# Supplementary material for: Obligate faunivorous megatheropod size class patterns across the Jurassic-Cretaceous Periods
Source: PeerJ. 2026 Apr 9;14:e21007. doi: 10.7717/peerj.21007 (PMC13070321; doi:10.7717/peerj.21007)
Supplement: Supplemental Information 1 [file peerj-14-21007-s001.xlsx]

## Sheet: Original Sample
Name	Status	Author	Year	Area	Country	Region/Province/ State/County	Formation	Time 1	Time 2	Clade 4	Clade 5	Clade 6	Clade 7	Clade 8	Clade 9	Clade 10	Clade 11	Clade 12	Clade 13	Clade 14	Material	Reference
Abelisaurus comahuensis	valid	Bonaparte & Novas	1985	South America	Argentina	Río Negro	Anacleto	Late Cretaceous	Early Campanian	Theropoda	Neotheropoda	Averostra	Ceratosauria	Neoceratosauria	Abelisauroidea	Abelisauria	Abelisauridae	Brachyrostra	Furileusauria	Carnotaurinae ?	Incomplete skull.	Bonaparte, J.F. & Novas, F.E. (1985). "Abelisaurus comahuensis, n.g., n.sp., Carnosauria del Crétacico Tardio de Patagonia".
Acheroraptor temertyorum	valid	Evans, Larson & Currie	2013	North America	USA	Montana	Hell Creek	Late Cretaceous	Late Maastrichtian	Theropoda	Neotheropoda	Averostra	Tetanurae	Orionides	Avetheropoda	Coelurosauria	Tyrannoraptora	Maniraptoriformes	Maniraptora	Pennaraptora	Almost complete right maxilla, referred- almost complete left dentary.	Evans, D. C.; Larson, D. W.; Currie, P. J. (2013). "A new dromaeosaurid (Dinosauria: Theropoda) with Asian affinities from the latest Cretaceous of North America"
Achillesaurus manazzonei	valid	Martinelli & Vera	2007	South America	Argentina	Neuquén	Bajo de la Carpa	Late Cretaceous	Santonian	Theropoda	Neotheropoda	Averostra	Tetanurae	Orionides	Avetheropoda	Coelurosauria	Tyrannoraptora	Maniraptoriformes	Maniraptora	Alvarezsauroidea	Sacral vertebrae, Caudal vertebrae. chevron, partial ilium, proximal femur, distal tibia and other fragments.	Martinelli, Agustín G.; Vera, Ezequiel I. (2007). "Achillesaurus manazzonei, a new alvarezsaurid theropod (Dinosauria) from the Late Cretaceous Bajo de la Carpa Formation, Río Negro Province, Argentina"
Achillobator giganticus	valid	Perle, Norell & Clark	1999	Asia	Mongolia	Dornogovi	Bayan Shireh	Late Cretaceous	Cenomanian-Turonian	Theropoda	Neotheropoda	Averostra	Tetanurae	Orionides	Avetheropoda	Coelurosauria	Tyrannoraptora	Maniraptoriformes	Maniraptora	Pennaraptora	Partial skeleton with skull fragment.	Perle, A., Norell, M.A., and Clark, J. (1999). "A new maniraptoran theropod - Achillobator giganticus (Dromaeosauridae) - from the Upper Cretaceous of Burkhant, Mongolia."
Acrocanthosaurus atokensis	valid	Stovall & Langston	1950	North America	USA	Oklahoma, Texas, Maryland ?, Utah ?, Arizona ?, Wyoming	Antlers, Arundel ?, Cedar Mountain ?, Turney Ranch ?, Paluxy ?, Trinity Group ?, Twin Mountains, Cloverly, Woodbine ?	Early Cretaceous	Aptian-Albian	Theropoda	Neotheropoda	Averostra	Tetanurae	Orionides	Avetheropoda	Carnosauria	Allosauroidea	Allosauria	Carcharodontosauria	Carcharodontosauridae	Few partial skeletons (also with skulls) and many referred single bones.	Stovall and Langston, (1950). Acrocanthosaurus atokensis, a new genus and species of Lower Cretaceous Theropoda from Oklahoma. The American Midland Naturalist. Melstrom and Demic, (2011). Acrocanthosaurus atokensis (Dinosauria: Theropoda) from the Cloverly Formation of Wyoming: Implications for Early Cretaceous North American ecosystems. Journal of Vertebrate Paleontology. Eddy and Clarke, (2008)…
Adasaurus mongoliensis	valid	Barsbold	1983	Asia	Mongolia	Bayankhongor	Nemegt	Late Cretaceous	Early Maastrichtian	Theropoda	Neotheropoda	Averostra	Tetanurae	Orionides	Avetheropoda	Coelurosauria	Tyrannoraptora	Maniraptoriformes	Maniraptora	Pennaraptora	Two partial skeletons (one with skull).	Barsbold, Rinchen (1983). "Carnivorous dinosaurs from the Cretaceous of Mongolia".
Aepyornithomimus tugrikinensis	valid	Tsogtbaatar et al.	2017	Asia	Mongolia	Ömnögovi	Djadokhta	Late Cretaceous	Late Campanian	Theropoda	Neotheropoda	Averostra	Tetanurae	Orionides	Avetheropoda	Coelurosauria	Tyrannoraptora	Maniraptoriformes	Ornithomimosauria	Ornithomimidae	Left pes preserved with an astragalus, complete calcaneum, and distal tarsal III.	Tsogtbaatar, Kobayashi, Tsogtbaatar, Currie, Watabe; Barsbold (2017). "First Ornithomimid (Theropoda, Ornithomimosauria) from the Upper Cretaceous Djadokhta Formation of Tögrögiin Shiree, Mongolia".
Aerosteon riocoloradensis	valid	Sereno et al.	2009	South America	Argentina	Mendoza	Anacleto	Late Cretaceous	Early Campanian	Theropoda	Neotheropoda	Averostra	Tetanurae	Orionides	Avetheropoda	Coelurosauria	Tyrannoraptora	Tyrannosauroidea	Megaraptora	Megaraptoridae	Partial skeleton with skull fragment. Referred other fragments ?	Sereno, P.C., Martinez, R.N., Wilson, J.A., Varricchio, D.J., Alcober, O.A. & Larsson, H.C.E. (2009) "Evidence for Avian Intrathoracic Air Sacs in a New Predatory Dinosaur from Argentina".
Afromimus tenerensis	valid	Sereno	2017	Africa	Niger	Agadez	Elrhaz	Early Cretaceous	Aptian-Albian	Theropoda	Neotheropoda	Averostra	Ceratosauria	Neoceratosauria	Abelisauroidea	Abelisauria	Noasauridae				Rib fragment, seven partial caudal vertebrae, two partial chevrons, tibia, fibula and fragments.	Sereno, P. (2017). "Early Cretaceous ornithomimosaurs (Dinosauria: Coelurosauria) from Africa".
Afrovenator abakensis	valid	Sereno et al.	1994	Africa	Niger	Agadez	Tiourarén	Middle-Late Jurassic	Bathonian-Oxfordian	Theropoda	Neotheropoda	Averostra	Tetanurae	Orionides	Megalosauroidea	Megalosauridae	Afrovenatorinae				Partial skeleton with partial skull.	Sereno, P.C.; Wilson, J.A.; Larsson, H.C.; Dutheil, D.B.; Sues, H.D. (1994). "Early cretaceous dinosaurs from the Sahara".
Albertavenator curriei	valid	Evans et al.	2017	North America	Canada	Alberta	Horseshoe Canyon	Late Cretaceous	Early Maastrichtian	Theropoda	Neotheropoda	Averostra	Tetanurae	Orionides	Avetheropoda	Coelurosauria	Tyrannoraptora	Maniraptoriformes	Maniraptora	Pennaraptora	Incomplete left frontal, referred fragmentary right frontal, other material ?	Evans, D.C.; Cullen, T.M.; Larson, D.W.; Rego, A. (2017). "A new species of troodontid theropod (Dinosauria: Maniraptora) from the Horseshoe Canyon Formation (Maastrichtian) of Alberta, Canada".
Albertonykus borealis	valid	Longrich & Currie	2009	North America	Canada	Alberta	Horseshoe Canyon	Late Cretaceous	Early Maastrichtian	Theropoda	Neotheropoda	Averostra	Tetanurae	Orionides	Avetheropoda	Coelurosauria	Tyrannoraptora	Maniraptoriformes	Maniraptora	Alvarezsauroidea	Left ulna and referred leg bones.	Longrich, Nicholas R.; Currie, Philip J. (2009). "Albertonykus borealis, a new alvarezsaur (Dinosauria: Theropoda) from the Early Maastrichtian of Alberta, Canada: Implications for the systematics and ecology of the Alvarezsauridae".
Albertosaurus sarcophagus	valid	Osborn	1905	North America	Canada	Alberta	Horseshoe Canyon	Late Cretaceous	Early Maastrichtian	Theropoda	Neotheropoda	Averostra	Tetanurae	Orionides	Avetheropoda	Coelurosauria	Tyrannoraptora	Tyrannosauroidea	Pantyrannosauria	Eutyrannosauria	At least 30 individuals.	Carr, W., (2010) "A taxonomic assessment of the type series of Albertosaurus sarcophagus and the identity of Tyrannosauridae (Dinosauria, Coelurosauria) in the Albertosaurus bonebed from the Horseshoe Canyon Formation.
Albinykus baatar	valid	Nesbitt et al.	2011	Asia	Mongolia	Dornogovi	Javkhlant	Late Cretaceous	Santonian	Theropoda	Neotheropoda	Averostra	Tetanurae	Orionides	Avetheropoda	Coelurosauria	Tyrannoraptora	Maniraptoriformes	Maniraptora	Alvarezsauroidea	Right ilium, partial ischium, fragmentary right femur, right tibia, fragmentary fibulae, complete right and left pedes.	Nesbitt SJ, Clarke JA, Hamilton AH, Norell MA. (2011). A small alvarezsaurid from the eastern Gobi Desert offers insight into evolutionary patterns in the Alvarezsauroidea.
Alcmonavis poeschli	valid	Rauhut et al.	2019	Europe	Germany	Bavaria	Mörnsheim	Late Jurassic	Early Tithonian	Theropoda	Neotheropoda	Averostra	Tetanurae	Orionides	Avetheropoda	Coelurosauria	Tyrannoraptora	Maniraptoriformes	Maniraptora	Pennaraptora	Partly disarticulated skeleton of the right wing.	Rauhut, Tischlinger & Foth (2019). A non-archaeopterygid avialan theropod from the Late Jurassic of southern Germany.
Alectrosaurus olseni	valid	Gilmore	1933	Asia	China	Inner Mongolia	Iren Dabasu	Late Cretaceous	Late Campanian-Early Maastrichtian	Theropoda	Neotheropoda	Averostra	Tetanurae	Orionides	Avetheropoda	Coelurosauria	Tyrannoraptora	Tyrannosauroidea	Pantyrannosauria		Leg bones, two manual unguals ?	Mader, B.J.; Bradley, R.L. (1989). "A redescription and revised diagnosis of the syntypes of the Mongolian tyrannosaur Alectrosaurus olseni".
Alioramus altai	valid	Brusatte et al.	2009	Asia	Mongolia	Bayankhongor	Nemegt	Late Cretaceous	Early Maastrichtian	Theropoda	Neotheropoda	Averostra	Tetanurae	Orionides	Avetheropoda	Coelurosauria	Tyrannoraptora	Tyrannosauroidea	Pantyrannosauria	Eutyrannosauria	Partial skeleton with skull.	Norell, Mark A.; Balanoff, Amy M.; Brusatte, Stephen L.; Bever, Gabe S. (2011). "Variation, Variability, and the Origin of the Avian Endocranium: Insights from the Anatomy of Alioramus altai (Theropoda: Tyrannosauroidea)".
Alioramus remotus	valid	Kurzanov	1976	Asia	Mongolia	Bayankhongor	Beds of Nogon-Tsav	Late Cretaceous	Early Maastrichtian	Theropoda	Neotheropoda	Averostra	Tetanurae	Orionides	Avetheropoda	Coelurosauria	Tyrannoraptora	Tyrannosauroidea	Pantyrannosauria	Eutyrannosauria	Incomplete skull with fragmentary skeleton.	Kurzanov, Sergei M. (1976) "A new carnosaur from the Late Cretaceous of Nogon-Tsav, Mongolia".
Allosaurus fragilis	valid	Marsh	1877	North America	USA	Colorado, Montana, New Mexico, Oklahoma, South Dakota, Utah, Wyoming	Morrison	Late Jurassic	Kimmeridgian-Tithonian	Theropoda	Neotheropoda	Averostra	Tetanurae	Orionides	Avetheropoda	Carnosauria	Allosauroidea	Allosauria	Allosauridae		Many skeletons also with skulls (juvenile and adult).	Madsen, J.H.Jr. (1993) [1976]. Allosaurus fragilis: A Revised Osteology. Paul, G.S. (1988). "Genus Allosaurus". Predatory Dinosaurs of the World. Glut, Donald F. (1997). "Allosaurus". Dinosaurs: The Encyclopedia.
Allosaurus jimmadseni	valid	Chure & Loewen	2020	North America	USA	Utah, Wyoming, Colorado, South Dakota	Morrison	Late Jurassic	Late Kimmeridgian	Theropoda	Neotheropoda	Averostra	Tetanurae	Orionides	Avetheropoda	Carnosauria	Allosauroidea	Allosauria	Allosauridae		At least several individuals (include almost complete skeletons and skulls).	Chure, (2000). A new species of Allosaurus from the Morrison Formation of Dinosaur National Monument (Utah-Colorado) and a revision of the theropod family Allosauridae. Chure DJ, Loewen MA. (2020). Cranial anatomy of Allosaurus jimmadseni, a new species from the lower part of the Morrison Formation (Upper Jurassic) of Western North America.
Almas ukhaa	valid	Pei et al.	2017	Asia	Mongolia	Ömnögovi	Djadokhta	Late Cretaceous	Late Campanian	Theropoda	Neotheropoda	Averostra	Tetanurae	Orionides	Avetheropoda	Coelurosauria	Tyrannoraptora	Maniraptoriformes	Maniraptora	Pennaraptora	Skull and mandible and with partial articulated postcranial skeleton.	Pei, R.; Norell, M.A.; Barta, D.E.; Bever, G.S.; Pittman, M.; Xu, Xing (2017). "Osteology of a New Late Cretaceous Troodontid Specimen from Ukhaa Tolgod, Ömnögovi Aimag, Mongolia".
Alnashetri cerropoliciensis	valid	Makovicky et al.	2012	South America	Argentina	Río Negro	Candeleros	Late Cretaceous	Cenomanian	Theropoda	Neotheropoda	Averostra	Tetanurae	Orionides	Avetheropoda	Coelurosauria	Tyrannoraptora	Maniraptoriformes	Maniraptora	Alvarezsauroidea	Leg bones, referred almost complete skeleton.	Makovicky, P. J.; Apesteguía, S. N.; Gianechini, F. A. (2012). "A New Coelurosaurian Theropod from the La Buitrera Fossil Locality of Río Negro, Argentina".
Alpkarakush kyrgyzicus	valid	Rauhut et al.	2024	Asia	Kyrgyzstan	Jalal-Abad	Balabansai	Middle Jurassic	Callovian	Theropoda	Neotheropoda	Averostra	Tetanurae	Orionides	Avetheropoda	Carnosauria	Allosauroidea	Metriacanthosauridae	Metriacanthosaurinae		2 partial skeletons, several isolated teeth and furcula.	Rauhut, O. W. M.; Bakirov, A. A.; Wings, O.; Fernandes, A. E.; Hübner, T. R. (2024). "A new theropod dinosaur from the Callovian Balabansai Formation of Kyrgyzstan".
Alvarezsaurus calvoi	valid	Bonaparte	1991	South America	Argentina	Neuquén	Bajo de la Carpa	Late Cretaceous	Santonian	Theropoda	Neotheropoda	Averostra	Tetanurae	Orionides	Avetheropoda	Coelurosauria	Tyrannoraptora	Maniraptoriformes	Maniraptora	Alvarezsauroidea	Partial skeleton.	Bonaparte, (1991). Los vertebrados fósiles de la Formación Rio Colorado, de la Ciudad de Neuquén y Cercanías, Cretácico Superior, Argentina.
Alxasaurus elesitaiensis	valid	Russell & Dong	1994	Asia	China	Inner Mongolia	Bayan Gobi	Early Cretaceous	Aptian	Theropoda	Neotheropoda	Averostra	Tetanurae	Orionides	Avetheropoda	Coelurosauria	Tyrannoraptora	Maniraptoriformes	Maniraptora	Therizinosauria	At least five partial skeletons (also with skulls fragments).	Russell and Dong, (1994). The affinities of a new theropod from the Alxa Desert, Inner Mongolia, People’s Republic of China.
Ambopteryx longibrachium	valid	Wang et al.	2019	Asia	China	Liaoning	equivalent Haifanggou	Late Jurassic	Oxfordian	Theropoda	Neotheropoda	Averostra	Tetanurae	Orionides	Avetheropoda	Coelurosauria	Tyrannoraptora	Maniraptoriformes	Maniraptora	Pennaraptora	Articulated and nearly complete skeleton with associated soft tissue preserved on a slab and counter slab.	Wang, Min; O’Connor, Jingmai K.; Xu, Xing; Zhou, Zhonghe (2019). "A new Jurassic scansoriopterygid and the loss of membranous wings in theropod dinosaurs".
Anchiornis huxleyi	valid	Xu et al.	2009	Asia	China	Liaoning	Tiaojishan	Middle-Late Jurassic	Callovian-Oxfordian	Theropoda	Neotheropoda	Averostra	Tetanurae	Orionides	Avetheropoda	Coelurosauria	Tyrannoraptora	Maniraptoriformes	Maniraptora	Pennaraptora	At least more than 200 specimens.	Xu, X; Zhao, Q.; Norell, M.; Sullivan, C.; Hone, D.; Erickson, G.; Wang, X.; Han, F. & Guo, Y. (2009). "A new feathered maniraptoran dinosaur fossil that fills a morphological gap in avian origin".
Aniksosaurus darwini	valid	Martínez & Novas	2006	South America	Argentina	Chubut	Bajo Barreal	Late Cretaceous	Cenomanian	Theropoda	Neotheropoda	Averostra	Tetanurae	Orionides	Avetheropoda	Coelurosauria	Tyrannoraptora	Tyrannosauroidea ?	Megaraptora ?		At least five individuals.	Martínez, R.D., and Novas, F.E. (2006). "Aniksosaurus darwini gen. et sp. nov., a new coelurosaurian theropod from the early Late Cretaceous of central Patagonia, Argentina."
Anomalipes zhaoi	valid	Yu et al.	2018	Asia	China	Shandong	Xingezhuang	Late Cretaceous	Campanian	Theropoda	Neotheropoda	Averostra	Tetanurae	Orionides	Avetheropoda	Coelurosauria	Tyrannoraptora	Maniraptoriformes	Maniraptora	Pennaraptora	Incomplete left hindlimb.	Yilun Yu; Kebai Wang; Shuqing Chen; Corwin Sullivan; Shuo Wang; Peiye Wang; Xing Xu (2018). "A new caenagnathid dinosaur from the Upper Cretaceous Wangshi Group of Shandong, China, with comments on size variation among oviraptorosaurs".
Anserimimus planinychus	valid	Barsbold	1988	Asia	Mongolia	Bayankhongor, Ömnögovi	Nemegt	Late Cretaceous	Early Maastrichtian	Theropoda	Neotheropoda	Averostra	Tetanurae	Orionides	Avetheropoda	Coelurosauria	Tyrannoraptora	Maniraptoriformes	Ornithomimosauria	Ornithomimidae	Partial skeleton and other referred fragments ?	Bronowicz, R. (2011). "New Material of a Derived Ornithomimosaur from the Upper Cretaceous Nemegt Formation of Mongolia".
Anzu wyliei	valid	Lamanna et al.	2014	North America	USA	South Dakota, North Dakota, Montana ?	Hell Creek	Late Cretaceous	Late Maastrichtian	Theropoda	Neotheropoda	Averostra	Tetanurae	Orionides	Avetheropoda	Coelurosauria	Tyrannoraptora	Maniraptoriformes	Maniraptora	Pennaraptora	A large part of the skeleton with partial skull, referred few other specimens.	Lamanna, Sues, Schachner and Lyson, (2014). A new large-bodied oviraptorosaurian theropod dinosaur from the Latest Cretaceous of western North America. Holtz, Williams and Tremaine, (2015). A new specimen of Anzu (Caenagnathidae, Oviraptorosauria): Implications for the proposed Caenagnathinae/Elmisaurinae division and for cursoriality in caenagnathids.
Aorun zhaoi	valid	Choiniere et al.	2013	Asia	China	Xinjiang	Shishugou	Late Jurassic	Oxfordian	Theropoda	Neotheropoda	Averostra	Tetanurae	Orionides	Avetheropoda	Coelurosauria	Compsognathidae ?				Partial skeleton with skull.	Choiniere, Clark, Forster, Norell, Eberth, Erickson, Chu & Xu. (2014). A juvenile specimen of a new coelurosaur (Dinosauria: Theropoda) from the Middle–Late Jurassic Shishugou Formation of Xinjiang, People’s Republic of China.
Apatoraptor pennatus	valid	Funston & Currie	2016	North America	Canada	Alberta	Horseshoe Canyon	Late Cretaceous	Early Maastrichtian	Theropoda	Neotheropoda	Averostra	Tetanurae	Orionides	Avetheropoda	Coelurosauria	Tyrannoraptora	Maniraptoriformes	Maniraptora	Pennaraptora	Articulated partial skeleton with fragmentary skull.	Funston, G., F., Currie, P., J. (2016). "A new caenagnathid (Dinosauria: Oviraptorosauria) from the Horseshoe Canyon Formation of Alberta, Canada, and a reevaluation of the relationships of Caenagnathidae".
Appalachiosaurus montgomeriensis	valid	Carr et al.	2005	North America	USA	Alabama	Demopolis Chalk	Late Cretaceous	Middle Campanian	Theropoda	Neotheropoda	Averostra	Tetanurae	Orionides	Avetheropoda	Coelurosauria	Tyrannoraptora	Tyrannosauroidea	Pantyrannosauria	Eutyrannosauria	Partial skeleton with skull fragments.	Carr, T.D.; Williamson, T.E.; Schwimmer, D.R. (2005). "A new genus and species of tyrannosauroid from the Late Cretaceous (middle Campanian) Demopolis Formation of Alabama".
Aratasaurus museunacionali	valid	Sayão et al.	2020	South America	Brazil	Ceará	Romualdo	Early Cretaceous	Albian	Theropoda	Neotheropoda	Averostra	Tetanurae	Orionides	Avetheropoda	Coelurosauria					Right hind limb.	Sayão J.M., Saraiva A.Á.F., Brum A.S. et al. (2020). The first theropod dinosaur (Coelurosauria, Theropoda) from the base of the Romualdo Formation (Albian), Araripe Basin, Northeast Brazil.
Archaeopteryx lithographica	valid	Meyer	1861	Europe	Germany	Bavaria	Solnhofen	Late Jurassic	Early Tithonian	Theropoda	Neotheropoda	Averostra	Tetanurae	Orionides	Avetheropoda	Coelurosauria	Tyrannoraptora	Maniraptoriformes	Maniraptora	Pennaraptora	At least over a dozen individuals.	Mayr, Gerald; Pohl, Burkhard; Hartman, Scott; Peters, D. Stefan (2007). "The tenth skeletal specimen of Archaeopteryx". Rauhut, O.W.M., Foth, C, Tischlinger. H. (2018). “The oldest Archaeopteryx (Theropoda: Avialiae): a new specimen from the Kimmeridgian/Tithonian boundary of Schamhaupten, Bavaria”. Kaye, T.G., Pittman, M. & Wahl, W.R. (2020). Archaeopteryx feather sheaths reveal sequential cente…
Archaeornithoides deinosauriscus	valid	Elzanowski & Wellnhofer	1992	Asia	Mongolia	Ömnögovi	Djadokhta	Late Cretaceous	Late Campanian	Theropoda	Neotheropoda	Averostra	Tetanurae	Orionides	Avetheropoda	Coelurosauria	Tyrannoraptora	Maniraptoriformes	Maniraptora ?	Pennaraptora ?	Partial skull (juvenile).	Elzanowski and Wellnhofer, (1992). A new link between theropods and birds from the Cretaceous of Mongolia.
Archaeornithomimus asiaticus	valid	Russell	1972	Asia	China	Inner Mongolia	Iren Dabasu	Late Cretaceous	Late Campanian-Early Maastrichtian	Theropoda	Neotheropoda	Averostra	Tetanurae	Orionides	Avetheropoda	Coelurosauria	Tyrannoraptora	Maniraptoriformes	Ornithomimosauria	Ornithomimidae	Many partial skeletons and fragments.	Smith and Galton, (1990). Osteology of Archaeornithomimus asiaticus (Upper Cretaceous, Iren Dabasu Formation, People's Republic of China).
Arcovenator escotae	valid	Tortosa et al.	2014	Europe	France	Provence-Alpes-Côte d'Azur	Lower Argiles Rutilantes	Late Cretaceous	Late Campanian	Theropoda	Neotheropoda	Averostra	Ceratosauria	Neoceratosauria	Abelisauroidea	Abelisauria	Abelisauridae	Majungasaurinae			Postorbital, braincase, squamosal, tibia, fibula, proximal caudal vertebra, tooth, referred two proximal caudal vertebrae, teeth.	Tortosa, T., Buffetaut, E., Vialle, N., Dutour, Y., Turini, E., Cheylan, G. (2014). A new abelisaurid dinosaur from the Late Cretaceous of southern France: Palaeobiogeographical implications.
Arkansaurus fridayi	valid	Hunt & Quinn	2018	North America	USA	Arkansas	Trinity Group	Early Cretaceous	Aptian-Albian	Theropoda	Neotheropoda	Averostra	Tetanurae	Orionides	Avetheropoda	Coelurosauria	Tyrannoraptora	Maniraptoriformes	Ornithomimosauria		Partial right pes, including metatarsals II, III, and IV, pedal phalanges II-1, III-1, III-2, and IV-1, and three pedal unguals.	Hunt, R. K., & Quinn, J. H. (2018). A new ornithomimosaur from the Lower Cretaceous Trinity Group of Arkansas.
Asfaltovenator vialidadi	valid	Rauhut & Pol	2019	South America	Argentina	Chubut	Cañadón Asfalto	Early Jurassic	Toarcian	Theropoda	Neotheropoda	Averostra	Tetanurae	Orionides	Avetheropoda	Carnosauria	Allosauroidea				Almost complete skull and partial skeleton.	Oliver W. M. Rauhut & Diego Pol (2019). Probable basal allosauroid from the early Middle Jurassic Cañadón Asfalto Formation of Argentina highlights phylogenetic uncertainty in tetanuran theropod dinosaurs.
Asiatyrannus xui	valid	Zheng et al.	2024	Asia	China	Jiangxi	Nanxiong	Late Cretaceous	Maastrichtian	Theropoda	Neotheropoda	Averostra	Tetanurae	Orionides	Avetheropoda	Coelurosauria	Tyrannoraptora	Tyrannosauroidea	Pantyrannosauria	Eutyrannosauria	Nearly complete skull and partial disarticulated postcranial skeleton.	Zheng, W.; Jin, X.; Xie, J.; Du, T. (2024). "The first deep-snouted tyrannosaur from Upper Cretaceous Ganzhou City of southeastern China".
Atrociraptor marshalli	valid	Currie & Varricchio	2004	North America	Canada	Alberta	Horseshoe Canyon	Late Cretaceous	Early Maastrichtian	Theropoda	Neotheropoda	Averostra	Tetanurae	Orionides	Avetheropoda	Coelurosauria	Tyrannoraptora	Maniraptoriformes	Maniraptora	Pennaraptora	Fragmentary skull, referred many teeth.	Currie, P. J. and D. J. Varricchio (2004). "A new dromaeosaurid from the Horseshoe Canyon Formation (Upper Cretaceous) of Alberta, Canada".
Aucasaurus garridoi	valid	Coria, Chiappe & Dingus	2002	South America	Argentina	Neuquén	Anacleto	Late Cretaceous	Early Campanian	Theropoda	Neotheropoda	Averostra	Ceratosauria	Neoceratosauria	Abelisauroidea	Abelisauria	Abelisauridae	Brachyrostra	Furileusauria	Carnotaurinae	A large part of the skeleton with skull.	Coria, Chiappe and Dingus (2002). A new close relative of Carnotaurus sastrei Bonaparte 1985 (Theropoda: Abelisauridae) from the Late Cretaceous of Patagonia.
Australovenator wintonensis	valid	Hocknull et al.	2009	Australia	Australia	Queensland	Winton	Late Cretaceous	Cenomanian	Theropoda	Neotheropoda	Averostra	Tetanurae	Orionides	Avetheropoda	Coelurosauria	Tyrannoraptora	Tyrannosauroidea	Megaraptora	Megaraptoridae	A large part of the skeleton with skull fragments. Teeth.	Hocknull, Scott A.; White, Matt A.; Tischler, Travis R.; Cook, Alex G.; Calleja, Naomi D.; Sloan, Trish; Elliott, David A. (2009). Sereno, Paul (ed.). "New Mid-Cretaceous (Latest Albian) Dinosaurs from Winton, Queensland, Australia".
Austrocheirus isasii	valid	Ezcurra, Agnolín & Novas	2010	South America	Argentina	Santa Cruz	Cerro Fortaleza	Late Cretaceous	Campanian-Maastrichtian	Theropoda	Neotheropoda	Averostra	Ceratosauria	Neoceratosauria	Abelisauroidea	Abelisauria	Noasauridae ?				Caudal centra, three caudal neural arches, limb bones.	Ezcurra, M.D.; Agnolin, F.L. & Novas, F.E. (2010). "An abelisauroid dinosaur with a non-atrophied manus from the Late Cretaceous Pari Aike Formation of southern Patagonia". Agnolín et al. (2024). Fossil vertebrates from the Cerro Fortaleza Formation (Upper Cretaceous), Santa Cruz Province, Argentina.
Austroraptor cabazai	valid	Novas et al.	2008	South America	Argentina	Río Negro	Allen	Late Cretaceous	Campanian-Maastrichtian	Theropoda	Neotheropoda	Averostra	Tetanurae	Orionides	Avetheropoda	Coelurosauria	Tyrannoraptora	Maniraptoriformes	Maniraptora	Pennaraptora	Two partial skeletons with fragmentary skulls.	Currie and Paulina Carabajal, (2012). A new specimen of Austroraptor cabazai Novas, Pol, Canale, Porfiri and Calvo, 2008 (Dinosauria, Theropoda, Unenlagiidae) from the Latest Cretaceous (Maastrichtian) of Rio Negro, Argentina.
Aviatyrannis jurrasica	valid	Rauhut	2003	Europe	Portugal	Leiria	Alcobaça	Late Jurassic	Kimmeridgian	Theropoda	Neotheropoda	Averostra	Tetanurae	Orionides	Avetheropoda	Coelurosauria	Tyrannoraptora	Maniraptoriformes ?	Ornithomimosauria ?		Right ilium, referred fragmentary ilium, partial right ischium and several teeth.	Oliver W. M. Rauhut. (2003). "A tyrannosauroid dinosaur from the Upper Jurassic of Portugal".
Avimimus nemegtensis	valid	Funston et al.	2018	Asia	Mongolia	Ömnögovi	Nemegt	Late Cretaceous	Early Maastrichtian	Theropoda	Neotheropoda	Averostra	Tetanurae	Orionides	Avetheropoda	Coelurosauria	Tyrannoraptora	Maniraptoriformes	Maniraptora	Pennaraptora	At least 18 individuals.	Funston, G. F., Mendonca, S. E., Currie, P. J., & Barsbold, R. (2018). Oviraptorosaur anatomy, diversity and ecology in the Nemegt Basin.
Avimimus portentosus	valid	Kurzanov	1981	Asia	Mongolia	Ömnögovi	Nemegt	Late Cretaceous	Early Maastrichtian	Theropoda	Neotheropoda	Averostra	Tetanurae	Orionides	Avetheropoda	Coelurosauria	Tyrannoraptora	Maniraptoriformes	Maniraptora	Pennaraptora	At least several individuals.	Funston, G. F., Mendonca, S. E., Currie, P. J., & Barsbold, R. (2018). Oviraptorosaur anatomy, diversity and ecology in the Nemegt Basin.
Bagaraatan ostromi	valid	Osmólska	1996	Asia	Mongolia	Ömnögovi	Nemegt	Late Cretaceous	Early Maastrichtian	Theropoda	Neotheropoda	Averostra	Tetanurae	Orionides	Avetheropoda	Coelurosauria	Tyrannoraptora	Tyrannosauroidea	Pantyrannosauria	Eutyrannosauria	Partial skeleton with skull fragments.	Osmólska, H. (1996). "An unusual theropod dinosaur from the Late Cretaceous Nemegt Formation of Mongolia".
Balaur bondoc	valid	Csiki et al.	2010	Europe	Romania	Transylvania	Densuş-Ciula, Sebeș	Late Cretaceous	Maastrichtian	Theropoda	Neotheropoda	Averostra	Tetanurae	Orionides	Avetheropoda	Coelurosauria	Tyrannoraptora	Maniraptoriformes	Maniraptora	Pennaraptora	A large part of the skeleton without skull. Referred fragmentary skeleton (larger individual).	Csiki, Z., Vremir, M., Brusatte, S.L. & Norell, M.A. (2010) "An aberrant island-dwelling theropod dinosaur from the Late Cretaceous of Romania".
Bambiraptor feinbergi	valid	Burnham et al.	2000	North America	USA	Montana	Two Medicine	Late Cretaceous	Late Campanian	Theropoda	Neotheropoda	Averostra	Tetanurae	Orionides	Avetheropoda	Coelurosauria	Tyrannoraptora	Maniraptoriformes	Maniraptora	Pennaraptora	Three skeletons (one almost complete with skull), referred maxilla.	Burnham, D.A., Derstler, K.L., Currie, P.J., Bakker, R.T., Zhou Z. & Ostrom J. H. (2000). "Remarkable new birdlike dinosaur (Theropoda: Maniraptora) from the Upper Cretaceous of Montana".
Banji long	valid	Xu & Han	2010	Asia	China	Jiangxi	Nanxiong	Late Cretaceous	Maastrichtian	Theropoda	Neotheropoda	Averostra	Tetanurae	Orionides	Avetheropoda	Coelurosauria	Tyrannoraptora	Maniraptoriformes	Maniraptora	Pennaraptora	Skull and mandibles (juvenile).	Xu, X. and Han, F.-L. (2010). "A new oviraptorid dinosaur (Theropoda: Oviraptorosauria) from the Upper Cretaceous of China.".
Bannykus wulatensis	valid	Xu et al.	2018	Asia	China	Inner Mongolia	Bayingobi	Early Cretaceous	Aptian	Theropoda	Neotheropoda	Averostra	Tetanurae	Orionides	Avetheropoda	Coelurosauria	Tyrannoraptora	Maniraptoriformes	Maniraptora	Alvarezsauroidea	Partial skeleton with skull fragments.	Xu et al. (2018). "Two Early Cretaceous Fossils Document Transitional Stages in Alvarezsaurian Dinosaur Evolution".
Baryonyx walkeri	valid	Charig & Milner	1986	Europe	United Kingdom	England	Weald Clay, Wessex	Early Cretaceous	Barremian	Theropoda	Neotheropoda	Averostra	Tetanurae	Orionides	Megalosauroidea	Spinosauridae	Baryonychinae				A large part of the skeleton with skull fragments, referred many bones (mostly teeth).	Charig and Milner, (1986). Baryonyx, a remarkable new theropod dinosaur.
Beibeilong sinensis	valid	Pu et al.	2017	Asia	China	Henan	Gaogou	Late Cretaceous	Cenomanian-Turonian	Theropoda	Neotheropoda	Averostra	Tetanurae	Orionides	Avetheropoda	Coelurosauria	Tyrannoraptora	Maniraptoriformes	Maniraptora	Pennaraptora	Semi-articulated skeleton with skull (embryo) with a partial nest of 6–8 eggs.	Pu, H.; Zelenitsky, D.K.; Lü, J.; Currie, P.J.; Carpenter, K.; Xu, L.; Koppelhus, E.B.; Jia, S.; Xiao, L.; Chuang, H.; Li, T.; Kundrát, M.; Shen, C. (2017). "Perinate and eggs of a giant caenagnathid dinosaur from the Late Cretaceous of central China".
Beipiaognathus jii	valid	Hu et al.	2016	Asia	China	Liaoning	Yixian	Early Cretaceous	Barremian	Theropoda	Neotheropoda	Averostra	Tetanurae	Orionides	Avetheropoda	Coelurosauria					Nearly complete skeleton with skull (chimera).	Hu, Y; Wang, X; Huang, J (2016). "A new species of compsognathid from the Early Cretaceous Yixian Formation of Western Liaoning, China".
Beipiaosaurus inexpectus	valid	Xu et al.	1999	Asia	China	Liaoning	Yixian	Early Cretaceous	Barremian	Theropoda	Neotheropoda	Averostra	Tetanurae	Orionides	Avetheropoda	Coelurosauria	Tyrannoraptora	Maniraptoriformes	Maniraptora	Therizinosauria	Three partial skeletons also with skull.	Xu, X., Tang, Z-L., & Wang, X-L. (1999). "A therizinosauroid dinosaur with integumentary structures from China".
Beishanlong grandis	valid	Makovicky et al.	2010	Asia	China	Gansu	Xiagou	Early Cretaceous	Aptian	Theropoda	Neotheropoda	Averostra	Tetanurae	Orionides	Avetheropoda	Coelurosauria	Tyrannoraptora	Maniraptoriformes	Ornithomimosauria	Deinocheiridae ?	Incomplete skeleton, referred other fragments.	Makovicky, Li, Gao, Lewin, Erickson and Norell, (2010). A giant ornithomimosaur from the Early Cretaceous of China.
Berberosaurus liassicus	valid	Allain et al.	2007	Africa	Morocco	Drâa-Tafilalet	Toundoute Continental Series	Early Jurassic	Pliensbachian-Toarcian	Theropoda	Neotheropoda	Averostra	Ceratosauria								Cervical vertebra, leg bones, sacral vertebrae.	Allain, Tykoski, Aquesbi, Jalil, Monbaron, Russell and Taquet, (2007). An abelisauroid (Dinosauria: Theropoda) from the Early Jurassic of the High Atlas Mountains, Morocco, and the radiation of ceratosaurs.
Berthasaura leopoldinae	valid	de Souza et al.	2021	South America	Brazil	Paraná	Goio Erê	Early Cretaceous ?	Aptian-Albian ?	Theropoda	Neotheropoda	Averostra	Ceratosauria	Neoceratosauria	Abelisauroidea	Abelisauria	Noasauridae				A large part of skeleton with partial skull.	de Souza GA, Soares MB, Weinschütz LC, Wilner E, Lopes RT, de Araújo OM, Kellner AW (2021). "The first edentulous ceratosaur from South America".
Bicentenaria argentina	valid	Novas et al.	2012	South America	Argentina	Río Negro	Candeleros	Late Cretaceous	Cenomanian	Theropoda	Neotheropoda	Averostra	Tetanurae	Orionides	Avetheropoda	Coelurosauria					Several individuals (also with skull fragments).	Novas, F.E., Ezcurra, M.D., Agnolín, F.L., Pol, D. and Ortíz, R. (2012). "New Patagonian Cretaceous theropod sheds light about the early radiation of Coelurosauria.
Bistahieversor sealeyi	valid	Carr & Williamson	2010	North America	USA	New Mexico	Kirtland, Fruitland	Late Cretaceous	Late Campanian	Theropoda	Neotheropoda	Averostra	Tetanurae	Orionides	Avetheropoda	Coelurosauria	Tyrannoraptora	Tyrannosauroidea	Pantyrannosauria	Eutyrannosauria	Three partial skeletons with incomplete skulls and partial lacrimal.	Carr and Williamson, (2010). Bistahieversor sealeyi, gen. et sp. nov., a new tyrannosauroid from New Mexico and the origin of deep snouts in Tyrannosauroidea.
Bonapartenykus ultimus	valid	Agnolín et al.	2011	South America	Argentina	Río Negro	Allen	Late Cretaceous	Campanian-Maastrichtian	Theropoda	Neotheropoda	Averostra	Tetanurae	Orionides	Avetheropoda	Coelurosauria	Tyrannoraptora	Maniraptoriformes	Maniraptora	Alvarezsauroidea	Partial skeleton without skull, referred other fragments ?	Federico L. Agnolin; Jaime E. Powell; Fernando E. Novas & Martin Kundrát (June 2012). "New alvarezsaurid (Dinosauria, Theropoda) from uppermost Cretaceous of north-western Patagonia with associated eggs".
Boreonykus certekorum	valid	Bell & Currie	2015	North America	Canada	Alberta	Wapiti	Late Cretaceous	Late Campanian	Theropoda	Neotheropoda	Averostra	Tetanurae	Orionides	Avetheropoda	Coelurosauria	Tyrannoraptora	Maniraptoriformes	Maniraptora	Pennaraptora	Incomplete frontal. Referred pedal ungual II-3 ?, manual ungual II-3 ?, caudal vertebra ?, tooth crowns ?	Bell, P. R., & Currie, P. J. (2015). A high-latitude dromaeosaurid,Boreonykus certekorum, gen. et sp. nov. (Theropoda), from the upper Campanian Wapiti Formation, west-central Alberta.
Borogovia gracilicrus	valid	Osmólska	1987	Asia	Mongolia	Ömnögovi	Nemegt	Late Cretaceous	Early Maastrichtian	Theropoda	Neotheropoda	Averostra	Tetanurae	Orionides	Avetheropoda	Coelurosauria	Tyrannoraptora	Maniraptoriformes	Maniraptora	Pennaraptora	Hind limbs bones.	Cau & Madzia (2021). "The phylogenetic affinities and morphological peculiarities of the bird-like dinosaur Borogovia gracilicrus from the Upper Cretaceous of Mongolia".
Buitreraptor gonzalezorum	valid	Makovicky et al.	2005	South America	Argentina	Río Negro	Candeleros	Late Cretaceous	Cenomanian	Theropoda	Neotheropoda	Averostra	Tetanurae	Orionides	Avetheropoda	Coelurosauria	Tyrannoraptora	Maniraptoriformes	Maniraptora	Pennaraptora	At least 4 partial skeletons (one with skull).	Novas, Brissón Egli, Agnolin, Gianechini and Cerda, (2017). Postcranial osteology of a new specimen of Buitreraptor gonzalezorum (Theropoda, Coelurosauria).
Byronosaurus jaffei	valid	Norell, Makovicky & Clark	2000	Asia	Mongolia	Ömnögovi	Djadokhta	Late Cretaceous	Late Campanian	Theropoda	Neotheropoda	Averostra	Tetanurae	Orionides	Avetheropoda	Coelurosauria	Tyrannoraptora	Maniraptoriformes	Maniraptora	Pennaraptora	2 individuals (partial skull with partial skeleton and skull fragments).	Norell, Makovicky and Clark, (2000). A new troodontid theropod from Ukhaa Tolgod, Mongolia.
Caenagnathasia martinsoni	valid	Currie, Godfrey & Nessov	1994	Asia	Uzbekistan	Bukhara	Bissekty	Late Cretaceous	Turonian	Theropoda	Neotheropoda	Averostra	Tetanurae	Orionides	Avetheropoda	Coelurosauria	Tyrannoraptora	Maniraptoriformes	Maniraptora	Pennaraptora	Fused dentaries, incomplete dentary, referred partial right dentary, fused dentaries, cervical and dorsal vertebrae, partial synsacra and proximal portion of femur.	Sues, H.-D., & Averianov, A. (2015). New material of Caenagnathasia martinsoni (Dinosauria: Theropoda: Oviraptorosauria) from the Bissekty Formation (Upper Cretaceous: Turonian) of Uzbekistan.
Caenagnathus collinsi	valid	Sternberg	1940	North America	Canada	Alberta	Dinosaur Park	Late Cretaceous	Middle-Late Campanian	Theropoda	Neotheropoda	Averostra	Tetanurae	Orionides	Avetheropoda	Coelurosauria	Tyrannoraptora	Maniraptoriformes	Maniraptora	Pennaraptora	Mandible, referred other bones (mostly hind limbs).	Gregory F. Funston (2020). Caenagnathids of the Dinosaur Park Formation (Campanian) of Alberta, Canada: anatomy, osteo-histology, taxonomy, and evolution.
Caihong juji	valid	Hu et al.	2018	Asia	China	Hebei	Tiaojishan	Middle-Late Jurassic	Callovian-Oxfordian	Theropoda	Neotheropoda	Averostra	Tetanurae	Orionides	Avetheropoda	Coelurosauria	Tyrannoraptora	Maniraptoriformes	Maniraptora	Pennaraptora	Nearly complete skeleton with skull.	Hu, Clarke, Eliason, Qiu, Li, Shawkey, Zhao, D’Alba, Jiang & Xu (2018). "A bony-crested Jurassic dinosaur with evidence of iridescent plumage highlights complexity in early paravian evolution".
Caletodraco cottardi	valid	Buffetaut et al.	2024	Europe	France	Normandy	Unnamed	Late Cretaceous	Early Cenomanian	Theropoda	Neotheropoda	Averostra	Ceratosauria	Neoceratosauria	Abelisauroidea	Abelisauria	Abelisauridae	Brachyrostra	Furileusauria		Sacrum, incomplete ilia, caudal vertebra and various poorly preserved bones, possibly ribs, tooth ?	Buffetaut, E.; Tong, H.; Girard, J.; Hoyez, B.; Párraga, J. (2024). "Caletodraco cottardi: A New Furileusaurian Abelisaurid (Dinosauria: Theropoda) from the Cenomanian Chalk of Normandy (North-Western France)".
Camarillasaurus cirugedae	valid	Sánchez-Hernández & Benton	2014	Europe	Spain	Aragon	Camarillas	Early Cretaceous	Early Barremian	Theropoda	Neotheropoda	Averostra	Tetanurae	Orionides	Megalosauroidea	Spinosauridae	Spinosaurinae ?				Partial tooth, vertebrae, ribs, limb elements and other bones.	Sánchez-Hernández, B., Benton, M.J. (2014). “Filling the ceratosaur gap: A new ceratosaurian theropod from the Early Cretaceous of Spain”.
Camposaurus arizonensis	valid	Hunt et al.	1998	North America	USA	Arizona	Chinle	Late Triassic	Early-Middle Norian	Theropoda	Neotheropoda	Coelophysoidea									Right and left distal ends of tibia and fibula fused with their respective astragalocalcanea.	Ezcurra, M.D.; Brusatte, S.L. (2011). "Taxonomic and phylogenetic reassessment of the early neotheropod dinosaur Camposaurus arizonensis from the Late Triassic of North America".
Carcharodontosaurus iguidensis	valid	Brusatte & Sereno	2007	Africa	Niger	Agadez	Echkar	Late Cretaceous	Cenomanian	Theropoda	Neotheropoda	Averostra	Tetanurae	Orionides	Avetheropoda	Carnosauria	Allosauroidea	Allosauria	Carcharodontosauria	Carcharodontosauridae	Left maxilla, referred posterior skull roof and braincase, right lacrimal, left dentary, teeth, mid cervical centrum.	Brusatte, S.L. and Sereno, P.C. (2007). "A new species of Carcharodontosaurus (dinosauria: theropoda) from the Cenomanian of Niger and a revision of the genus.
Carcharodontosaurus saharicus	valid	Stromer	1931	Africa	Morocco, Egypt, Algeria ?	Drâa-Tafilalet, Giza Governorate, Adrar ?, Ouargla ?	Kem Kem Beds, Continental Red Beds, Bahariya, Continental Intercalaire ?	Early ?-Late Cretaceous	Albian ?-Cenomanian	Theropoda	Neotheropoda	Averostra	Tetanurae	Orionides	Avetheropoda	Carnosauria	Allosauroidea	Allosauria	Carcharodontosauria	Carcharodontosauridae	Partial skeleton (destroyed), incomplete skull and referred many teeth and bones.	Brusatte, S.L. and Sereno, P.C. (2007). "A new species of Carcharodontosaurus (dinosauria: theropoda) from the Cenomanian of Niger and a revision of the genus.
Carnotaurus sastrei	valid	Bonaparte	1985	South America	Argentina	Chubut	La Colonia	Late Cretaceous	Maastrichtian	Theropoda	Neotheropoda	Averostra	Ceratosauria	Neoceratosauria	Abelisauroidea	Abelisauria	Abelisauridae	Brachyrostra	Furileusauria	Carnotaurinae	A large part of skeleton with skull.	Bonaparte, J.F. (1985) "A horned Cretaceous carnosaur from Patagonia".
Caudipteryx dongi	valid	Zhou & Wang	2000	Asia	China	Liaoning	Yixian	Early Cretaceous	Barremian	Theropoda	Neotheropoda	Averostra	Tetanurae	Orionides	Avetheropoda	Coelurosauria	Tyrannoraptora	Maniraptoriformes	Maniraptora	Pennaraptora	Majority of skeleton with partial skull.	Zhou, Z., Wang, X. (2000). "A new species of Caudipteryx from the Yixian Formation of Liaoning, northeast China".
Caudipteryx zoui	valid	Ji, Currie, Norell & Ji	1998	Asia	China	Liaoning	Yixian	Early Cretaceous	Barremian	Theropoda	Neotheropoda	Averostra	Tetanurae	Orionides	Avetheropoda	Coelurosauria	Tyrannoraptora	Maniraptoriformes	Maniraptora	Pennaraptora	At least 3 (4-6 ?) skeletons (include almost complete) with skulls and feathers.	Ji, Q., Currie, P.J., Norell, M.A., Ji, S. (1998). "Two feathered dinosaurs from northeastern China".
Ceratonykus oculatus	valid	Alifanov & Barsbold	2009	Asia	Mongolia	Ömnögovi	Barun Goyot	Late Cretaceous	Earliest Maastrichtian	Theropoda	Neotheropoda	Averostra	Tetanurae	Orionides	Avetheropoda	Coelurosauria	Tyrannoraptora	Maniraptoriformes	Maniraptora	Alvarezsauroidea	Incomplete skull and partial skeleton.	V. R. Alifanov and R. Barsbold. (2009). Ceratonykus oculatus gen. et sp. nov., a new dinosaur (? Theropoda, Alvarezsauria) from the Late Cretaceous of Mongolia.
Ceratosaurus dentisulcatus	valid	Madsen & Welles	2000	North America	USA	Utah	Morrison	Late Jurassic	Middle Tithonian	Theropoda	Neotheropoda	Averostra	Ceratosauria	Neoceratosauria	Ceratosauridae						A large part of skeleton with incomplete skull.	Madsen, J.H.; Welles, S.P. (2000). Ceratosaurus (Dinosauria, Theropoda): A Revised Osteology.
Ceratosaurus magnicornis	valid	Madsen & Welles	2000	North America	USA	Utah	Morrison	Late Jurassic	Middle Tithonian	Theropoda	Neotheropoda	Averostra	Ceratosauria	Neoceratosauria	Ceratosauridae						Majority of skeleton with incomplete skull.	Madsen, J.H.; Welles, S.P. (2000). Ceratosaurus (Dinosauria, Theropoda): A Revised Osteology.
Ceratosaurus nasicornis	valid	Marsh	1884	North America	USA	Colorado, Utah	Morrison	Late Jurassic	Early Tithonian	Theropoda	Neotheropoda	Averostra	Ceratosauria	Neoceratosauria	Ceratosauridae						Almost complete skull and partial skeleton, referred several (?) other individuals.	Carrano, M. T., & Sampson, S. D. (2008). The Phylogeny of Ceratosauria (Dinosauria: Theropoda).
Ceratosuchops inferodios	valid	Barker et al.	2021	Europe	United Kingdom	England	Wessex	Early Cretaceous	Barremian	Theropoda	Neotheropoda	Averostra	Tetanurae	Orionides	Megalosauroidea	Spinosauridae	Baryonychinae	Ceratosuchopsini			Associated premaxillary bodies and posterior premaxillary fragment, braincase. Referred right postorbital.	T. Barker, C.; Hone, D.; Naish, D.; Cau, A.; Lockwood, J.; Foster, B.; Clarkin, C.; Schneider, P.; Gostling, N. (2021). "New spinosaurids from the Wessex Formation (Early Cretaceous, UK) and the European origins of Spinosauridae".
Changyuraptor yangi	valid	Han et al.	2014	Asia	China	Liaoning	Yixian	Early Cretaceous	Barremian	Theropoda	Neotheropoda	Averostra	Tetanurae	Orionides	Avetheropoda	Coelurosauria	Tyrannoraptora	Maniraptoriformes	Maniraptora	Pennaraptora	Complete articulated specimen with extensive feathering.	Han, G., Chiappe L., M., Ji,S., Habib, M., Turner, A., H., Chinsamy, A., Liu X., Han, L. (2014). A new raptorial dinosaur with exceptionally long feathering provides insights into dromaeosaurid flight performance.
Chenanisaurus barbaricus	valid	Longrich et al.	2017	Africa	Morocco	Béni Mellal-Khénifra	“Couche III” Phosphates	Late Cretaceous	Late Maastrichtian	Theropoda	Neotheropoda	Averostra	Ceratosauria	Neoceratosauria	Abelisauroidea	Abelisauria	Abelisauridae				Anterior end of the left dentary, referred teeth.	Longrich, N. R., Pereda-Suberbiola, X., Jalil, N.-E., Khaldoune, F., & Jourani, E. (2017). An abelisaurid from the latest Cretaceous (late Maastrichtian) of Morocco, North Africa.
Chilantaisaurus tashuikouensis	valid	Hu	1964	Asia	China	Inner Mongolia	Ulansuhai	Late Cretaceous	Turonian	Theropoda	Neotheropoda	Averostra	Tetanurae	Orionides	Avetheropoda	Coelurosauria ?	Tyrannoraptora ?	Tyrannosauroidea ?	Megaraptora ?		Right humerus, ungual phalanx, fragment of left ilium, both femora, right and partial left tibiae, partial left fibula, metatarsals. Referred tooth ?, caudal centrum ?	BENSON, R. B. J., & XING, X. (2008). The anatomy and systematic position of the theropod dinosaur Chilantaisaurus tashuikouensis Hu, 1964 from the Early Cretaceous of Alanshan, People’s Republic of China.
Chilesaurus diegosuarezi	valid	Novas et al.	2015	South America	Chile	Aysén	Toqui	Late Jurassic	Tithonian	Theropoda ?	Neotheropoda ?	Averostra ?	Tetanurae ?								Several (or at least 13 ?) partial skeletons (also with skull fragments).	Novas, F.E., Salgado, L., Suárez, M., Agnolín, F.L., Ezcurra, M.D., Chimento, N.R., de la Cruz, R., Isasi, M.P., Vargas, A.O., Rubilar-Rogers, D. (2015). An enigmatic plant-eating theropod from the Late Jurassic period of Chile.
Chirostenotes pergracilis	valid	Gilmore	1924	North America	Canada	Alberta	Dinosaur Park	Late Cretaceous	Middle-Late Campanian	Theropoda	Neotheropoda	Averostra	Tetanurae	Orionides	Avetheropoda	Coelurosauria	Tyrannoraptora	Maniraptoriformes	Maniraptora	Pennaraptora	Forelimb bones, referred several individuals (partial and fragmentary skeletons, single bones).	Gregory F. Funston (2020). Caenagnathids of the Dinosaur Park Formation (Campanian) of Alberta, Canada: anatomy, osteo-histology, taxonomy, and evolution.
Chuandongocoelurus primitivus	valid	He	1984	Asia	China	Sichuan	Lower Shaximiao	Middle Jurassic	Bathonian-Callovian	Theropoda	Neotheropoda	Averostra	Tetanurae								Partial skeleton without skull.	He, (1984). The vertebrate fossils of Sichuan.
Citipati osmolskae	valid	Clark, Norell & Barsbold	2001	Asia	Mongolia	Ömnögovi	Djadokhta	Late Cretaceous	Late Campanian	Theropoda	Neotheropoda	Averostra	Tetanurae	Orionides	Avetheropoda	Coelurosauria	Tyrannoraptora	Maniraptoriformes	Maniraptora	Pennaraptora	Almost complete skeleton with skull, referred two partial skeletons, embryo and eggs.	Clark, Norell and Barsbold, (2001). Two new oviraptorids (Theropoda: Oviraptorosauria) from the Late Cretaceous Djadokta Formation, Ukhaa Tolgod.
Citipes elegans	valid	Funston	2020	North America	Canada	Alberta	Dinosaur Park	Late Cretaceous	Middle-Late Campanian	Theropoda	Neotheropoda	Averostra	Tetanurae	Orionides	Avetheropoda	Coelurosauria	Tyrannoraptora	Maniraptoriformes	Maniraptora	Pennaraptora	Partial tarsometatarsus, referred other fragments (several individuals).	Gregory F. Funston (2020). Caenagnathids of the Dinosaur Park Formation (Campanian) of Alberta, Canada: anatomy, osteo-histology, taxonomy, and evolution.
Coelophysis bauri	valid	Cope	1889	North America	USA	New Mexico, Arizona ?, Texas ?	Chinle, Bull Canyon ?	Late Triassic	Late Norian-Rhaetian	Theropoda	Neotheropoda	Coelophysoidea	Coelophysidae								At least 1000 individuals (include complete skeletons).	Cope, (1889). On a new genus of Triassic Dinosauria. Mortimer - Theropod database (online).
"Coelosaurus" antiquus	valid	Leidy	1865	North America	USA	New Jersey	Navesink	Late Cretaceous	Late Campanian-Early Maastrichtian	Theropoda	Neotheropoda	Averostra	Tetanurae	Orionides	Avetheropoda	Coelurosauria	Tyrannoraptora	Maniraptoriformes	Ornithomimosauria	Ornithomimidae	Tibiae, referred fragmentary tibia ?, two caudal vertebrae ?, other material ?	Leidy, (1865). Memoir of the extinct reptiles of the Cretaceous formations of the United States.
Coelurus fragilis	valid	Marsh	1879	North America	USA	Utah, Wyoming	Morrison	Late Jurassic	Late Kimmeridgian-Tithonian	Theropoda	Neotheropoda	Averostra	Tetanurae	Orionides	Avetheropoda	Coelurosauria	Tyrannoraptora	Tyrannosauroidea	Coeluridae		Several fragmentary skeletons.	Carpenter, Miles, Ostrom and Cloward, (2005). Redescription of the small maniraptoran theropods Ornitholestes and Coelurus from the Upper Jurassic Morrison Formation of Wyoming.
Compsognathus longipes	valid	Wagner	1859	Europe	Germany, France	Bavaria, Provence-Alpes-Côte d'Azur	Solnhofen, Lithographic Limestone	Late Jurassic	Early Tithonian	Theropoda	Neotheropoda	Averostra	Tetanurae	Orionides	Avetheropoda	Coelurosauria	Compsognathidae				Two almost complete skeletons with skull.	Peyer, (2003). A complete redescription of the French Compsognathus with special consideration of the anatomy of the hand. Mortimer - Theropod database (online).
Concavenator corcovatus	valid	Ortega, Escaso & Sanz	2010	Europe	Spain	Castilla-La Mancha	La Huérguina	Early Cretaceous	Barremian	Theropoda	Neotheropoda	Averostra	Tetanurae	Orionides	Avetheropoda	Carnosauria	Allosauroidea	Allosauria	Carcharodontosauria	Carcharodontosauridae	Almost complete skeleton with skull.	Ortega, Escaso and Sanz, (2010). A bizarre, humped Carcharodontosauria (Theropoda) from the Lower Cretaceous of Spain.
Conchoraptor gracilis	valid	Barsbold	1986	Asia	Mongolia	Ömnögovi	Barun Goyot, Nemegt, Djadokhta	Late Cretaceous	Late Campanian-Early Maastrichtian	Theropoda	Neotheropoda	Averostra	Tetanurae	Orionides	Avetheropoda	Coelurosauria	Tyrannoraptora	Maniraptoriformes	Maniraptora	Pennaraptora	Many individuals.	Barsbold, (1986). Raubdinosaurier Oviraptoren. In Vorobyeva (editor). Herpetologische Untersuchungen in der Mongolischen Volksrepublik. Mortimer - Theropod database (online).
Condorraptor currumili	valid	Rauhut	2005	South America	Argentina	Chubut	Cañadón Asfalto	Early Jurassic	Toarcian	Theropoda	Neotheropoda	Averostra	Tetanurae	Orionides	Megalosauroidea	Piatnitzkysauridae					Tibia and several single bones (probably one individual).	Rauhut, (2005). Osteology and relationships of a new theropod dinosaur from the Middle Jurassic of Patagonia.
Corythoraptor jacobsi	valid	Lü et al.	2017	Asia	China	Jiangxi	Nanxiong	Late Cretaceous	Maastrichtian	Theropoda	Neotheropoda	Averostra	Tetanurae	Orionides	Avetheropoda	Coelurosauria	Tyrannoraptora	Maniraptoriformes	Maniraptora	Pennaraptora	Almost complete skeleton with the skull.	Lü, J.; Li, G; Kundrát, M.; Lee, Y.; Zhenyuan, S.; Yoshitsugu, K.; Caizhi, S.; Fangfang, T.; Hanfeng, L (2017). "High diversity of the Ganzhou Oviraptorid Fauna increased by a new “cassowary-like” crested species".
Cristatusaurus lapparenti	valid	Taquet & Russell	1998	Africa	Niger	Agadez	Elrhaz	Early Cretaceous	Aptian-Albian	Theropoda	Neotheropoda	Averostra	Tetanurae	Orionides	Megalosauroidea	Spinosauridae	Baryonychinae				Fragmentary skull, referred dorsal vertebrae, dorsal neural arch and premaxilla, other material ?	Taquet, P., & Russell, D. A. (1998). New data on spinosaurid dinosaurs from the early cretaceous of the Sahara.
Cruxicheiros newmanorum	valid	Benson & Radley	2010	Europe	United Kingdom	England	Chipping Norton Limestone	Middle Jurassic	Early Bathonian	Theropoda	Neotheropoda	Averostra	Tetanurae	Orionides ?							Partial femur and vertebrae, ribs, scapulocoracoid, metacarpal, partial ilium, proximal pubis, fibula, fragments.	Benson, Roger B.J.; Radley, Jonathan D. (2010). "A new large-bodied theropod dinosaur from the Middle Jurassic of Warwickshire, United Kingdom".
Cryolophosaurus ellioti	valid	Hammer & Hickerson	1994	Antarctica	-	Ross Dependency	Hanson	Early Jurassic	Sinemurian	Theropoda	Neotheropoda	Averostra ?	Tetanurae ?								Large part of skeleton and skull. Other material.	Smith, Makovicky, Hammer and Currie, (2007). Osteology of Cryolophosaurus ellioti (Dinosauria: Theropoda) from the Early Jurassic of Antarctica and implications for early theropod evolution.
Daemonosaurus chauliodus	valid	Sues et al.	2011	North America	USA	New Mexico	Chinle	Late Triassic	Rhaetian	Theropoda ?											Skull, cervical vertebrae and cervical rib fragments.	Nesbitt & Sues (2020). The osteology of the early-diverging dinosaur Daemonosaurus chauliodus (Archosauria: Dinosauria) from the Coelophysis Quarry (Triassic: Rhaetian) of New Mexico and its relationships to other early dinosaurs.
Dahalokely tokana	valid	Farke & Sertich	2013	Africa	Madagascar	Antsiranana	Ambolafotsy	Late Cretaceous	Turonian	Theropoda	Neotheropoda	Averostra	Ceratosauria	Neoceratosauria	Abelisauroidea	Abelisauria ?	Abelisauridae ?	Brachyrostra ?			Cervical and dorsal vertebrae, second dorsal rib and dorsal rib fragments.	Farke, A. A.; Sertich, J. J. W. (2013). Butler, Richard J (ed.). "An Abelisauroid Theropod Dinosaur from the Turonian of Madagascar".
Dakotaraptor steini	valid	DePalma et al.	2015	North America	USA	South Dakota	Hell Creek	Late Cretaceous	Late Maastrichtian	Theropoda	Neotheropoda	Averostra	Tetanurae	Orionides	Avetheropoda	Coelurosauria	Tyrannoraptora	Maniraptoriformes	Maniraptora	Pennaraptora	Partial skeleton, referred tibia, astragalocalcaneum and teeth.	DePalma, R.A., Burnham, D.A., Martin, L.D., Larson, P.L. & Bakker, R.T. (2015) The First Giant Raptor (Theropoda: Dromaeosauridae) from the Hell Creek Formation.
Daliansaurus liaoningensis	valid	Shen et al.	2017	Asia	China	Liaoning	Yixian	Early Cretaceous	Barremian	Theropoda	Neotheropoda	Averostra	Tetanurae	Orionides	Avetheropoda	Coelurosauria	Tyrannoraptora	Maniraptoriformes	Maniraptora	Pennaraptora	Almost complete skeleton with skull.	Shen, Lu, Liu, Kundrat, Brusatte and Gao, (2017). A new troodontid dinosaur from the Lower Cretaceous Yixian Formation of Liaoning Province, China.
Daspletosaurus horneri	valid	Carr et al.	2017	North America	USA	Montana	Two Medicine	Late Cretaceous	Late Campanian	Theropoda	Neotheropoda	Averostra	Tetanurae	Orionides	Avetheropoda	Coelurosauria	Tyrannoraptora	Tyrannosauroidea	Pantyrannosauria	Eutyrannosauria	Complete skull and partial skeleton, referred other individuals.	Carr, T. D., Varricchio, D. J., Sedlmayr, J. C., Roberts, E. M., & Moore, J. R. (2017). A new tyrannosaur with evidence for anagenesis and crocodile-like facial sensory system.
Daspletosaurus torosus	valid	Russell	1970	North America	Canada	Alberta	Oldman	Late Cretaceous	Middle Campanian	Theropoda	Neotheropoda	Averostra	Tetanurae	Orionides	Avetheropoda	Coelurosauria	Tyrannoraptora	Tyrannosauroidea	Pantyrannosauria	Eutyrannosauria	At least several skeletons with skulls.	Russell, D.A. (1970) "Tyrannosaurs from the Late Cretaceous of western Canada".
Daspletosaurus wilsoni	valid	Warshaw & Fowler	2022	North America	USA, Canada	Montana, Alberta	Judith River, Oldman, Two Medicine	Late Cretaceous	Middle-Late Campanian	Theropoda	Neotheropoda	Averostra	Tetanurae	Orionides	Avetheropoda	Coelurosauria	Tyrannoraptora	Tyrannosauroidea	Pantyrannosauria	Eutyrannosauria	Partial skull and fragments (mostly vertebrae). Referred several individuals.	Warshaw, Elías A.; Fowler, Denver W. (2022). "A transitional species of Daspletosaurus Russell, 1970 from the Judith River Formation of eastern Montana".
Datanglong guangxiensis	valid	Mo, Zhou, Li, Huang & Cao	2014	Asia	China	Guangxi	Xinlong	Early Cretaceous	Aptian-Albian ?	Theropoda	Neotheropoda	Averostra	Tetanurae	Orionides	Avetheropoda	Coelurosauria ?	Tyrannoraptora ?	Tyrannosauroidea ?	Megaraptora ?		Vertebrae, incomplete synsacrum, incomplete first chevron, incomplete ilia, pubic fragment and proximal ischium.	MO, J., ZHOU, F., LI, G., HUANG, Z., & CAO, C. (2014). A New Carcharodontosauria (Theropoda) from the Early Cretaceous of Guangxi, Southern China.
Daurlong wangi	valid	Wang et al.	2022	Asia	China	Inner Mongolia	Longjiang	Early Cretaceous	?	Theropoda	Neotheropoda	Averostra	Tetanurae	Orionides	Avetheropoda	Coelurosauria	Tyrannoraptora	Maniraptoriformes	Maniraptora	Pennaraptora	Almost complete skeleton with skull.	Wang, Xuri; Cau, Andrea; Guo, Bin; Ma, Feimin; Qing, Gele; Liu, Yichuan (2022). "Intestinal preservation in a birdlike dinosaur supports conservatism in digestive canal evolution among theropods".
Deinocheirus mirificus	valid	Osmólska & Roniewicz	1970	Asia	Mongolia	Ömnögovi	Nemegt	Late Cretaceous	Early Maastrichtian	Theropoda	Neotheropoda	Averostra	Tetanurae	Orionides	Avetheropoda	Coelurosauria	Tyrannoraptora	Maniraptoriformes	Ornithomimosauria	Deinocheiridae	At least 3 individuals (Total- almost complete skeleton with skull).	Lee, Y.-N.; Barsbold, R.; Currie, P.J.; Kobayashi, Y.; Lee, H.-J.; Godefroit, P.; Escuillié, F.; Chinzorig, T. (2014). "Resolving the long-standing enigmas of a giant ornithomimosaur Deinocheirus mirificus".
Deinonychus antirrhopus	valid	Ostrom	1969	North America	USA	Montana, Wyoming, Oklahoma, Maryland ?, Texas ?, Arizona ?	Cloverly, Antlers, Arundel ?, Trinity Group ?, Woodbine ?	Early Cretaceous	Aptian-Albian	Theropoda	Neotheropoda	Averostra	Tetanurae	Orionides	Avetheropoda	Coelurosauria	Tyrannoraptora	Maniraptoriformes	Maniraptora	Pennaraptora	Many individuals and referred many teeth.	Ostrom, (1969). Osteology of Deinonychus antirrhopus, an unusual theropod from the Lower Cretaceous of Montana. Parsons and Parsons, (2015). Morphological variations within the ontogeny of Deinonychus antirrhopus (Theropoda, Dromaeosauridae). Mortimer - Theropod database (online).
Deltadromeus agilis	valid	Sereno et al.	1996	Africa	Morocco, Egypt ?	Drâa-Tafilalet, Giza Governorate ?	Kem Kem Beds, Bahariya ?	Late Cretaceous	Cenomanian	Theropoda	Neotheropoda	Averostra	Ceratosauria	Neoceratosauria ?	Abelisauroidea ?	Abelisauria ?	Noasauridae ?				Partial skeleton without skull, referred femora ? (problematic), metatarsal III ?, pedal ungual IV ?	Sereno, Dutheil, Iarochene, Larsson, Lyon, Magwene, Sidor, Varricchio and Wilson, (1996). Predatory dinosaurs from the Sahara and Late Cretaceous faunal differentiation.
Dilong paradoxus	valid	Xu et al.	2004	Asia	China	Liaoning	Yixian	Early Cretaceous	Barremian	Theropoda	Neotheropoda	Averostra	Tetanurae	Orionides	Avetheropoda	Coelurosauria	Tyrannoraptora	Tyrannosauroidea	Pantyrannosauria		Three (or two ?) partial skeletons with skulls and partial skull.	Xu, Norell, Kuang, Wang, Zhao and Jia, (2004). Basal tyrannosauroids from China and evidence for protofeathers in tyrannosauroids.
Dilophosaurus wetherilli	valid	Welles	1970	North America	USA	Arizona	Kayenta	Early Jurassic	Sinemurian-Pliensbachian	Theropoda	Neotheropoda	Dilophosauridae									Several partial skeletons with skulls and single fragments.	Marsh, (2015). A comprehensive study of Dilophosaurus wetherilli: Anatomy, taxonomy, and evolutionary relationships of the first large-bodied theropod in North America.
Dineobellator notohesperus	valid	Jasinski, Sullivan & Dodson	2020	North America	USA	New Mexico	Ojo Alamo	Late Cretaceous	Late Maastrichtian	Theropoda	Neotheropoda	Averostra	Tetanurae	Orionides	Avetheropoda	Coelurosauria	Tyrannoraptora	Maniraptoriformes	Maniraptora	Pennaraptora	Partial skeleton with fragmentary skull.	Jasinski, Sullivan & Dodson (2020). New Dromaeosaurid Dinosaur (Theropoda, Dromaeosauridae) from New Mexico and Biodiversity of Dromaeosaurids at the end of the Cretaceous.
Diuqin lechiguanae	valid	Porfiri et al.	2024	South America	Argentina	Neuquén	Bajo de la Carpa	Late Cretaceous	Santonian	Theropoda	Neotheropoda	Averostra	Tetanurae	Orionides	Avetheropoda	Coelurosauria	Tyrannoraptora	Maniraptoriformes	Maniraptora	Pennaraptora	Neural arches, left humerus and four unidentified fragments.	Porfiri et al. (2024). Diuqin lechiguanae gen. et sp. nov., a new unenlagiine (Theropoda: Paraves) from the Bajo de la Carpa Formation (Neuquén Group, Upper Cretaceous) of Neuquén Province, Patagonia, Argentina.
Dornraptor normani	valid	Baron	2024	Europe	United Kingdom	England	Blue Lias	Early Jurassic	Hettangian-Early Sinemurian	Theropoda	Neotheropoda	Averostra	Ceratosauria ?								Fragmentary femur, tibia and fibula (lost). Referred partial left femur.	Baron, M.G. (2024). "A new name for old bones: A reassessment of Early Jurassic theropod remains from Dorset, England".
Dracoraptor hanigani	valid	Martill et al.	2016	Europe	United Kingdom	Wales	Blue Lias	Early Jurassic	Early Hettangian	Theropoda	Neotheropoda	Coelophysoidea ?									Partial skeleton with skull.	Martill, David M.; Vidovic, Steven U.; Howells, Cindy; Nudds, John R. (2016). "The Oldest Jurassic Dinosaur: A Basal Neotheropod from the Hettangian of Great Britain".
Dracovenator regenti	valid	Yates	2006	Africa	South Africa	Eastern Cape	Upper Elliot	Early Jurassic	Hettangian-Sinemurian	Theropoda	Neotheropoda	Dilophosauridae									Incomplete skull with teeth, referred partial skull (juvenile) ?	Yates, (2005). A new theropod dinosaur from the Early Jurassic of South Africa and its implications for the early evolution of theropods.
Dromaeosauroides bornholmensis	valid	Christiansen & Bonde	2003	Europe	Denmark	Bornholm	Jydegaard	Early Cretaceous	Late Berriasian	Theropoda	Neotheropoda	Averostra	Tetanurae	Orionides	Avetheropoda	Coelurosauria	Tyrannoraptora	Maniraptoriformes	Maniraptora	Pennaraptora	Anterior dentary tooth, referred tooth.	Christiansen and Bonde, (2003). The first dinosaur from Denmark.
Dromaeosaurus albertensis	valid	Matthew & Brown	1922	North America	Canada, USA ?	Alberta, Montana ?, Wyoming ?, Alaska ?	Dinosaur Park, Oldman ?, Judith River ?, Mesaverde ?, Prince Creek ?	Late Cretaceous	Campanian	Theropoda	Neotheropoda	Averostra	Tetanurae	Orionides	Avetheropoda	Coelurosauria	Tyrannoraptora	Maniraptoriformes	Maniraptora	Pennaraptora	Incomplete skull and fragmentary skeleton, referred many other specimens and many teeth.	Turner A.H., Makovicky P.J., Norell M.A. (2012). A review of dromaeosaurid systematics and paravian phylogeny. Matthew and Brown, (1922). The family Deinodontidae, with notice of a new genus from the Cretaceous of Alberta. Mortimer - Theropod database (online).
Dromiceiomimus brevitertius	valid	Russell	1972	North America	Canada	Alberta	Horseshoe Canyon	Late Cretaceous	Early Maastrichtian	Theropoda	Neotheropoda	Averostra	Tetanurae	Orionides	Avetheropoda	Coelurosauria	Tyrannoraptora	Maniraptoriformes	Ornithomimosauria	Ornithomimidae	At least several partial skeletons with skulls.	Macdonald, I., & Currie, P. J. (2018). Description of a partial Dromiceiomimus (Dinosauria: Theropoda) skeleton with comments on the validity of the genus.
Dromiceiomimus samueli	valid	Russell	1972	North America	Canada	Alberta	Dinosaur Park	Late Cretaceous	Middle-Late Campanian	Theropoda	Neotheropoda	Averostra	Tetanurae	Orionides	Avetheropoda	Coelurosauria	Tyrannoraptora	Maniraptoriformes	Ornithomimosauria	Ornithomimidae	Several partial skeletons with skulls.	Russell, (1972). Ostrich dinosaurs from the Late Cretaceous of western Canada. Canadian Journal of Earth Sciences.
Dryptosaurus aquilunguis	valid	Marsh	1877	North America	USA	New Jersey	New Egypt	Late Cretaceous	Maastrichtian	Theropoda	Neotheropoda	Averostra	Tetanurae	Orionides	Avetheropoda	Coelurosauria	Tyrannoraptora	Tyrannosauroidea	Pantyrannosauria	Eutyrannosauria	Partial skeleton with skull fragments, referred metatarsal IV, caudal vertebra ?, two teeth ?, other fragments ?	Brusatte, S. L., Benson, R. B. J., & Norell, M. A. (2011). The Anatomy of Dryptosaurus aquilunguis (Dinosauria: Theropoda) and a Review of Its Tyrannosauroid Affinities.
Dubreuillosaurus valesdunensis	valid	Allain	2005	Europe	France	Normandy	Calcaire de Caen	Middle Jurassic	Middle Bathonian	Theropoda	Neotheropoda	Averostra	Tetanurae	Orionides	Megalosauroidea	Megalosauridae	Afrovenatorinae ?				Partial skeleton with partial skull.	Allain, (2005). The postcranial anatomy of the megalosaur Dubreuillosaurus valesdunensis (Dinosauria Theropoda) from the Middle Jurassic of Normandy, France.
Duriavenator hesperis	valid	Benson	2008	Europe	United Kingdom	England	Inferior Oolite Group	Middle Jurassic	Bajocian	Theropoda	Neotheropoda	Averostra	Tetanurae	Orionides	Megalosauroidea	Megalosauridae	Megalosaurinae ?				Partial premaxillae, maxilla, vomer, partial dentaries, partial surangular, teeth, fragments.	Benson, R.B.J. (2008). "A redescription of "Megalosaurus" hesperis (Dinosauria, Theropoda) from the Inferior Oolite (Bajocian, Middle Jurassic) of Dorset, United Kingdom".
Dzharaonyx eski	valid	Averianov & Sues	2022	Asia	Uzbekistan	Navoiy	Bissekty	Late Cretaceous	Turonian	Theropoda	Neotheropoda	Averostra	Tetanurae	Orionides	Avetheropoda	Coelurosauria	Tyrannoraptora	Maniraptoriformes	Maniraptora	Alvarezsauroidea	Humerus. Referred postcranial material (vertebrae, limb bones and other fragments).	Averianov AO, Sues HD (2022). "New material and diagnosis of a new taxon of alvarezsaurid (Dinosauria, Theropoda) from the Upper Cretaceous Bissekty Formation of Uzbekistan".
Ekrixinatosaurus novasi	valid	Calvo et al.	2004	South America	Argentina	Neuquén	Candeleros	Late Cretaceous	Early Cenomanian	Theropoda	Neotheropoda	Averostra	Ceratosauria	Neoceratosauria	Abelisauroidea	Abelisauria	Abelisauridae	Brachyrostra			Partial skeleton with incomplete skull.	Juarez Valieri, Porfiri and Calvo, (2011). New information on Ekrixinatosaurus novasi Calvo et al 2004, a giant and massively-constructed abelisauroid from the "Middle Cretaceous" of Patagonia.
Elaphrosaurus bambergi	valid	Janensch	1920	Africa	Tanzania	Mtwara	Tendaguru	Late Jurassic	Late Kimmeridgian	Theropoda	Neotheropoda	Averostra	Ceratosauria	Elaphrosaurinae							Large part of skeleton without skull, referred posterior dorsal vertebra.	Rauhut, O. W. M., & Carrano, M. T. (2016). The theropod dinosaur Elaphrosaurus bambergi Janensch, 1920, from the Late Jurassic of Tendaguru, Tanzania.
Elemgasem nubilus	valid	Baiano et al.	2022	South America	Argentina	Neuquén	Portezuelo	Late Cretaceous	Late Turonian-Coniacian	Theropoda	Neotheropoda	Averostra	Ceratosauria	Neoceratosauria	Abelisauroidea	Abelisauria	Abelisauridae	Brachyrostra	Furileusauria		Fragmentary skeleton (mostly vertebrae and limb bones) without skull.	Mattia A. Baiano et al. (2022). Elemgasem nubilus: a new brachyrostran abelisaurid (Theropoda, Ceratosauria) from the Portezuelo Formation (Upper Cretaceous) of Patagonia, Argentina.
Elmisaurus rarus	valid	Osmólska	1981	Asia	Mongolia	Ömnögovi	Nemegt	Late Cretaceous	Early Maastrichtian	Theropoda	Neotheropoda	Averostra	Tetanurae	Orionides	Avetheropoda	Coelurosauria	Tyrannoraptora	Maniraptoriformes	Maniraptora	Pennaraptora	Several individuals (fragmentary skeletons also with skull fragments).	Funston et al. (2022). A partial oviraptorosaur skeleton suggests low caenagnathid diversity in the Late Cretaceous Nemegt Formation of Mongolia.
Enigmosaurus mongoliensis	valid	Barsbold & Perle	1983	Asia	Mongolia	Dornogovi	Bayan Shireh	Late Cretaceous	Cenomanian-Turonian	Theropoda	Neotheropoda	Averostra	Tetanurae	Orionides	Avetheropoda	Coelurosauria	Tyrannoraptora	Maniraptoriformes	Maniraptora	Therizinosauria	Pelvic girdle lacking dorsal aspect of ilia and distal ischia and also other fragments.	Zanno, L. E. (2010). A taxonomic and phylogenetic re-evaluation of Therizinosauria (Dinosauria: Maniraptora).
Eoabelisaurus mefi	valid	Pol & Rauhut	2012	South America	Argentina	Chubut	Cañadón Asfalto	Early Jurassic	Toarcian	Theropoda	Neotheropoda	Averostra	Ceratosauria	Neoceratosauria	Abelisauroidea	Abelisauria ?	Abelisauridae ?				Almost complete skeleton with skull.	Diego Pol & Oliver W. M. Rauhut (2012). "A Middle Jurassic abelisaurid from Patagonia and the early diversification of theropod dinosaurs".
Eocarcharia dinops	valid	Sereno & Brusatte	2008	Africa	Niger	Agadez	Elrhaz	Early Cretaceous	Aptian-Albian	Theropoda	Neotheropoda	Averostra	Tetanurae	Orionides	Avetheropoda	Carnosauria	Allosauroidea	Allosauria	Carcharodontosauria	Carcharodontosauridae	Complete left postorbital, referred other isolated skull fragments and teeth (at least three individuals).	Sereno, Paul C.; Brusatte, Stephen L. (2008). "Basal abelisaurid and carcharodontosaurid theropods from the Lower Cretaceous Elrhaz Formation of Niger".
Eodromaeus murphi	valid	Martínez et al.	2011	South America	Argentina	San Juan	Ischigualasto	Late Triassic	Late Carnian	Theropoda ?											Several individuals (large part of skeleton with skull).	Martinez, R. N., Sereno, P. C., Alcober, O. A., Colombi, C. E., Renne, P. R., Montanez, I. P., & Currie, B. S. (2011). A Basal Dinosaur from the Dawn of the Dinosaur Era in Southwestern Pangaea.
Eoneophron infernalis	valid	Atkins-Weltman et al.	2024	North America	USA	South Dakota	Hell Creek	Late Cretaceous	Late Maastrichtian	Theropoda	Neotheropoda	Averostra	Tetanurae	Orionides	Avetheropoda	Coelurosauria	Tyrannoraptora	Maniraptoriformes	Maniraptora	Pennaraptora	Partial hindlimb (right femur, right tibia, astragalocalcaneum, right metatarsal III, and a right metatarsal IV).	Atkins-Weltman, K. L.; Simon, D. J.; Woodward, H. N.; Funston, G. F.; Snively, E. (2024). "A new oviraptorosaur (Dinosauria: Theropoda) from the end-Maastrichtian Hell Creek Formation of North America".
Eosinopteryx brevipenna	valid	Godefroit et al.	2013	Asia	China	Liaoning	Tiaojishan	Middle-Late Jurassic	Callovian-Oxfordian	Theropoda	Neotheropoda	Averostra	Tetanurae	Orionides	Avetheropoda	Coelurosauria	Tyrannoraptora	Maniraptoriformes	Maniraptora	Pennaraptora	Nearly complete skeleton with skull and feathers.	Godefroit P., Demuynck H., Dyke G., Hu D., Escuillié F. i P. Claeys. (2013). Reduced plumage and flight ability of a new Jurassic paravian theropod from China.
Eotyrannus lengi	valid	Hutt et al.	2001	Europe	United Kingdom	England	Wessex	Early Cretaceous	Barremian	Theropoda	Neotheropoda	Averostra	Tetanurae	Orionides	Avetheropoda	Coelurosauria	Tyrannoraptora	Tyrannosauroidea	Pantyrannosauria	Stokesosauridae	Partial skeleton with skull fragments (subadult). Referred incomplete tibia ?	Hutt, Naish, Martill, Barker and Newbery, (2001). A preliminary account of a new tyrannosauroid theropod from the Wessex Formation (Early Cretaceous) of southern England.
Epidexipteryx hui	valid	Zhang et al.	2008	Asia	China	Inner Mongolia	Haifanggou	Middle Jurassic	Callovian	Theropoda	Neotheropoda	Averostra	Tetanurae	Orionides	Avetheropoda	Coelurosauria	Tyrannoraptora	Maniraptoriformes	Maniraptora	Pennaraptora	Almost complete skeleton with skull and filaments.	Zhang, Zhou, Xu, Wang and Sullivan, (2008). A bizarre Jurassic maniraptoran from China with elongate ribbon-like feathers.
Erectopus superbus	valid	von Huene	1923	Europe	France	Grand Est	Sables vert de l'Albien ?	Early Cretaceous	Early Albian	Theropoda	Neotheropoda	Averostra	Tetanurae	Orionides	Avetheropoda	Carnosauria	Allosauroidea ?				Anterior maxilla and partial skeleton (limb bones), referred other fragments.	Allain, (2005). The enigmatic theropod dinosaur Erectopus superbus (Sauvage, 1882) from the Lower Albian of Louppy-le-Ch'teau (Meuse, France).
Erliansaurus bellamanus	valid	Xu et al.	2002	Asia	China	Inner Mongolia	Iren Dabasu	Late Cretaceous	Late Campanian-Early Maastrichtian	Theropoda	Neotheropoda	Averostra	Tetanurae	Orionides	Avetheropoda	Coelurosauria	Tyrannoraptora	Maniraptoriformes	Maniraptora	Therizinosauria	Partial skeleton without skull (subadult).	Zanno, L. E. (2010). A taxonomic and phylogenetic re-evaluation of Therizinosauria (Dinosauria: Maniraptora).
Erlikosaurus andrewsi	valid	Barsbold & Perle	1980	Asia	Mongolia	Ömnögovi	Bayan Shireh	Late Cretaceous	Cenomanian-Turonian	Theropoda	Neotheropoda	Averostra	Tetanurae	Orionides	Avetheropoda	Coelurosauria	Tyrannoraptora	Maniraptoriformes	Maniraptora	Therizinosauria	Nearly complete skull with mandible, several fragmentary cervical vertebrae, left humerus, articulated right pes missing proximal ends of two metatarsals.	Zanno, L. E. (2010). A taxonomic and phylogenetic re-evaluation of Therizinosauria (Dinosauria: Maniraptora).
Erythrovenator jacuiensis	valid	Müller	2021	South America	Brazil	Rio Grande do Sul	Candelária Sequence	Late Triassic	Late Carnian-Early Norian	Theropoda											Proximal portion of a left femur.	Rodrigo T. Müller (2021). "A new theropod dinosaur from a peculiar Late Triassic assemblage of southern Brazil".
Eshanosaurus deguchiianus	valid	Xu, Zhao & Clark	2001	Asia	China	Yunnan	Lower Lufeng	Early Jurassic	Hettangian	Theropoda ?	Neotheropoda ?	Averostra ?	Tetanurae ?	Orionides ?	Avetheropoda ?	Coelurosauria ?	Tyrannoraptora ?	Maniraptoriformes ?	Maniraptora ?	Therizinosauria ?	Incomplete left mandible with teeth.	Barrett, (2009). The affinities of the enigmatic dinosaur Eshanosaurus deguchiianus from the Early Jurassic of Yunnan Province, People's Republic of China.
Eustreptospondylus oxoniensis	valid	Walker	1964	Europe	United Kingdom	England	Oxford Clay	Middle Jurassic	Late Callovian	Theropoda	Neotheropoda	Averostra	Tetanurae	Orionides	Megalosauroidea	Megalosauridae	Eustreptospondylinae				Partial skull and large part of skeleton (subadult).	Walker, (1964). Triassic reptiles from the Elgin area: Ornithosuchus and the origin of carnosaurs.
Falcarius utahensis	valid	Kirkland et al.	2005	North America	USA	Utah	Cedar Mountain	Early Cretaceous	Valanginian	Theropoda	Neotheropoda	Averostra	Tetanurae	Orionides	Avetheropoda	Coelurosauria	Tyrannoraptora	Maniraptoriformes	Maniraptora	Therizinosauria	At least ten individuals.	Zanno, L. E. (2010). A taxonomic and phylogenetic re-evaluation of Therizinosauria (Dinosauria: Maniraptora).
Fosterovenator churei	valid	Dalman	2014	North America	USA	Wyoming	Morrison	Late Jurassic	Tithonian	Theropoda	Neotheropoda	Averostra	Ceratosauria ?								Partial tibiotarsus, referred fibula ?	Dalman, S.G. (2014). "New data on small theropod dinosaurs from the Upper Jurassic Morrison Formation of Como Bluff, Wyoming, USA".
Fujianvenator prodigiosus	valid	Xu et al.	2023	Asia	China	Fujian	Nanyuan	Late Jurassic	Tithonian	Theropoda	Neotheropoda	Averostra	Tetanurae	Orionides	Avetheropoda	Coelurosauria	Tyrannoraptora	Maniraptoriformes	Maniraptora	Pennaraptora	Articulated and partially complete skeleton preserved on a slab and counter slab.	Xu et al. (2023). "A new avialan theropod from an emerging Jurassic terrestrial fauna".
Fukuiraptor kitadaniensis	valid	Azuma & Currie	2000	Asia	Japan	Fukui	Kitadani	Early Cretaceous	Aptian	Theropoda	Neotheropoda	Averostra	Tetanurae	Orionides	Avetheropoda	Coelurosauria	Tyrannoraptora	Tyrannosauroidea	Megaraptora		Partial skeleton with skull fragments (subadult) and many other individuals (mostly juvenile).	Azuma and Currie, (2000). A new carnosaur (Dinosauria: Theropoda) from the Lower Cretaceous of Japan.
Fukuivenator paradoxus	valid	Azuma et al.	2016	Asia	Japan	Fukui	Kitadani	Early Cretaceous	Aptian	Theropoda	Neotheropoda	Averostra	Tetanurae	Orionides	Avetheropoda	Coelurosauria	Tyrannoraptora	Tyrannosauroidea ?	Coeluridae ?		Large part of skeleton with partial skull.	Hattori, S.; Kawabe, S.; Imai, T.; Shibata, M.; Miyata, K.; Xu, X.; Azuma, Y. (2021). "OSTEOLOGY OF FUKUIVENATOR PARADOXUS: A BIZARRE MANIRAPTORAN THEROPOD FROM THE EARLY CRETACEOUS OF FUKUI, JAPAN".
Gallimimus bullatus	valid	Osmólska et al.	1972	Asia	Mongolia	Ömnögovi	Nemegt	Late Cretaceous	Early Maastrichtian	Theropoda	Neotheropoda	Averostra	Tetanurae	Orionides	Avetheropoda	Coelurosauria	Tyrannoraptora	Maniraptoriformes	Ornithomimosauria	Ornithomimidae	At least several individuals (include almost complete skeletons and skulls).	Mortimer - Theropod database (online).
Ganzhousaurus nankangensis	valid	Wang, Sun, Sullivan & Xu	2013	Asia	China	Jiangxi	Nanxiong	Late Cretaceous	Maastrichtian	Theropoda	Neotheropoda	Averostra	Tetanurae	Orionides	Avetheropoda	Coelurosauria	Tyrannoraptora	Maniraptoriformes	Maniraptora	Pennaraptora	Mandible, three posterior caudal vertebrae, left partial ilium, midshaft portion of right tibia, and nearly complete articulated right pes.	Wang, S., Sun, C., Sullivan, C. & Xu, X. (2013) "A new oviraptorid (Dinosauria: Theropoda) from the Upper Cretaceous of southern China".
Garudimimus brevipes	valid	Barsbold	1981	Asia	Mongolia	Ömnögovi	Bayan Shireh	Late Cretaceous	Cenomanian-Turonian	Theropoda	Neotheropoda	Averostra	Tetanurae	Orionides	Avetheropoda	Coelurosauria	Tyrannoraptora	Maniraptoriformes	Ornithomimosauria	Deinocheiridae ?	Large part of skeleton with skull.	Kobayashi, Y.; Barsbold, R. (2005). "Reexamination of a primitive ornithomimosaur, Garudimimus brevipes Barsbold, 1981 (Dinosauria:Theropoda), from the Late Cretaceous of Mongolia".
Gasosaurus constructus	valid	Dong & Tang	1985	Asia	China	Sichuan	Lower Shaximiao	Middle Jurassic	Bathonian-Callovian	Theropoda	Neotheropoda	Averostra	Tetanurae	Orionides	Megalosauroidea ?	Piatnitzkysauridae ?					Partial skeleton (vertebrae, humerus, ilium, pubis, ischium, femur, tibia, fibula, astragalus, metatarsal II and III, pedal ungual IV). Referred 3 teeth and other material ?	Dong and Tang, (1985). A new Mid-Jurassic theropod (Gasosaurus constructus gen. et sp. nov.) from Dashanpu, Zigong, Sichuan Province, China.
Geminiraptor suarezarum	valid	Senter et al.	2010	North America	USA	Utah	Cedar Mountain	Early Cretaceous	Berriasian-Valanginian	Theropoda	Neotheropoda	Averostra	Tetanurae	Orionides	Avetheropoda	Coelurosauria	Tyrannoraptora	Maniraptoriformes	Maniraptora	Pennaraptora	Partial maxilla.	Senter P, Kirkland JI, Bird J, Bartlett JA. (2010). A new troodontid theropod dinosaur from the Lower Cretaceous of Utah.
Genusaurus sisteronis	valid	Accarie et al.	1995	Europe	France	Provence-Alpes-Côte d'Azur	"Bevons" Beds	Early Cretaceous	Albian	Theropoda	Neotheropoda	Averostra	Ceratosauria	Neoceratosauria	Abelisauroidea	Abelisauria	Abelisauridae ?	Majungasaurinae ?			Seven dorsal centra, sacral centrum, incomplete ilium, proximal pubis ?, femur, proximal tibia, proximal fibula, tarsal.	Accarie et al. (1995). Découverte d'un Dinosaure théropode nouveau (Genusaurus sisteronis n. g., n. sp.) dans l'Albien marin de Sisteron (Alpes de Haute-Provence, France) et extension au Crétacé inférieur de la lignée cératosaurienne.
Genyodectes serus	valid	Woodward	1901	South America	Argentina	Chubut	Cerro Barcino	Early Cretaceous	Late Albian	Theropoda	Neotheropoda	Averostra	Ceratosauria	Neoceratosauria	Ceratosauridae						Premaxillae, anteroventral maxillae, anterior dentaries, partial supradentaries, splenial fragment, teeth.	Rauhut, (2004). Provenance and anatomy of Genyodectes serus, a large-toothed ceratosaur (Dinosauria: Theropoda) from Patagonia.
Giganotosaurus carolinii	valid	Coria & Salgado	1995	South America	Argentina	Neuquén	Candeleros	Late Cretaceous	Early Cenomanian	Theropoda	Neotheropoda	Averostra	Tetanurae	Orionides	Avetheropoda	Carnosauria	Allosauroidea	Allosauria	Carcharodontosauria	Carcharodontosauridae	Partial skeleton with skull, referred incomplete dentary, teeth.	Coria and Salgado, (1995). A new giant carnivorous dinosaur from the Cretaceous of Patagonia.
Gigantoraptor erlianensis	valid	Xu, Tan, Wang, Zhao & Tan	2007	Asia	China	Inner Mongolia	Iren Dabasu	Late Cretaceous	Late Campanian-Early Maastrichtian	Theropoda	Neotheropoda	Averostra	Tetanurae	Orionides	Avetheropoda	Coelurosauria	Tyrannoraptora	Maniraptoriformes	Maniraptora	Pennaraptora	Incomplete skeleton, mandibles.	Xu, Tan, Wang, Zhao and Tan, (2007). A gigantic bird-like dinosaur from the Late Cretaceous of China.
Gobiraptor minutus	valid	Lee et al.	2019	Asia	Mongolia	Ömnögovi	Nemegt	Late Cretaceous	Early Maastrichtian	Theropoda	Neotheropoda	Averostra	Tetanurae	Orionides	Avetheropoda	Coelurosauria	Tyrannoraptora	Maniraptoriformes	Maniraptora	Pennaraptora	Partial skull and partial skeleton.	Lee, S., Lee, Y.-N., Chinsamy, A., Lü, J., Barsbold, R., Tsogtbaatar, K. (2019). "A new baby oviraptorid dinosaur (Dinosauria: Theropoda) from the Upper Cretaceous Nemegt Formation of Mongolia".
Gobivenator mongoliensis	valid	Tsuihiji et al.	2014	Asia	Mongolia	Ömnögovi	Djadokhta	Late Cretaceous	Late Campanian	Theropoda	Neotheropoda	Averostra	Tetanurae	Orionides	Avetheropoda	Coelurosauria	Tyrannoraptora	Maniraptoriformes	Maniraptora	Pennaraptora	Almost complete skeleton with skull.	Tsuihiji, T., Barsbold, R., Watabe, M., Tsogtbaatar, K., Chinzorig, T., Fujiyama, Y., & Suzuki, S. (2014). An exquisitely preserved troodontid theropod with new information on the palatal structure from the Upper Cretaceous of Mongolia.
Gojirasaurus quayi	valid	Carpenter	1997	North America	USA	New Mexico	Bull Canyon	Late Triassic	Norian	Theropoda	Neotheropoda	Coelophysoidea ?									Pubis and tibia.	Mortimer - Theropod database (online).
Gorgosaurus libratus	valid	Lambe	1914	North America	Canada, USA ?	Alberta, Montana ?	Dinosaur Park, Judith River ?	Late Cretaceous	Middle-Late Campanian	Theropoda	Neotheropoda	Averostra	Tetanurae	Orionides	Avetheropoda	Coelurosauria	Tyrannoraptora	Tyrannosauroidea	Pantyrannosauria	Eutyrannosauria	Many skeletons and skulls (include almost complete skeleton with skull).	Currie (2003) Cranial anatomy of tyrannosaurid dinosaurs from the Late Cretaceous of Alberta, Canada. Mortimer - Theropod database (online).
Graciliraptor lujiatunensis	valid	Xu & Wang	2004	Asia	China	Liaoning	Yixian	Early Cretaceous	Barremian	Theropoda	Neotheropoda	Averostra	Tetanurae	Orionides	Avetheropoda	Coelurosauria	Tyrannoraptora	Maniraptoriformes	Maniraptora	Pennaraptora	Fragmentary maxilla, teeth, caudal vertebrae, chevrons and limb bones.	Xu and Wang, (2004). A new dromaeosaur (Dinosauria: Theropoda) from the Early Cretaceous Yixian Formation of Western Liaoning.
Gualicho shinyae	valid	Apesteguía et al.	2016	South America	Argentina	Río Negro	Huincul	Late Cretaceous	Cenomanian	Theropoda	Neotheropoda	Averostra	Ceratosauria	Neoceratosauria ?	Abelisauroidea ?	Abelisauria ?	Noasauridae ?				Partial skeleton (vertebrae, incomplete scapulocoracoid, limb bones and other fragments).	Apesteguía, Smith, Juárez Valieri and Makovicky, (2016). An unusual new theropod with a didactyl manus from the Upper Cretaceous of Patagonia, Argentina.
Guanlong wucaii	valid	Xu et al.	2006	Asia	China	Xinjiang	Shishugou	Late Jurassic	Oxfordian	Theropoda	Neotheropoda	Averostra	Tetanurae	Orionides	Avetheropoda	Coelurosauria	Tyrannoraptora	Tyrannosauroidea	Proceratosauridae		Two skeletons with skull (large part of skeleton).	Xu X.; Clark, J.M.; Forster, C. A.; Norell, M.A.; Erickson, G.M.; Eberth, D.A.; Jia, C. & Zhao, Q. (2006). "A basal tyrannosauroid dinosaur from the Late Jurassic of China".
Guemesia ochoai	valid	Agnolín et al.	2022	South America	Argentina	Salta	Los Blanquitos	Late Cretaceous	Campanian	Theropoda	Neotheropoda	Averostra	Ceratosauria	Neoceratosauria	Abelisauroidea	Abelisauria	Abelisauridae	Brachyrostra			Braincase.	Agnolín et al. (2022). "First definitive abelisaurid theropod from the Late Cretaceous of Northwestern Argentina".
Hagryphus giganteus	valid	Zanno & Sampson	2005	North America	USA	Utah	Kaiparowits	Late Cretaceous	Late Campanian	Theropoda	Neotheropoda	Averostra	Tetanurae	Orionides	Avetheropoda	Coelurosauria	Tyrannoraptora	Maniraptoriformes	Maniraptora	Pennaraptora	Partial skeleton (limb bones). Referred distal metatarsal II ?	Mortimer - Theropod database (online).
Halszkaraptor escuilliei	valid	Cau et al.	2017	Asia	Mongolia	Ömnögovi	Djadokhta	Late Cretaceous	Late Campanian	Theropoda	Neotheropoda	Averostra	Tetanurae	Orionides	Avetheropoda	Coelurosauria	Tyrannoraptora	Maniraptoriformes	Maniraptora	Pennaraptora	Almost complete skeleton with skull.	Cau, A.; Beyrand, V.; Voeten, D.; Fernandez, V.; Tafforeau, P.; Stein, K.; Barsbold, R.; Tsogtbaatar, K.; Currie, P.; Godrfroit, P. (2017). "Synchrotron scanning reveals amphibious ecomorphology in a new clade of bird-like dinosaurs".
Haplocheirus sollers	valid	Choiniere et al.	2010	Asia	China	Xinjiang	Shishugou	Late Jurassic	Oxfordian	Theropoda	Neotheropoda	Averostra	Tetanurae	Orionides	Avetheropoda	Coelurosauria	Tyrannoraptora	Maniraptoriformes	Maniraptora	Alvarezsauroidea	Nearly complete skeleton with skull.	Choiniere, J. N., Clark, J. M., Norell, M. A., & Xu, X. (2014). Cranial Osteology of Haplocheirus sollers Choiniere et al., 2010 (Theropoda: Alvarezsauroidea).
Harenadraco prima	valid	Lee et al.	2024	Asia	Mongolia	Ömnögovi	Barun Goyot	Late Cretaceous	Earliest Maastrichtian	Theropoda	Neotheropoda	Averostra	Tetanurae	Orionides	Avetheropoda	Coelurosauria	Tyrannoraptora	Maniraptoriformes	Maniraptora	Pennaraptora	Two fragments of the right ilium, incomplete left hind limb elements and unidentified bone fragments.	Lee, S.; Lee, Y.-N.; Park, J.-Y.; Kim, S.-H.; Badamkhatan, Z.; Idersaikhan, D.; Tsogtbaatar, K. (2024). "The first troodontid (Dinosauria: Theropoda) from the Upper Cretaceous Baruungoyot Formation of Mongolia".
Harpymimus okladnikovi	valid	Barsbold & Perle	1984	Asia	Mongolia	Dundgovi	Khuren Dukh	Early Cretaceous	Middle-Late Albian	Theropoda	Neotheropoda	Averostra	Tetanurae	Orionides	Avetheropoda	Coelurosauria	Tyrannoraptora	Maniraptoriformes	Ornithomimosauria	Deinocheiridae	Large part of skeleton with skull.	Mortimer - Theropod database (online).
Hesperonychus elizabethae	valid	Longrich & Currie	2009	North America	Canada	Alberta	Dinosaur Park, Oldman	Late Cretaceous	Middle-Late Campanian	Theropoda	Neotheropoda	Averostra	Tetanurae	Orionides	Avetheropoda	Coelurosauria	Tyrannoraptora	Maniraptoriformes	Maniraptora	Pennaraptora	Pubes and ilia, referred a number of isolated pedal phalanges.	Longrich, N.R. & Currie, P.J. (2009) "A microraptorine (Dinosauria-Dromaeosauridae) from the Late Cretaceous of North America".
Hesperornithoides miessleri	valid	Hartman et al.	2019	North America	USA	Wyoming	Morrison	Late Jurassic	Late Kimmeridgian	Theropoda	Neotheropoda	Averostra	Tetanurae	Orionides	Avetheropoda	Coelurosauria	Tyrannoraptora	Maniraptoriformes	Maniraptora	Pennaraptora	Large part of skeleton with skull.	Hartman, S., Mortimer, M., Wahl, W.R., Lomax, D.R., Lippincott, J., Lovelace, D.M. (2019). "A new paravian dinosaur from the Late Jurassic of North America supports a late acquisition of avian flight".
Hexing qingyi	valid	Jin, Chen & Godefroit	2012	Asia	China	Liaoning	Yixian	Early Cretaceous	Barremian	Theropoda	Neotheropoda	Averostra	Tetanurae	Orionides	Avetheropoda	Coelurosauria	Tyrannoraptora	Maniraptoriformes	Ornithomimosauria		Partial skeleton (mostly limb bones) with skull.	Jin Liyong, Chen Jun and Pascal Godefroit (2012) "A New Basal Ornithomimosaur (Dinosauria: Theropoda) from the Early Cretaceous Yixian Formation, Northeast China".
Heyuannia huangi	valid	Lü	2002	Asia	China	Guangdong	Dalangshan	Late Cretaceous	Maastrichtian	Theropoda	Neotheropoda	Averostra	Tetanurae	Orionides	Avetheropoda	Coelurosauria	Tyrannoraptora	Maniraptoriformes	Maniraptora	Pennaraptora	Large part of skeleton with skull, referred at least several individuals, eggs.	Mortimer - Theropod database (online).
Heyuannia yanshini	valid	Funston et al.	2018	Asia	Mongolia	Ömnögovi	Barun Goyot	Late Cretaceous	Earliest Maastrichtian	Theropoda	Neotheropoda	Averostra	Tetanurae	Orionides	Avetheropoda	Coelurosauria	Tyrannoraptora	Maniraptoriformes	Maniraptora	Pennaraptora	At least three partial skeletons.	Funston, G. F., Mendonca, S. E., Currie, P. J., & Barsbold, R. (2018). Oviraptorosaur anatomy, diversity and ecology in the Nemegt Basin.
Huanansaurus ganzhouensis	valid	Lü et al.	2015	Asia	China	Jiangxi	Nanxiong	Late Cretaceous	Maastrichtian	Theropoda	Neotheropoda	Averostra	Tetanurae	Orionides	Avetheropoda	Coelurosauria	Tyrannoraptora	Maniraptoriformes	Maniraptora	Pennaraptora	Almost complete skull and partial skeleton.	Lü, J., Pu, H., Kobayashi, Y., Xu, L., Chang, H., Shang, Y., Liu, D., Lee, Y., Kundrát, M., Shen, C. (2015). "A New Oviraptorid Dinosaur (Dinosauria: Oviraptorosauria) from the Late Cretaceous of Southern China and Its Paleobiogeographical Implications".
Huaxiagnathus orientalis	valid	Hwang, Norell, Ji & Gao	2004	Asia	China	Liaoning	Yixian	Early Cretaceous	Barremian	Theropoda	Neotheropoda	Averostra	Tetanurae	Orionides	Avetheropoda	Coelurosauria	Compsognathidae				Two nearly complete skeletons (one poorly prepared) with skulls.	Hwang, S. H., Norrell, M. A., Qiang, J., and Keqin, G. (2004). "A large compsognathid from the Early Cretaceous Yixian Formation of China."
Huinculsaurus montesi	valid	Baiano, Coria & Cau	2020	South America	Argentina	Neuquén	Huincul	Late Cretaceous	Cenomanian	Theropoda	Neotheropoda	Averostra	Ceratosauria	Elaphrosaurinae ?							Three dorsal and two sacral vertebrae.	Baiano, M. A., Coria, R. A., & Cau, A. (2020). A new abelisauroid (Dinosauria: Theropoda) from the Huincul formation (lower upper Cretaceous, Neuquén Basin) of Patagonia, Argentina.
Hulsanpes perlei	valid	Osmólska	1982	Asia	Mongolia	Ömnögovi	Barun Goyot	Late Cretaceous	Earliest Maastrichtian	Theropoda	Neotheropoda	Averostra	Tetanurae	Orionides	Avetheropoda	Coelurosauria	Tyrannoraptora	Maniraptoriformes	Maniraptora	Pennaraptora	Right metatarsals II–III–IV, partial right pedal phalanx p1-III, right pedal phalanx p1-II, partial proximal end of phalanx p2-II and skull fragment.	Cau, A., Madzia, D. (2018). “Redescription and affinities of Hulsanpes perlei (Dinosauria, Theropoda) from the Upper Cretaceous of Mongolia.”.
Hypnovenator matsubaraetoheorum	valid	Kubota et al.	2024	Asia	Japan	Hyogo	Ohyamashimo	Early Cretaceous	Early-Middle Albian	Theropoda	Neotheropoda	Averostra	Tetanurae	Orionides	Avetheropoda	Coelurosauria	Tyrannoraptora	Maniraptoriformes	Maniraptora	Pennaraptora	Partial skeleton (mostly limb bones) without skull.	Kubota, K.; Kobayashi, Y.; Ikeda, T. (2024). "Early Cretaceous troodontine troodontid (Dinosauria: Theropoda) from the Ohyamashimo Formation of Japan reveals the early evolution of Troodontinae".
Iberospinus natarioi	valid	Mateus & Estraviz-López	2022	Europe	Portugal	Setúbal	Papo Seco	Early Cretaceous	Early Barremian	Theropoda	Neotheropoda	Averostra	Tetanurae	Orionides	Megalosauroidea	Spinosauridae					Fragmentary skeleton (caudal vertebrae and other fragments).	Mateus O, Estraviz-López D (2022). "A new theropod dinosaur from the Early Cretaceous (Barremian) of Cabo Espichel, Portugal: Implications for spinosaurid evolution".
Ichthyovenator laosensis	valid	Allain et al.	2012	Asia	Laos	Savannakhet	Grès supérieurs	Early Cretaceous	Aptian	Theropoda	Neotheropoda	Averostra	Tetanurae	Orionides	Megalosauroidea	Spinosauridae	Spinosaurinae				Ilia, pubes, ischia, ribs and vertebrae. Referred teeth, vertebrae and pubis.	Allain, Xaisanavong, Richir and Khentavong, (2012). The first definitive Asian spinosaurid (Dinosauria: Theropoda) from the Early Cretaceous of Laos.
Ilokelesia aguadagradensis	valid	Coria & Salgado	2000	South America	Argentina	Neuquén	Huincul	Late Cretaceous	Cenomanian	Theropoda	Neotheropoda	Averostra	Ceratosauria	Neoceratosauria	Abelisauroidea	Abelisauria	Abelisauridae	Brachyrostra			Fragmentary skeleton with skull fragments.	Coria and Salgado, (2000). A basal Abelisauria Novas 1992 (Theropoda-Ceratosauria) from the Cretaceous of Patagonia, Argentina.
Imperobator antarcticus	valid	Ely & Case	2019	Antarctica	-	James Ross Island	Snow Hill Island	Late Cretaceous	Early Maastrichtian	Theropoda	Neotheropoda	Averostra	Tetanurae	Orionides	Avetheropoda	Coelurosauria	Tyrannoraptora	Maniraptoriformes	Maniraptora	Pennaraptora	Fragmentary left and right pes, skull fragments ?, teeth ?, referred other fragmentary skeleton.	Ely, R. C., & Case, J. A. (2019). Phylogeny of A New Gigantic Paravian (Theropoda; Coelurosauria; Maniraptora) From The Upper Cretaceous Of James Ross Island, Antarctica.
Incisivosaurus gauthieri	valid	Xu, Cheng, Wang & Chang	2002	Asia	China	Liaoning	Yixian	Early Cretaceous	Barremian	Theropoda	Neotheropoda	Averostra	Tetanurae	Orionides	Avetheropoda	Coelurosauria	Tyrannoraptora	Maniraptoriformes	Maniraptora	Pennaraptora	Skull, incomplete mandibles, partial cervical vertebra.	Xu, Cheng, Wang and Chang, (2002). An unusual oviraptorosaurian dinosaur from China.
Indosaurus matleyi	valid	von Huene & Matley	1933	Asia	India	Madhya Pradesh	Lameta	Late Cretaceous	Maastrichtian	Theropoda	Neotheropoda	Averostra	Ceratosauria	Neoceratosauria	Abelisauroidea	Abelisauria	Abelisauridae	Majungasaurinae			Frontals, parietals, braincase.	Mortimer - Theropod database (online).
Indosuchus raptorius	valid	von Huene	1932	Asia	India	Madhya Pradesh	Lameta	Late Cretaceous	Maastrichtian	Theropoda	Neotheropoda	Averostra	Ceratosauria	Neoceratosauria	Abelisauroidea	Abelisauria	Abelisauridae				Frontals, parietals, referred partial lacrimals, frontals, parietals and skull roof.	Mortimer - Theropod database (online).
Irritator challengeri	valid	Martill et al.	1996	South America	Brazil	Ceará	Romualdo	Early Cretaceous	Albian	Theropoda	Neotheropoda	Averostra	Tetanurae	Orionides	Megalosauroidea	Spinosauridae	Spinosaurinae				Incomplete skull, teeth, partial mandibles.	Sales, M.A.F.; Schultz, C.L. (2017). "Spinosaur taxonomy and evolution of craniodental features: Evidence from Brazil".
Itemirus medullaris	valid	Kurzanov	1976	Asia	Uzbekistan	Bukhara	Bissekty	Late Cretaceous	Turonian	Theropoda	Neotheropoda	Averostra	Tetanurae	Orionides	Avetheropoda	Coelurosauria	Tyrannoraptora	Maniraptoriformes	Maniraptora	Pennaraptora	Braincase, referred many other single bones.	Sues & Averianov, (2014). Dromaeosauridae (Dinosauria: Theropoda) from the Bissekty Formation (Upper Cretaceous: Turonian) of Uzbekistan and the phylogenetic position of Itemirus medullaris Kurzanov, 1976.
Jaculinykus yaruui	valid	Kubo et al.	2023	Asia	Mongolia	Ömnögovi	Barun Goyot	Late Cretaceous	Earliest Maastrichtian	Theropoda	Neotheropoda	Averostra	Tetanurae	Orionides	Avetheropoda	Coelurosauria	Tyrannoraptora	Maniraptoriformes	Maniraptora	Alvarezsauroidea	Nearly complete skeleton with a skull.	Kubo et al. (2023). "A new alvarezsaurid dinosaur (Theropoda, Alvarezsauria) from the Upper Cretaceous Baruungoyot Formation of Mongolia provides insights for bird-like sleeping behavior in non-avian dinosaurs".
Jianchangosaurus yixianensis	valid	Pu et al.	2013	Asia	China	Liaoning	Yixian	Early Cretaceous	Barremian	Theropoda	Neotheropoda	Averostra	Tetanurae	Orionides	Avetheropoda	Coelurosauria	Tyrannoraptora	Maniraptoriformes	Maniraptora	Therizinosauria	Nearly complete skeleton with skull and filaments.	Pu, H.; Kobayashi, Y.; Lü, J.; Xu, L.; Wu, Y.; Chang, H.; Zhang, J.; Jia, S. (2013). Claessens, Leon (ed.). "An Unusual Basal Therizinosaur Dinosaur with an Ornithischian Dental Arrangement from Northeastern China".
Jiangxisaurus ganzhouensis	valid	Wei, Pu, Xu, Liu & Lü	2013	Asia	China	Jiangxi	Nanxiong	Late Cretaceous	Maastrichtian	Theropoda	Neotheropoda	Averostra	Tetanurae	Orionides	Avetheropoda	Coelurosauria	Tyrannoraptora	Maniraptoriformes	Maniraptora	Pennaraptora	Incomplete skeleton with partial skull.	Xuefang, W., Hanyong, P., Li, X., Di, L., & Junchang, L. (2013). A New Oviraptorid Dinosaur (Theropoda: Oviraptorosauria) from the Late Cretaceous of Jiangxi Province, Southern China.
Jianianhualong tengi	valid	Xu et al.	2017	Asia	China	Liaoning	Yixian	Early Cretaceous	Barremian	Theropoda	Neotheropoda	Averostra	Tetanurae	Orionides	Avetheropoda	Coelurosauria	Tyrannoraptora	Maniraptoriformes	Maniraptora	Pennaraptora	Nearly complete skeleton with skull and feathers.	Xu, X.; Currie, P.; Pittman, M.; Xing, L.; Meng, Q.; Lü, J.; Hu, D.; Yu, C. (2017). "Mosaic evolution in an asymmetrically feathered troodontid dinosaur with transitional features".
Jinbeisaurus wangi	valid	Wu, Shi, Dong, Carr, Yi & Xu	2019	Asia	China	Shanxi	Huiquanpu	Late Cretaceous	?	Theropoda	Neotheropoda	Averostra	Tetanurae	Orionides	Avetheropoda	Coelurosauria	Tyrannoraptora	Tyrannosauroidea	Pantyrannosauria		Fragmentary skull, two cervical centra, five dorsal centra and incomplete right pubis.	Xiao-chun, W., Jian-Ru, S., Li-Yang, D., Carr, T. D., Jian, Y., & Shi-Chao, X. (2019). A new tyrannosauroid from the Upper Cretaceous of Shanxi, China.
Jinfengopteryx elegans	valid	Ji, Ji, Lü, You, Chen, Liu & Liu	2005	Asia	China	Hebei	Huajiying	Early Cretaceous	Early Aptian	Theropoda	Neotheropoda	Averostra	Tetanurae	Orionides	Avetheropoda	Coelurosauria	Tyrannoraptora	Maniraptoriformes	Maniraptora	Pennaraptora	Nearly complete skeleton with skull and feather impressions.	Ji, Ji, Lu, You, Chen, Liu and Liu, (2005). First avialan bird from China (Jinfengopteryx elegans gen. et sp. nov.).
Juratyrant langhami	valid	Brusatte & Benson	2013	Europe	United Kingdom	England	Kimmeridge Clay	Late Jurassic	Early Tithonian	Theropoda	Neotheropoda	Averostra	Tetanurae	Orionides	Avetheropoda	Coelurosauria	Tyrannoraptora	Tyrannosauroidea	Pantyrannosauria	Stokesosauridae	Partial skeleton without skull.	Brusatte & Benson, (2013). The systematics of Late Jurassic tyrannosauroid theropods from Europe and North America.
Juravenator starki	valid	Göhlich & Chiappe	2006	Europe	Germany	Bavaria	Torleite	Late Jurassic	Late Kimmeridgian	Theropoda	Neotheropoda	Averostra	Tetanurae	Orionides	Avetheropoda	Coelurosauria	Compsognathidae ?				Nearly complete skeleton with skull.	Göhlich, U.B.; Chiappe, L.M. (2006). "A new carnivorous dinosaur from the Late Jurassic Solnhofen archipelago".
Kaijiangosaurus lini	valid	He	1984	Asia	China	Sichuan	Lower Shaximiao	Middle Jurassic	Bathonian-Callovian	Theropoda	Neotheropoda	Averostra	Tetanurae								At least two individuals (include skull fragments).	Mortimer - Theropod database (online).
Kakuru kujani	valid	Molnar & Pledge	1980	Australia	Australia	Far North	Maree	Early Cretaceous	Aptian	Theropoda	Neotheropoda	Averostra	Tetanurae								Tibia and fibular fragments, referred pedal phalanx.	Molnar & Pledge, (1980). A new theropod dinosaur from South Australia.
Kansaignathus sogdianus	valid	Averianov & Lopatin	2021	Asia	Tajikistan	Sughd	Yalovach	Late Cretaceous	Early Santonian	Theropoda	Neotheropoda	Averostra	Tetanurae	Orionides	Avetheropoda	Coelurosauria	Tyrannoraptora	Maniraptoriformes	Maniraptora	Pennaraptora	Right dentary. Referred sacrum, manual ungual phalanges, metatarsal III, tooth ?	Averianov, A. O.; Lopatin, A. V. (2023). "New data on Kansaignathus sogdianus, a dromaeosaurid theropod from the Upper Cretaceous of Tajikistan".
Kayentavenator elysiae	valid	Gay	2010	North America	USA	Arizona	Kayenta	Early Jurassic	Sinemurian-Pliensbachian	Theropoda	Neotheropoda	Coelophysoidea ?									Fragmentary skeleton (juvenile).	R. Gay. (2010). Kayentavenator elysiae, a new tetanuran from the Early Jurassic of Arizona.
Kelmayisaurus petrolicus	valid	Dong	1973	Asia	China	Xinjiang	Lianmuqin	Early Cretaceous	Late Valanginian	Theropoda	Neotheropoda	Averostra	Tetanurae	Orionides	Avetheropoda	Carnosauria	Allosauroidea	Allosauria	Carcharodontosauria	Carcharodontosauridae	Maxillary fragment, quadrate fragment (lost), incomplete dentary.	Brusatte, Stephen L.; Benson, Roger B.J.; Xu, Xing; Stephen L. Brusatte, Roger B. J. Benson and Xing Xu (2011). "A reassessment of Kelmayisaurus petrolicus, a large theropod dinosaur from the Early Cretaceous of China".
Khaan mckennai	valid	Clark, Norell & Barsbold	2001	Asia	Mongolia	Ömnögovi	Djadokhta	Late Cretaceous	Late Campanian	Theropoda	Neotheropoda	Averostra	Tetanurae	Orionides	Avetheropoda	Coelurosauria	Tyrannoraptora	Maniraptoriformes	Maniraptora	Pennaraptora	At least several individuals (include almost complete skeletons with skulls).	Balanoff and Norell, (2012). Osteology of Khaan mckennai (Oviraptorosauria: Theropoda).
Khulsanurus magnificus	valid	Averianov & Lopatin	2021	Asia	Mongolia	Ömnögovi	Barun Goyot	Late Cretaceous	Earliest Maastrichtian	Theropoda	Neotheropoda	Averostra	Tetanurae	Orionides	Avetheropoda	Coelurosauria	Tyrannoraptora	Maniraptoriformes	Maniraptora	Alvarezsauroidea	Fragmentary skeleton without skull.	Averianov AO, Lopatin AV (2021). "The second taxon of alvarezsaurid theropod dinosaurs from the Late Cretaceous Khulsan locality in Gobi Desert, Mongolia".
Kileskus aristotocus	valid	Averianov et al.	2010	Asia	Russia	Krasnoyarsk	Itat	Middle Jurassic	Bathonian	Theropoda	Neotheropoda	Averostra	Tetanurae	Orionides	Avetheropoda	Coelurosauria	Tyrannoraptora	Tyrannosauroidea	Proceratosauridae		Skull fragments, few limb bones, referred vertebrae, chevron and fibula.	Averianov, A.O., Osochnikova, A., Skutschas, P., Krasnolutskii, S., Schellhorn, R., Schultz, J.A. & Martin, T. (2019). "New data on the tyrannosauroid dinosaur Kileskus from the Middle Jurassic of Siberia, Russia.".
Kinnareemimus khonkaenensis	valid	Buffetaut, Suteethorn & Tong	2009	Asia	Thailand	Khon Kaen	Sao Khua	Early Cretaceous	Late Valanginian-Early Hauterivian	Theropoda	Neotheropoda	Averostra	Tetanurae	Orionides	Avetheropoda	Coelurosauria	Tyrannoraptora	Maniraptoriformes	Ornithomimosauria		Incomplete metatarsal III, referred other fragments (mostly limb bones and caudal vertebrae).	Buffetaut, E., Suteethorn, V., & Tong, H. (2009). An early “ostrich dinosaur” (Theropoda: Ornithomimosauria) from the Early Cretaceous Sao Khua Formation of NE Thailand.
Kiyacursor longipes	valid	Averianov et al.	2024	Asia	Russia	Kemerovo	Ilek	Early Cretaceous	Aptian	Theropoda	Neotheropoda	Averostra	Ceratosauria	Neoceratosauria	Abelisauroidea	Abelisauria	Noasauridae				Partial skeleton including posterior cervical vertebra, posterior caudal vertebrae, cervical ribs, scapulocoracoid, humeri and articulated hind limb bones. Referred cervical.	Averianov, A. O.; Skutschas, P. P.; Atuchin, A. A.; Slobodin, D. A.; Feofanova, O. A.; Vladimirova, O. N. (2024). "The last ceratosaur of Asia: a new noasaurid from the Early Cretaceous Great Siberian Refugium".
Kol ghuva	valid	Turner, Nesbitt & Norell	2009	Asia	Mongolia	Ömnögovi	Djadokhta	Late Cretaceous	Late Campanian	Theropoda	Neotheropoda	Averostra	Tetanurae	Orionides	Avetheropoda	Coelurosauria	Tyrannoraptora	Maniraptoriformes	Maniraptora	Pennaraptora ?	Complete rigth pes.	Turner, A. H., Nesbitt, S. J., & Norell, M. A. (2009). A Large Alvarezsaurid from the Late Cretaceous of Mongolia.
Koleken inakayali	valid	Pol et al.	2024	South America	Argentina	Chubut	La Colonia	Late Cretaceous	Maastrichtian	Theropoda	Neotheropoda	Averostra	Ceratosauria	Neoceratosauria	Abelisauroidea	Abelisauria	Abelisauridae	Brachyrostra	Furileusauria	Carnotaurinae	Partial skeleton with skull.	Pol D. et al. (2024). "A new abelisaurid dinosaur from the end Cretaceous of Patagonia and evolutionary rates among the Ceratosauria".
Kryptops palaios	valid	Sereno & Brusatte	2008	Africa	Niger	Agadez	Elrhaz	Early Cretaceous	Aptian-Albian	Theropoda	Neotheropoda	Averostra	Ceratosauria	Neoceratosauria	Abelisauroidea	Abelisauria	Abelisauridae				Incomplete maxilla.	Sereno, Paul C.; Brusatte, Stephen L. (2008). "Basal abelisaurid and carcharodontosaurid theropods from the Lower Cretaceous Elrhaz Formation of Niger".
Kuru kulla	valid	Napoli et al.	2021	Asia	Mongolia	Ömnögovi	Barun Goyot	Late Cretaceous	Earliest Maastrichtian	Theropoda	Neotheropoda	Averostra	Tetanurae	Orionides	Avetheropoda	Coelurosauria	Tyrannoraptora	Maniraptoriformes	Maniraptora	Pennaraptora	Partial skeleton with skull fragments.	Napoli, J. G.; Ruebenstahl, A. A.; Bhullar, B.-A. S.; Turner, A. H.; Norell, M. A. (2021). "A New Dromaeosaurid (Dinosauria: Coelurosauria) from Khulsan, Central Mongolia".
Kurupi itaata	valid	Iori et al.	2021	South America	Brazil	São Paulo	Marília	Late Cretaceous	Maastrichtian	Theropoda	Neotheropoda	Averostra	Ceratosauria	Neoceratosauria	Abelisauroidea	Abelisauria	Abelisauridae				3 caudal vertebrae, partial pelvic girdle and 2 undefined bones.	Iori, F.V.; de Araújo-Júnior, H.I.; Simionato Tavares, S.A.; da Silva Marinho, T.; Martinelli, A.G. (2021). "New theropod dinosaur from the late Cretaceous of Brazil improves abelisaurid diversity".
Kuszholia mengi	valid	Nessov	1992	Asia	Uzbekistan	Bukhara	Bissekty	Late Cretaceous	Turonian	Theropoda	Neotheropoda	Averostra	Tetanurae	Orionides	Avetheropoda	Coelurosauria	Tyrannoraptora	Maniraptoriformes	Maniraptora	Pennaraptora	Sacral vertebrae.	Sues, H.-D., & Averianov, A. (2015). New material of Caenagnathasia martinsoni (Dinosauria: Theropoda: Oviraptorosauria) from the Bissekty Formation (Upper Cretaceous: Turonian) of Uzbekistan.
Labocania anomala	valid	Molnar	1974	North America	Mexico	Baja California	La Bocana Roja	Late Cretaceous	Turonian-Coniacian ?	Theropoda	Neotheropoda	Averostra	Tetanurae	Orionides	Avetheropoda	Carnosauria ?	Allosauroidea ?	Allosauria ?	Carcharodontosauria ?	Carcharodontosauridae ?	Partial skull and fragmentary skeleton.	Molnar, R. E. (1974). "A distinctive theropod dinosaur from the Upper Cretaceous of Baja California (Mexico)".
Laevisuchus indicus	valid	von Huene & Matley	1933	Asia	India	Madhya Pradesh	Lameta	Late Cretaceous	Maastrichtian	Theropoda	Neotheropoda	Averostra	Ceratosauria	Neoceratosauria	Abelisauroidea	Abelisauria	Noasauridae				One dorsal and three cervical vertebrae.	Huene and Matley, (1933). The Cretaceous Saurischia and Ornithischia of the central provinces of India.
Lajasvenator ascheriae	valid	Coria, Currie, Ortega & Baiano	2019	South America	Argentina	Neuquén	Mulichinco	Early Cretaceous	Late Valanginian	Theropoda	Neotheropoda	Averostra	Tetanurae	Orionides	Avetheropoda	Carnosauria	Allosauroidea	Allosauria	Carcharodontosauria	Carcharodontosauridae	Two fragmentary skeletons with skull fragments.	Coria, R. A., Currie, Currie, P. J., Ortega, F., & Baiano, M. A. (2019). An Early Cretaceous, medium-sized carcharodontosaurid theropod (Dinosauria, Saurischia) from the Mulichinco Formation (upper Valanginian), Neuquén Province, Patagonia, Argentina.
Latenivenatrix mcmasterae	valid	van der Reest & Currie	2017	North America	Canada	Alberta	Dinosaur Park	Late Cretaceous	Middle-Late Campanian	Theropoda	Neotheropoda	Averostra	Tetanurae	Orionides	Avetheropoda	Coelurosauria	Tyrannoraptora	Maniraptoriformes	Maniraptora	Pennaraptora	At least four fragmentary skeletons with skull fragments.	van der Reest, A. J.; Currie, P. J. (2017). "Troodontids (Theropoda) from the Dinosaur Park Formation, Alberta, with a description of a unique new taxon: implications for deinonychosaur diversity in North America".
Lepidus praecisio	valid	Nesbitt & Ezcurra	2015	North America	USA	Texas	Dockum Group	Late Triassic	Early Norian	Theropoda	Neotheropoda	Coelophysoidea									Distal tibia, distal fibula, astragalocalcaneum, referred femoral fragment and partial maxilla.	Nesbitt, S.J., Ezcurra, M.D. (2015). The early fossil record of dinosaurs in North America: A new neotheropod from the base of the Upper Triassic Dockum Group of Texas.
Leptorhynchos gaddisi	valid	Longrich et al.	2013	North America	USA	Texas	Aguja	Late Cretaceous	Campanian	Theropoda	Neotheropoda	Averostra	Tetanurae	Orionides	Avetheropoda	Coelurosauria	Tyrannoraptora	Maniraptoriformes	Maniraptora	Pennaraptora	Dentaries, referred caudal centrum, distal tarsal IV fused to proximal metatarsal IV, distal metatarsal III and pedal ungual.	Mortimer - Theropod database (online).
Leshansaurus qianweiensis	valid	Li, Peng, Ye, Jiang & Huang	2009	Asia	China	Sichuan	Lower Shaximiao	Middle Jurassic	Bathonian-Callovian	Theropoda	Neotheropoda	Averostra	Tetanurae	Orionides	Megalosauroidea	Megalosauridae	Afrovenatorinae				Partial skeleton with incomplete skull. Referred femur (juvenile).	Li, Peng, Ye, Jiang and Huang, (2009). A new carnosaur from the Late Jurassic of Qianwei, Sichuan, China.
Liaoningvenator curriei	valid	Shen et al.	2017	Asia	China	Liaoning	Yixian	Early Cretaceous	Barremian	Theropoda	Neotheropoda	Averostra	Tetanurae	Orionides	Avetheropoda	Coelurosauria	Tyrannoraptora	Maniraptoriformes	Maniraptora	Pennaraptora	Nearly complete skeleton with skull.	Shen, C., Zhao B., Gao, C., Lü, J., Kundrát, M. (2017) "A New Troodontid Dinosaur (Liaoningvenator curriei gen. et sp. nov.) from the Early Cretaceous Yixian Formation in Western Liaoning Province".
Ligabueino andesi	valid	Bonaparte	1996	South America	Argentina	Neuquén	La Amarga	Early Cretaceous	Barremian-Early Aptian	Theropoda	Neotheropoda	Averostra	Ceratosauria	Neoceratosauria	Abelisauroidea						Cervical neural arch, dorsal centrum, two dorsal neural arches, caudal vertebra, two manual phalanges III-?, ilium, incomplete pubes, femur.	Bonaparte, (1996). Cretaceous tetrapods of Argentina.
Liliensternus liliensterni	valid	Welles	1984	Europe	Germany	Thuringia	Trossingen	Late Triassic	Late Norian	Theropoda	Neotheropoda	Coelophysoidea ?									Two incomplete skeletons and incomplete skull.	Mortimer - Theropod database (online).
Limusaurus inextricabilis	valid	Xu et al.	2009	Asia	China	Xinjiang	Shishugou	Late Jurassic	Oxfordian	Theropoda	Neotheropoda	Averostra	Ceratosauria	Elaphrosaurinae							At least 19 individuals.	Wang, S., Stiegler, J., Amiot, R., Wang, X., Du, G., Clark, J. M., & Xu, X. (2017). Extreme Ontogenetic Changes in a Ceratosaurian Theropod.
Lingyuanosaurus sihedangensis	valid	Yao, Liao, Sullivan & Xu	2019	Asia	China	Liaoning	Yixian or Jiufotang	Early Cretaceous	Barremian or Early Aptian	Theropoda	Neotheropoda	Averostra	Tetanurae	Orionides	Avetheropoda	Coelurosauria	Tyrannoraptora	Maniraptoriformes	Maniraptora ?	Therizinosauria ?	Partial skeleton (vertebrae, ribs, limb bones and other fragments) without skull.	Yao, Xi; Liao, Chun-Chi; Sullivan, Corwin; Xu, Xing (2019). "A new transitional therizinosaurian theropod from the Early Cretaceous Jehol Biota of China".
Linhenykus monodactylus	valid	Xu et al.	2011	Asia	China	Inner Mongolia	Bayan Mandahu	Late Cretaceous	Late Campanian	Theropoda	Neotheropoda	Averostra	Tetanurae	Orionides	Avetheropoda	Coelurosauria	Tyrannoraptora	Maniraptoriformes	Maniraptora	Alvarezsauroidea	Large part of skeleton without skull.	Xu, Sullivan, Pittman, Choiniere, Hone, Upchurch, Tan, Xiao, Tan and Han, (2011). A monodactyl nonavian dinosaur and the complex evolution of the alvarezsauroid hand.
Linhevenator tani	valid	Xu, Tan, Sullivan, Han & Xiao	2011	Asia	China	Inner Mongolia	Bayan Mandahu	Late Cretaceous	Late Campanian	Theropoda	Neotheropoda	Averostra	Tetanurae	Orionides	Avetheropoda	Coelurosauria	Tyrannoraptora	Maniraptoriformes	Maniraptora	Pennaraptora	Incomplete skull and partial skeleton.	Xu, X., Tan, Q., Sullivan, C., Han, F., Xiao, D. (2011) “A short-armed troodontid dinosaur from the Upper Cretaceous of Inner Mongolia and its implications for troodontid evolution”.
Llukalkan aliocranianus	valid	Gianechini et al.	2021	South America	Argentina	Neuquén	Bajo de la Carpa	Late Cretaceous	Santonian	Theropoda	Neotheropoda	Averostra	Ceratosauria	Neoceratosauria	Abelisauroidea	Abelisauria	Abelisauridae	Brachyrostra	Furileusauria		Incomplete skull.	Gianechini et al. (2021). "A New Furileusaurian Abelisaurid from La Invernada (Upper Cretaceous, Santonian, Bajo De La Carpa Formation), Northern Patagonia, Argentina".
Lophostropheus airelensis	valid	Ezcurra & Cuny	2007	Europe	France	Normandy	Moon-Airel	Late Triassic-Early Jurassic	Late Rhaetian-Early Hettangian	Theropoda	Neotheropoda	Coelophysoidea									Tooth, vertebrae, part of ilia, ischia, proximal pubes and a fragmentary unidentified bone.	Ezcurra, M. D., & Cuny, G. (2007). The coelophysoid Lophostropheus airelensis, gen. nov.: a review of the systematics of“Liliensternus” airelensis from the Triassic–Jurassic outcrops of Normandy (France).
Lourinhanosaurus antunesi	valid	Mateus	1998	Europe	Portugal	Lisbon	Lourinhã	Late Jurassic	Late Kimmeridgian	Theropoda	Neotheropoda	Averostra	Tetanurae	Orionides	Avetheropoda						Partial skeleton without skull. Referred femur, teeth, 300 embryonic elements, around 100 eggs, eggshells, distal caudal vertebra ?	Mortimer - Theropod database (online).
Luanchuanraptor henanensis	valid	Lü et al.	2007	Asia	China	Henan	Qiupa	Late Cretaceous	Late Maastrichtian	Theropoda	Neotheropoda	Averostra	Tetanurae	Orionides	Avetheropoda	Coelurosauria	Tyrannoraptora	Maniraptoriformes	Maniraptora	Pennaraptora	Partial skeleton with skull fragments.	Lü, J.-C.; Xu, L.; Zhang, X.-L.; Ji, Q.; Jia, S.-H.; Hu, W.-Y.; Zhang, J.-M.; Wu, Y.-H. (2007). "New dromaeosaurid dinosaur from the Late Cretaceous Qiupa Formation of Luanchuan area, western Henan, China".
Lucianovenator bonoi	valid	Martínez & Apaldetti	2017	South America	Argentina	San Juan	Quebrada del Barro	Late Triassic	Late Norian-Rhaetian	Theropoda	Neotheropoda	Coelophysoidea	Coelophysidae								Fragmentary skeleton, referred 3 fragmentary skeletons and proximal tibia ?	Martínez, R. N., & Apaldetti, C. (2017). A Late Norian—Rhaetian Coelophysid Neotheropod (Dinosauria, Saurischia) from the Quebrada Del Barro Formation, Northwestern Argentina.
Luoyanggia liudianensis	valid	Lü et al.	2009	Asia	China	Henan	Haoling	Early Cretaceous	Aptian-Albian	Theropoda	Neotheropoda	Averostra	Tetanurae	Orionides	Avetheropoda	Coelurosauria	Tyrannoraptora	Maniraptoriformes	Maniraptora	Pennaraptora	Dentaries, partial pelvic girdle, metatarsals (II, III, IV) ilium, incomplete pubis and ischium.	Lü, J., Xu, L., Jiang, X., Jia, S., Li, M., Yuan, C., Zhang, X. & Ji, Q. (2009) "A preliminary report on the new dinosaurian fauna from the Cretaceous of the Ruyang Basin, Henan province of Central China".
Lusovenator santosi	valid	Malafaia et al.	2020	Europe	Portugal	Oeste	Praia da Amoreira-Porto Novo, Freixial	Late Jurassic	Late Kimmeridgian-Tithonian	Theropoda	Neotheropoda	Averostra	Tetanurae	Orionides	Avetheropoda	Carnosauria	Allosauroidea	Allosauria	Carcharodontosauria		Partial skeleton (ilium, vertebrae and other fragments) without skull. Referred partial skeleton.	Malafaia E., Mocho P., Escaso F., Ortego F. (2020). A new carcharodontosaurian theropod from the Lusitanian Basin: evidence of allosauroid sympatry in the European Late Jurassic.
Lythronax argestes	valid	Loewen et al.	2013	North America	USA	Utah	Wahweap	Late Cretaceous	Early Campanian	Theropoda	Neotheropoda	Averostra	Tetanurae	Orionides	Avetheropoda	Coelurosauria	Tyrannoraptora	Tyrannosauroidea	Pantyrannosauria	Eutyrannosauria	Incomplete skull and partial skeleton.	Loewen, Irmis, Sertich, Currie and Sampson, (2013). Tyrant dinosaur evolution tracks the rise and fall of Late Cretaceous oceans.
Machairasaurus leptonychus	valid	Longrich, Currie & Dong	2010	Asia	China	Inner Mongolia	Bayan Mandahu	Late Cretaceous	Late Campanian	Theropoda	Neotheropoda	Averostra	Tetanurae	Orionides	Avetheropoda	Coelurosauria	Tyrannoraptora	Maniraptoriformes	Maniraptora	Pennaraptora	Two partial skeletons without skull.	Longrich, N.R., Currie, P.J., Zhi-Ming, D. (2010). "A new oviraptorid (Dinosauria: Theropoda) from the Upper Cretaceous of Bayan Mandahu, Inner Mongolia".
Magnosaurus nethercombensis	valid	von Huene	1932	Europe	United Kingdom	England	Inferior Oolite Group	Middle Jurassic	Bajocian	Theropoda	Neotheropoda	Averostra	Tetanurae	Orionides	Megalosauroidea	Megalosauridae	Afrovenatorinae				Partial skeleton (dentaries, impressions of ribs, hind limb bones and other fragments).	Benson, R. B. J. (2010). The osteology of Magnosaurus nethercombensis (Dinosauria, Theropoda) from the Bajocian (Middle Jurassic) of the United Kingdom and a re-examination of the oldest records of tetanurans.
Mahakala omnogovae	valid	Turner et al.	2007	Asia	Mongolia	Ömnögovi	Djadokhta	Late Cretaceous	Late Campanian	Theropoda	Neotheropoda	Averostra	Tetanurae	Orionides	Avetheropoda	Coelurosauria	Tyrannoraptora	Maniraptoriformes	Maniraptora	Pennaraptora	Large part of skeleton with skull fragments.	Turner, A. H., Pol, D., & Norell, M. A. (2011). Anatomy of Mahakala omnogovae (Theropoda: Dromaeosauridae), Tögrögiin Shiree, Mongolia.
Maip macrothorax	valid	Aranciaga Rolando et al.	2022	South America	Argentina	Santa Cruz	Chorrillo	Late Cretaceous	Early Maastrichtian	Theropoda	Neotheropoda	Averostra	Tetanurae	Orionides	Avetheropoda	Coelurosauria	Tyrannoraptora	Tyrannosauroidea	Megaraptora	Megaraptoridae	Partial skeleton (mostly vertebrae).	Aranciaga Rolando, Motta, Agnolin, Manabe, Tsuihiji & Novas, (2022). A large Megaraptoridae (Theropoda: Coelurosauria) from Upper Cretaceous (Maastrichtian) of Patagonia, Argentina.
Majungasaurus crenatissimus	valid	Lavocat	1955	Africa	Madagascar	Mahajanga	Maevarano	Late Cretaceous	Maastrichtian	Theropoda	Neotheropoda	Averostra	Ceratosauria	Neoceratosauria	Abelisauroidea	Abelisauria	Abelisauridae	Majungasaurinae			At least more than 20 individuals.	Mortimer - Theropod database (online).
Mapusaurus roseae	valid	Coria & Currie	2006	South America	Argentina	Neuquén, Río Negro ?	Huincul	Late Cretaceous	Cenomanian	Theropoda	Neotheropoda	Averostra	Tetanurae	Orionides	Avetheropoda	Carnosauria	Allosauroidea	Allosauria	Carcharodontosauria	Carcharodontosauridae	At least 9 individuals.	Coria, R.A. & Currie, P.J. (2006) "A new carcharodontosaurid (Dinosauria, Theropoda) from the Upper Cretaceous of Argentina".
Marshosaurus bicentesimus	valid	Madsen	1976	North America	USA	Utah, Colorado ?	Morrison	Late Jurassic	Early Tithonian	Theropoda	Neotheropoda	Averostra	Tetanurae	Orionides	Megalosauroidea	Piatnitzkysauridae					Several individuals (fragmentary skeletons or single bones).	Carrano, Benson and Sampson, (2012). The phylogeny of Tetanurae (Dinosauria: Theropoda).
Martharaptor greenriverensis	valid	Senter, Kirkland & DeBlieux	2012	North America	USA	Utah	Cedar Mountain	Early Cretaceous	Valanginian	Theropoda	Neotheropoda	Averostra	Tetanurae	Orionides	Avetheropoda	Coelurosauria	Tyrannoraptora	Maniraptoriformes	Maniraptora	Therizinosauria	Fragmentary skeleton without skull.	Senter, P., Kirkland, J., DeBlieux, D. (2012) Martharaptor greenriverensis, a New Theropod Dinosaur from the Lower Cretaceous of Utah.
Masiakasaurus knopfleri	valid	Sampson, Carrano & Forster	2001	Africa	Madagascar	Mahajanga	Maevarano	Late Cretaceous	Maastrichtian	Theropoda	Neotheropoda	Averostra	Ceratosauria	Neoceratosauria	Abelisauroidea	Abelisauria	Noasauridae	Noasaurinae			Many individuals.	Carrano, Loewen and Sertich, (2011). New materials of Masiakasaurus knopfleri Sampson, Carrano, and Forster, 2001, and Implications for the Morphology of the Noasauridae (Theropoda: Ceratosauria).
Megalosaurus bucklandii	valid	Mantell	1827	Europe	United Kingdom	England	Taynton Limestone, Chipping Norton Limestone, Sharp's Hill ?, Great Oolite Group ?	Middle Jurassic	Bathonian	Theropoda	Neotheropoda	Averostra	Tetanurae	Orionides	Megalosauroidea	Megalosauridae	Megalosaurinae				Many individuals.	BENSON, R. B. J. (2010). A description of Megalosaurus bucklandii (Dinosauria: Theropoda) from the Bathonian of the UK and the relationships of Middle Jurassic theropods. Mortimer - Theropod database (online).
Megaraptor namunhuaiquii	valid	Novas	1998	South America	Argentina	Neuquén	Portezuelo	Late Cretaceous	Late Turonian-Coniacian	Theropoda	Neotheropoda	Averostra	Tetanurae	Orionides	Avetheropoda	Coelurosauria	Tyrannoraptora	Tyrannosauroidea	Megaraptora	Megaraptoridae	Several fragmentary skeletons.	Carrano, Benson & Sampson, (2012). The phylogeny of Tetanurae (Dinosauria: Theropoda).
Mei long	valid	Xu & Norell	2004	Asia	China	Liaoning	Yixian	Early Cretaceous	Barremian	Theropoda	Neotheropoda	Averostra	Tetanurae	Orionides	Avetheropoda	Coelurosauria	Tyrannoraptora	Maniraptoriformes	Maniraptora	Pennaraptora	Two nearly complete skeletons with skulls.	Gao, Morschhauser, Varricchio, Liu and Zhao, (2012). A second soundly sleeping dragon: New anatomical details of the Chinese troodontid Mei long with implications for phylogeny and taphonomy.
Meraxes gigas	valid	Canale et al.	2022	South America	Argentina	Neuquén	Huincul	Late Cretaceous	Cenomanian	Theropoda	Neotheropoda	Averostra	Tetanurae	Orionides	Avetheropoda	Carnosauria	Allosauroidea	Allosauria	Carcharodontosauria	Carcharodontosauridae	Skull and partial skeleton.	Canale et al. (2022). New giant carnivorous dinosaur reveals convergent evolutionary trends in theropod arm reduction.
Metriacanthosaurus parkeri	valid	Walker	1964	Europe	United Kingdom	England	Oxford Clay	Late Jurassic	Early-Middle Oxfordian	Theropoda	Neotheropoda	Averostra	Tetanurae	Orionides	Avetheropoda	Carnosauria	Allosauroidea	Metriacanthosauridae	Metriacanthosaurinae		Partial skeleton without skull.	Carrano, Benson & Sampson, (2012). The phylogeny of Tetanurae (Dinosauria: Theropoda).
Microraptor zhaoianus	valid	Xu, Zhou & Wang	2000	Asia	China	Liaoning	Jiufotang	Early Cretaceous	Early Aptian	Theropoda	Neotheropoda	Averostra	Tetanurae	Orionides	Avetheropoda	Coelurosauria	Tyrannoraptora	Maniraptoriformes	Maniraptora	Pennaraptora	Many individuals (include almost complete skeletons and skulls) also with feathers.	Pei, R., Li, Q., Meng, Q., Gao, K.-Q., & Norell, M. A. (2014). A New Specimen of Microraptor (Theropoda: Dromaeosauridae) from the Lower Cretaceous of Western Liaoning, China.
Microvenator celer	valid	Ostrom	1970	North America	USA	Montana	Cloverly	Early Cretaceous	Albian	Theropoda	Neotheropoda	Averostra	Tetanurae	Orionides	Avetheropoda	Coelurosauria	Tyrannoraptora	Maniraptoriformes	Maniraptora	Pennaraptora	Large part of skeleton without skull (juvenile).	Makovicky & Sues, (1998). Anatomy and phylogenetic relationships of the theropod dinosaur Microvenator celer from the Lower Cretaceous of Montana.
Migmanychion laiyang	valid	Wang et al.	2023	Asia	China	Inner Mongolia	Longjiang	Early Cretaceous	?	Theropoda	Neotheropoda	Averostra	Tetanurae	Orionides	Avetheropoda	Coelurosauria	Tyrannoraptora ?	Tyrannosauroidea ?	Coeluridae ?		Incomplete skeleton including a partial left forelimb with complete hand preserved as slab and counterslab.	Wang, Xuri; Cau, Andrea; Wang, Zhengdong; Yu, Kaifeng; Wu, Wenhao; Wang, Yang; Liu, Yichuan (2023). "A new theropod dinosaur from the Lower Cretaceous Longjiang Formation of Inner Mongolia (China)".
Mirischia asymmetrica	valid	Naish, Martill & Frey	2004	South America	Brazil	Ceará	Romualdo	Early Cretaceous	Albian	Theropoda	Neotheropoda	Averostra	Tetanurae	Orionides	Avetheropoda	Coelurosauria	Compsognathidae ?				Two dorsal vertebrae, rib, gastralia, synsacrum, partial ilia, pubes, incomplete ischia, incomplete femora, proximal tibia, proximal fibula, intestine, postpubic airsac ?	Naish, Martill and Frey, (2004). Ecology, systematics and biogeographical relationships of dinosaurs, including a new theropod, from the Santana Formation (?Albian, Early Cretaceous) of Brazil.
Monolophosaurus jiangi	valid	Zhao & Currie	1994	Asia	China	Xinjiang	Shishugou	Middle Jurassic	Callovian	Theropoda	Neotheropoda	Averostra	Tetanurae	Orionides ?							Complete skull and large part of skeleton.	Carrano, Benson & Sampson, (2012). The phylogeny of Tetanurae (Dinosauria: Theropoda).
Mononykus olecranus	valid	Perle et al.	1993	Asia	Mongolia	Ömnögovi	Nemegt	Late Cretaceous	Early Maastrichtian	Theropoda	Neotheropoda	Averostra	Tetanurae	Orionides	Avetheropoda	Coelurosauria	Tyrannoraptora	Maniraptoriformes	Maniraptora	Alvarezsauroidea	Three partial skeletons and skull fragments.	Perle, Chiappe, Barsbold, Clark and Norell, (1994). Skeletal morphology of Mononykus olecranus (Theropoda: Avialae) from the Late Cretaceous of Mongolia.
Moros intrepidus	valid	Zanno et al.	2019	North America	USA	Utah	Cedar Mountain	Late Cretaceous	Middle Cenomanian	Theropoda	Neotheropoda	Averostra	Tetanurae	Orionides	Avetheropoda	Coelurosauria	Tyrannoraptora	Tyrannosauroidea	Pantyrannosauria		Incomplete femur, incomplete tibia, fragmentary metatarsal II, incomplete metatarsal IV, phalanx IV-3 and phalanx IV-4. Referred tooth ? (teeth ?).	Zanno, L.E., Tucker, R.T., Canoville, A., Avrahami, H.M., Gates, T.A., Makovicky, P.J. (2019). "Diminutive fleet-footed tyrannosauroid narrows the 70-million-year gap in the North American fossil record".
Murusraptor barrosaensis	valid	Coria & Currie	2016	South America	Argentina	Neuquén	Sierra Barrosa	Late Cretaceous	Coniacian	Theropoda	Neotheropoda	Averostra	Tetanurae	Orionides	Avetheropoda	Coelurosauria	Tyrannoraptora	Tyrannosauroidea	Megaraptora	Megaraptoridae	Partial skeleton with incomplete skull.	Corria & Currie (2016). A New Megaraptoran Dinosaur (Dinosauria, Theropoda, Megaraptoridae) from the Late Cretaceous of Patagonia.
Nankangia jiangxiensis	valid	Lü, Yi, Zhong & Wei	2013	Asia	China	Jiangxi	Nanxiong	Late Cretaceous	Maastrichtian	Theropoda	Neotheropoda	Averostra	Tetanurae	Orionides	Avetheropoda	Coelurosauria	Tyrannoraptora	Maniraptoriformes	Maniraptora	Pennaraptora	Partial skeleton without skull.	Lu, Yi, Zhong and Wei, (2013). A new oviraptorosaur (Dinosauria: Oviraptorosauria) from the Late Cretaceous of southern China and its paleoecological implications.
"Nanshiungosaurus" bohlini	valid	Dong & Yu	1997	Asia	China	Gansu	Zhonggou	Early Cretaceous	Albian	Theropoda	Neotheropoda	Averostra	Tetanurae	Orionides	Avetheropoda	Coelurosauria	Tyrannoraptora	Maniraptoriformes	Maniraptora	Therizinosauria	11 cervicals (including atlas), five dorsals and fragmentary ribs.	Zanno, L. E. (2010). A taxonomic and phylogenetic re-evaluation of Therizinosauria (Dinosauria: Maniraptora).
Nanshiungosaurus brevispinus	valid	Dong	1979	Asia	China	Guandong	Yuanpu	Late Cretaceous	Campanian	Theropoda	Neotheropoda	Averostra	Tetanurae	Orionides	Avetheropoda	Coelurosauria	Tyrannoraptora	Maniraptoriformes	Maniraptora	Therizinosauria	Ilium, proximal portions of the pubis and ischium, mostly complete vertebral series from axis to first caudal vertebrae.	Zanno, L. E. (2010). A taxonomic and phylogenetic re-evaluation of Therizinosauria (Dinosauria: Maniraptora).
Nanuqsaurus hoglundi	valid	Fiorillo & Tykoski	2014	North America	USA	Alaska	Prince Creek	Late Cretaceous	Early Maastrichtian	Theropoda	Neotheropoda	Averostra	Tetanurae	Orionides	Avetheropoda	Coelurosauria	Tyrannoraptora	Tyrannosauroidea	Pantyrannosauria	Eutyrannosauria	Incomplete skull.	Fiorillo and Tykoski, (2014). A diminutive new tyrannosaur from the top of the world.
Natovenator polydontus	valid	Lee et al.	2022	Asia	Mongolia	Ömnögovi	Barun Goyot	Late Cretaceous	Earliest Maastrichtian	Theropoda	Neotheropoda	Averostra	Tetanurae	Orionides	Avetheropoda	Coelurosauria	Tyrannoraptora	Maniraptoriformes	Maniraptora	Pennaraptora	Partial skeleton with skull.	Lee, Sungjin; Lee, Yuong-Nam; Currie, Philip J.; Sissons, Robin; Park, Jin-Young; Kim, Su-Hwan; Barsbold, Rinchen; Tsogtbaatar, Khishigjav (2022). "A non-avian dinosaur with a streamlined body exhibits potential adaptations for swimming.
Nedcolbertia justinhoffmanni	valid	Kirkland et al.	1998	North America	USA	Utah	Cedar Mountain	Early Cretaceous	Valanginian	Theropoda	Neotheropoda	Averostra	Tetanurae	Orionides	Avetheropoda	Coelurosauria	Tyrannoraptora	Maniraptoriformes	Ornithomimosauria		3 partial skeletons without skulls.	Brownstein, (2017). Redescription of Arundel Clay ornithomimosaur material and a reinterpretation of Nedcolbertia justinhofmanni as an "ostrich dinosaur": Biogeographic implications.
Neimongosaurus yangi	valid	Zhang et al.	2001	Asia	China	Inner Mongolia	Iren Dabasu	Late Cretaceous	Late Campanian-Early Maastrichtian	Theropoda	Neotheropoda	Averostra	Tetanurae	Orionides	Avetheropoda	Coelurosauria	Tyrannoraptora	Maniraptoriformes	Maniraptora	Therizinosauria	Large part of skeleton with skull fragments. Referred sacrum and ilia.	Zanno, L. E. (2010). A taxonomic and phylogenetic re-evaluation of Therizinosauria (Dinosauria: Maniraptora).
Nemegtomaia barsboldi	valid	Lü et al.	2005	Asia	Mongolia	Ömnögovi	Nemegt, Barun Goyot	Late Cretaceous	Early Maastrichtian	Theropoda	Neotheropoda	Averostra	Tetanurae	Orionides	Avetheropoda	Coelurosauria	Tyrannoraptora	Maniraptoriformes	Maniraptora	Pennaraptora	Several individuals.	Lu, Tomida, Azuma, Dong and Lee, (2005). Nemegtomaia gen. nov., a replacement name for the oviraptorosaurian dinosaur Nemegtia Lu et al., 2004, a preoccupied name.
Nemegtonykus citus	valid	Lee et al.	2019	Asia	Mongolia	Ömnögovi	Nemegt	Late Cretaceous	Early Maastrichtian	Theropoda	Neotheropoda	Averostra	Tetanurae	Orionides	Avetheropoda	Coelurosauria	Tyrannoraptora	Maniraptoriformes	Maniraptora	Alvarezsauroidea	A large part of the skeleton without skull. Referred partial skeleton.	Sungjin Lee, Jin-Young Park, Yuong-Nam Lee, Su-Hwan Kim, Junchang LÃ, Rinchen Barsbold & Khishigjav Tsogtbaatar (2019) A new alvarezsaurid dinosaur from the Nemegt Formation of Mongolia.
Neovenator salerii	valid	Hutt, Martill & Barker	1996	Europe	United Kingdom	England	Wessex	Early Cretaceous	Barremian	Theropoda	Neotheropoda	Averostra	Tetanurae	Orionides	Avetheropoda	Carnosauria	Allosauroidea	Allosauria	Carcharodontosauria	Neovenatoridae	Several individuals (include skull and large part of skeleton).	Carrano, Benson & Sampson, (2012). The phylogeny of Tetanurae (Dinosauria: Theropoda).
Neuquenraptor argentinus	valid	Novas & Pol	2005	South America	Argentina	Neuquén	Portezuelo	Late Cretaceous	Late Turonian-Coniacian	Theropoda	Neotheropoda	Averostra	Tetanurae	Orionides	Avetheropoda	Coelurosauria	Tyrannoraptora	Maniraptoriformes	Maniraptora	Pennaraptora	Fragmentary cervical vertebra, dorsal ribs, chevrons, proximal radius and hind limb bones.	Novas and Pol, (2005). New evidence on deinonychosaurian dinosaurs from the Late Cretaceous of Patagonia.
Niebla antiqua	valid	Aranciaga Rolando et al.	2020	South America	Argentina	Río Negro	Allen	Late Cretaceous	Campanian-Maastrichtian	Theropoda	Neotheropoda	Averostra	Ceratosauria	Neoceratosauria	Abelisauroidea	Abelisauria	Abelisauridae	Brachyrostra	Furileusauria	Carnotaurinae ?	Braincase, incomplete left dentary, teeth, dorsal vertebral centra, ribs and right scapulocoracoid.	Mauro Aranciaga Rolando et al. (2020) A new medium-sized abelisaurid (Theropoda, Dinosauria) from the Late Cretaceous (Maastrichtian) Allen Formation of Northern Patagonia, Argentina.
Ningyuansaurus wangi	valid	Ji, Lü, Wei & Wang	2012	Asia	China	Liaoning	Yixian	Early Cretaceous	Barremian	Theropoda	Neotheropoda	Averostra	Tetanurae	Orionides	Avetheropoda	Coelurosauria	Tyrannoraptora	Maniraptoriformes	Maniraptora	Pennaraptora	Large part of skeleton with skull and feathers.	Ji, Q., Lü, J.-C., Wei, X.-F. & Wang, X.-R. (2012). “A new oviraptorosaur from the Yixian Formation of Jianchang, Western Liaoning Province, China”.
Noasaurus leali	valid	Bonaparte & Powell	1980	South America	Argentina	Salta	Lecho	Late Cretaceous	Maastrichtian	Theropoda	Neotheropoda	Averostra	Ceratosauria	Neoceratosauria	Abelisauroidea	Abelisauria	Noasauridae	Noasaurinae			Maxilla, quadrate, cervical neural arch, ribs, dorsal centrum, manual phalanx III-?, manual ungual ?II, metatarsal II. Referred cervical vertebra and manual ungual ?II.	Bonaparte and Powell, (1980). A continental assemblage of tetrapods from the upper Cretaceous beds of El Brete, northwestern Argentina (Sauropoda-Coelurosauria-Carnosauria-Aves).
Notatesseraeraptor frickensis	valid	Zahner & Brinkmann	2019	Europe	Switzerland	Aargau	Klettgau	Late Triassic	Latest Norian	Theropoda	Neotheropoda	Dilophosauridae ?									Partial skeleton and incomplete skull, referred teeth ?, fragmentary skeleton with skull ?	Zahner, M., & Brinkmann, W. (2019). A Triassic averostran-line theropod from Switzerland and the early evolution of dinosaurs.
Nothronychus graffami	valid	Zanno et al.	2009	North America	USA	Utah	Tropic Shale	Late Cretaceous	Early Turonian	Theropoda	Neotheropoda	Averostra	Tetanurae	Orionides	Avetheropoda	Coelurosauria	Tyrannoraptora	Maniraptoriformes	Maniraptora	Therizinosauria	Nearly complete skeleton with skull.	Hedrick, Zanno, Wolfe and Dodson, (2015). The slothful claw: Osteology and taphonomy of Nothronychus mckinleyi and N. graffami (Dinosauria: Theropoda) and anatomical considerations for derived therizinosaurids.
Nothronychus mckinleyi	valid	Kirkland & Wolfe	2001	North America	USA	New Mexico	Moreno Hill	Late Cretaceous	Middle Turonian-Early Coniacian	Theropoda	Neotheropoda	Averostra	Tetanurae	Orionides	Avetheropoda	Coelurosauria	Tyrannoraptora	Maniraptoriformes	Maniraptora	Therizinosauria	Partial skeleton with skull fragments.	Hedrick, Zanno, Wolfe and Dodson, (2015). The slothful claw: Osteology and taphonomy of Nothronychus mckinleyi and N. graffami (Dinosauria: Theropoda) and anatomical considerations for derived therizinosaurids.
Nqwebasaurus thwazi	valid	de Klerk et al.	2000	Africa	South Africa	Eastern Cape	Kirkwood	Early Cretaceous	Berriasian-Valanginian	Theropoda	Neotheropoda	Averostra	Tetanurae	Orionides	Avetheropoda	Coelurosauria	Tyrannoraptora	Maniraptoriformes	Ornithomimosauria		Large part of skeleton with skull fragments. Referred femur, tibia and fibula.	Choiniere, Forster and de Klerk, (2012). New information on Nqwebasaurus thwazi, a coelurosaurian theropod from the Early Cretaceous (Hauteriverian?) Kirkwood Formation in South Africa.
Ojoraptorsaurus boerei	valid	Sullivan et al.	2011	North America	USA	New Mexico	Ojo Alamo	Late Cretaceous	Middle Maastrichtian	Theropoda	Neotheropoda	Averostra	Tetanurae	Orionides	Avetheropoda	Coelurosauria	Tyrannoraptora	Maniraptoriformes	Maniraptora	Pennaraptora	Incomplete pubes.	Robert M. Sullivan et al. (2011). "A new caenagnathid Ojoraptorsaurus boerei, n. gen., n. sp. (Dinosauria, Oviraptorosauria), from the Upper Ojo Alamo Formation (Naashoibito Member), San Juan Basin, New Mexico".
Oksoko avarsan	valid	Funston et al.	2020	Asia	Mongolia	Ömnögovi	Nemegt	Late Cretaceous	Early Maastrichtian	Theropoda	Neotheropoda	Averostra	Tetanurae	Orionides	Avetheropoda	Coelurosauria	Tyrannoraptora	Maniraptoriformes	Maniraptora	Pennaraptora	Several individuals (include almost complete skeletons and skulls), mostly juvenile.	Funston Gregory F., Chinzorig Tsogtbaatar, Tsogtbaatar Khishigjav, Kobayashi Yoshitsugu, Sullivan Corwin & Currie Philip J. (2020) A new two-fingered dinosaur sheds light on the radiation of Oviraptorosauria.
Ondogurvel alifanovi	valid	Averianov & Lopatin	2022	Asia	Mongolia	Ömnögovi	Barun Goyot	Late Cretaceous	Earliest Maastrichtian	Theropoda	Neotheropoda	Averostra	Tetanurae	Orionides	Avetheropoda	Coelurosauria	Tyrannoraptora	Maniraptoriformes	Maniraptora	Alvarezsauroidea	Partial skeleton (vertebrae, limb bones and other fragments).	Alexander O. Averianov; Alexey V. Lopatin (2022). "A new alvarezsaurid theropod dinosaur from the Upper Cretaceous of Gobi Desert, Mongolia".
Orkoraptor burkei	valid	Novas, Ezcurra & Lecuona	2008	South America	Argentina	Santa Cruz	Cerro Fortaleza	Late Cretaceous	Campanian-Maastrichtian	Theropoda	Neotheropoda	Averostra	Tetanurae	Orionides	Avetheropoda	Coelurosauria	Tyrannoraptora	Tyrannosauroidea	Megaraptora	Megaraptoridae	Skull fragments, teeth, fragmentary ribs, caudal vertebrae and chevrons, proximal tibia and other fragments. Referred teeth and incomplete fibula ?	Novas, F.E., Ezcurra, M.D. & Lecuona, A. (2008) "Orkoraptor burkei nov. gen. et sp., a large theropod from the Maastrichtian Pari Aike Formation, Southern Patagonia, Argentina".
Ornitholestes hermanni	valid	Osborn	1903	North America	USA	Wyoming	Morrison	Late Jurassic	Kimmeridgian	Theropoda	Neotheropoda	Averostra	Tetanurae	Orionides	Avetheropoda	Coelurosauria	Tyrannoraptora				Large part of skeleton with skull.	Osborn, (1903). Ornitholestes hermanni, a new compsognathoid dinosaur from the Upper Jurassic.
Ornithomimus velox	valid	Marsh	1890	North America	USA	Colorado, Wyoming ?	Denver, Ferris ?	Late Cretaceous	Late Maastrichtian	Theropoda	Neotheropoda	Averostra	Tetanurae	Orionides	Avetheropoda	Coelurosauria	Tyrannoraptora	Maniraptoriformes	Ornithomimosauria	Ornithomimidae	Fragmentary skeleton (limb bones), referred fragments.	Claessens, L. P. A. M., & Loewen, M. A. (2015). A redescription of Ornithomimus velox Marsh, 1890 (Dinosauria, Theropoda).
Ostafrikasaurus crassiserratus	valid	Buffetaut	2012	Africa	Tanzania	Mtwara	Tendaguru	Late Jurassic	Late Kimmeridgian-Tithonian	Theropoda	Neotheropoda	Averostra	Ceratosauria	Neoceratosauria ?	Ceratosauridae ?						Premaxillary tooth. Referred premaxillary tooth.	Buffetaut, (2012). An early spinosaurid dinosaur from the Late Jurassic of Tendaguru (Tanzania) and the evolution of the spinosaurid dentition.
Ostromia crassipes	valid	Foth & Rauhut	2017	Europe	Germany	Bavaria	Painten	Late Jurassic	Early Tithonian	Theropoda	Neotheropoda	Averostra	Tetanurae	Orionides	Avetheropoda	Coelurosauria	Tyrannoraptora	Maniraptoriformes	Maniraptora	Pennaraptora	Part and counterpart of a fragmentary skeleton.	Foth C., Rauhut O.W.M. (2017). Re-evaluation of the Haarlem Archaeopteryx and the radiation of maniraptoran theropod dinosaurs.
Overoraptor chimentoi	valid	Motta et al.	2020	South America	Argentina	Neuquén	Huincul	Late Cretaceous	Cenomanian	Theropoda	Neotheropoda	Averostra	Tetanurae	Orionides	Avetheropoda	Coelurosauria	Tyrannoraptora	Maniraptoriformes	Maniraptora	Pennaraptora	2 fragmentary skeletons.	Matías J. Motta, Federico L. Agnolín, Federico Brissón Egli & Fernando E. Novas (2020). New theropod dinosaur from the Upper Cretaceous of Patagonia sheds light on the paravian radiation in Gondwana.
Oviraptor philoceratops	valid	Osborn	1924	Asia	Mongolia	Ömnögovi	Djadokhta	Late Cretaceous	Late Campanian	Theropoda	Neotheropoda	Averostra	Tetanurae	Orionides	Avetheropoda	Coelurosauria	Tyrannoraptora	Maniraptoriformes	Maniraptora	Pennaraptora	Partial skeleton with incomplete skull. Referred 15 eggs, embryo (or nestling).	Osborn, (1924). Three new Theropoda, Protoceratops zone, central Mongolia.
Pamparaptor micros	valid	Porfiri, Calvo & Dos Santos	2011	South America	Argentina	Neuquén	Portezuelo	Late Cretaceous	Late Turonian-Coniacian	Theropoda	Neotheropoda	Averostra	Tetanurae	Orionides	Avetheropoda	Coelurosauria	Tyrannoraptora	Maniraptoriformes	Maniraptora	Pennaraptora	Articulated left foot.	Porfiri, Calvo and dos Santos, (2011). A new small deinonychosaur (Dinosauria: Theropoda) from the Late Cretaceous of Patagonia, Argentina.
Pandoravenator fernandezorum	valid	Rauhut & Pol	2017	South America	Argentina	Chubut	Cañadón Calcáreo	Late Jurassic	Oxfordian-Tithonian ?	Theropoda	Neotheropoda	Averostra	Tetanurae								Partial skeleton (probably one individual).	Rauhut and Pol, (2017). A theropod dinosaur from the Late Jurassic Cañadón Calcáreo Formation of central Patagonia, and the evolution of the theropod tarsus.
Panguraptor lufengensis	valid	You et al.	2014	Asia	China	Yunnan	Lower Lufeng	Early Jurassic	Hettangian-Sinemurian	Theropoda	Neotheropoda	Coelophysoidea	Coelophysidae								Partial skeleton with skull.	You, Azuma, Wang, Wang and Dong, (2014). The first well-preserved coelophysoid theropod dinosaur from Asia.
Papiliovenator neimengguensis	valid	Pei et al.	2022	Asia	China	Inner Mongolia	Bayan Mandahu	Late Cretaceous	Late Campanian	Theropoda	Neotheropoda	Averostra	Tetanurae	Orionides	Avetheropoda	Coelurosauria	Tyrannoraptora	Maniraptoriformes	Maniraptora	Pennaraptora	Large part of skeleton with skull.	Pei, R.; Qin, Yuying; Wen, Aishu; Zhao, Q.; Wang, Z.; Liu, Z.; Guo, W.; Liu, P.; Ye, W.; Wang, L.; Yin, Z.; Dai, R.; Xu, X. (2022). "A New Troodontid from the Upper Cretaceous Gobi Basin of Inner Mongolia, China".
Paralitherizinosaurus japonicus	valid	Kobayashi et al.	2022	Asia	Japan	Hokkaido	Osoushinai	Late Cretaceous	Early Campanian	Theropoda	Neotheropoda	Averostra	Tetanurae	Orionides	Avetheropoda	Coelurosauria	Tyrannoraptora	Maniraptoriformes	Maniraptora	Therizinosauria	Partial vertebra and a partial right hand.	Kobayashi et al. (2022). "New therizinosaurid dinosaur from the marine Osoushinai Formation (Upper Cretaceous, Japan) provides insight for function and evolution of therizinosaur claws".
Paraxenisaurus normalensis	valid	Serrano-Brañas et al.	2020	North America	Mexico	Coahuila	Cerro del Pueblo	Late Cretaceous	Late Campanian	Theropoda	Neotheropoda	Averostra	Tetanurae	Orionides	Avetheropoda	Coelurosauria	Tyrannoraptora	Maniraptoriformes	Ornithomimosauria	Deinocheiridae	Several individuals.	Serrano-Brañas, Espinosa-Chávez, Maccracken, Gutiérrez-Blando, de León-Dávila & Flores Ventura (2020). Paraxenisaurus normalensis, a large deinocheirid ornithomimosaur from the Cerro del Pueblo Formation (Upper Cretaceous), Coahuila, Mexico.
Parvicursor remotus	valid	Karhu & Rautian	1996	Asia	Mongolia	Ömnögovi	Barun Goyot	Late Cretaceous	Earliest Maastrichtian	Theropoda	Neotheropoda	Averostra	Tetanurae	Orionides	Avetheropoda	Coelurosauria	Tyrannoraptora	Maniraptoriformes	Maniraptora	Alvarezsauroidea	Partial skeleton without skull, referred skeleton with skull ?	Karhu & Rautian (1996). A new family of Maniraptora (Dinosauria: Saurischia) from the Late Cretaceous of Mongolia.
Patagonykus puertai	valid	Novas	1996	South America	Argentina	Neuquén	Portezuelo	Late Cretaceous	Late Turonian-Coniacian	Theropoda	Neotheropoda	Averostra	Tetanurae	Orionides	Avetheropoda	Coelurosauria	Tyrannoraptora	Maniraptoriformes	Maniraptora	Alvarezsauroidea	Partial skeleton without skull, referred cervical vertebra, postzygopophysis, manual phalanx I-1 and proximal manual ungual I.	Novas, (1996). Alvarezsauridae, Cretaceous basal birds from Patagonia and Mongolia.
Pedopenna daohugouensis	valid	Xu & Zhang	2005	Asia	China	Inner Mongolia	Haifanggou	Middle Jurassic	Callovian	Theropoda	Neotheropoda	Averostra	Tetanurae	Orionides	Avetheropoda	Coelurosauria	Tyrannoraptora	Maniraptoriformes	Maniraptora	Pennaraptora	Hind limb bones with feathers.	Xu and Zhang, (2005). A new maniraptoran dinosaur from China with long feathers on the metatarsus.
Pelecanimimus polydon	valid	Perez-Moreno et al.	1994	Europe	Spain	Castilla-La Mancha	La Huérguina	Early Cretaceous	Barremian	Theropoda	Neotheropoda	Averostra	Tetanurae	Orionides	Avetheropoda	Coelurosauria	Tyrannoraptora	Maniraptoriformes	Ornithomimosauria ?		Partial skeleton with skull.	Perez-Moreno, Sanz, Buscalioni, Moratalla, Ortega and Rasskin-Gutman, (1994). A unique multitoothed ornithomimosaur dinosaur from the Lower Cretaceous of Spain.
Pendraig milnerae	valid	Spiekman et al.	2021	Europe	United Kingdom	Wales	Unnamed	Late Triassic	Late Norian-Rhaetian ?	Theropoda	Neotheropoda	Coelophysoidea									Fragmentary skeleton, referred other remains.	Spiekman SN, Ezcurra MD, Butler RJ, Fraser NC, Maidment SC (2021). "Pendraig milnerae, a new small-sized coelophysoid theropod from the Late Triassic of Wales".
Philovenator curriei	valid	Xu et al.	2012	Asia	China	Inner Mongolia	Bayan Mandahu	Late Cretaceous	Late Campanian	Theropoda	Neotheropoda	Averostra	Tetanurae	Orionides	Avetheropoda	Coelurosauria	Tyrannoraptora	Maniraptoriformes	Maniraptora	Pennaraptora	Hind limb bones.	Xu Xing, Zhao Ji, Corwin Sullivan, Tan Qing-Wei, Martin Sanderi Ma Qing-Yu (2012). "The taxonomy of the troodontid IVPP V 10597 reconsidered".
Phuwiangvenator yaemniyomi	valid	Samathi, Chanthasit & Sander	2019	Asia	Thailand	Khon Kaen	Sao Khua	Early Cretaceous	Late Valanginian-Early Hauterivian	Theropoda	Neotheropoda	Averostra	Tetanurae	Orionides	Avetheropoda	Coelurosauria	Tyrannoraptora	Tyrannosauroidea	Megaraptora		Partial skeleton (vertebrae, limb bones). Referred atlantal intercentrum, incomplete astragalus and calcaneum.	Samathi, A., Chanthasit, P., Martin Sander, P. (2019). "Two new basal coelurosaurian theropod dinosaurs from the Lower Cretaceous Sao Khua Formation of Thailand".
Piatnitzkysaurus floresi	valid	Bonaparte	1979	South America	Argentina	Chubut	Cañadón Asfalto	Early Jurassic	Toarcian	Theropoda	Neotheropoda	Averostra	Tetanurae	Orionides	Megalosauroidea	Piatnitzkysauridae					2 individuals (include large part of skeleton and incomplete skull).	Bonaparte, (1986). Les Dinosaures (Carnosaures, Allosauridés, Sauropodes, Cétiosauridés) du Jurassique moyen de Cerro Cóndor (Chubut, Argentine).
Piveteausaurus divesensis	valid	Taquet & Welles	1977	Europe	France	Normandy	Marnes de Dives	Middle Jurassic	Late Callovian	Theropoda	Neotheropoda	Averostra	Tetanurae	Orionides	Megalosauroidea	Megalosauridae	Afrovenatorinae				Frontals, parietals, braincase.	Carrano, Benson & Sampson, (2012). The phylogeny of Tetanurae (Dinosauria: Theropoda).
Pneumatoraptor fodori	valid	Ösi, Apesteguía & Kowalewski	2010	Europe	Hungary	Veszprém County	Csehbánya	Late Cretaceous	Santonian	Theropoda	Neotheropoda	Averostra	Tetanurae	Orionides	Avetheropoda	Coelurosauria	Tyrannoraptora	Maniraptoriformes	Maniraptora	Pennaraptora	Scapulocoracoid, referred right tibiotarsus, metacarpal III, other fragments ?	Ősi, A., Apesteguía, S., & Kowalewski, M. (2010). Non-avian theropod dinosaurs from the early Late Cretaceous of central Europe.
Podokesaurus holyokensis	valid	Talbot	1911	North America	USA	Massachusetts, Connecticut	Portland	Early Jurassic	Hettangian-Sinemurian	Theropoda	Neotheropoda	Coelophysoidea									Fragmentary skeleton (destroyed), referred dorsal rib, dorsal rib fragments, pubis and tibia.	Talbot, (1911). Podokesaurus holyokensis, a new dinosaur from the Triassic of the Connecticut Valley. Mortimer - Theropod database (online).
Poekilopleuron bucklandii	valid	Eudes-Deslongchamps	1837	Europe	France	Normandy	Calcaire de Caen	Middle Jurassic	Middle Bathonian	Theropoda	Neotheropoda	Averostra	Tetanurae	Orionides	Megalosauroidea	Megalosauridae	Afrovenatorinae ?				Partial skeleton (21 caudal vertebrae, limb bones, gastralia, scapula and other fragments)- destroyed.	Carrano, Benson & Sampson, (2012). The phylogeny of Tetanurae (Dinosauria: Theropoda).
Powellvenator podocitus	valid	Ezcurra	2017	South America	Argentina	La Rioja	Los Colorados	Late Triassic	Norian	Theropoda	Neotheropoda	Coelophysoidea									Hind limb bones (a few individuals).	Martín D. Ezcurra (2017). "A new early coelophysoid neotheropod from the Late Triassic of northwestern Argentina".
Proceratosaurus bradleyi	valid	von Huene	1926	Europe	United Kingdom	England	Great Oolite Group	Middle Jurassic	Bathonian	Theropoda	Neotheropoda	Averostra	Tetanurae	Orionides	Avetheropoda	Coelurosauria	Tyrannoraptora	Tyrannosauroidea	Proceratosauridae		Partial skull, mandibles, hyoid and two cervical rib fragments.	RAUHUT, O. W. M., MILNER, A. C., & MOORE-FAY, S. (2010). Cranial osteology and phylogenetic position of the theropod dinosaur Proceratosaurus bradleyi (Woodward, 1910) from the Middle Jurassic of England.
Procompsognathus triassicus	valid	Fraas	1913	Europe	Germany	Baden-Württemberg	Löwenstein	Late Triassic	Middle Norian	Theropoda	Neotheropoda	Coelophysoidea	Coelophysidae ?								Large part of skeleton and skull ?	Knoll, F. (2008). On the Procompsognathus postcranium (Late Triassic, Germany).
Protarchaeopteryx robusta	valid	Ji & Ji	1997	Asia	China	Liaoning	Yixian	Early Cretaceous	Barremian	Theropoda	Neotheropoda	Averostra	Tetanurae	Orionides	Avetheropoda	Coelurosauria	Tyrannoraptora	Maniraptoriformes	Maniraptora	Pennaraptora	Large part of skeleton with skull fragments.	Ji and Ji, (1997). A Chinese archaeopterygian, Protarchaeopteryx gen. nov.
Protathlitis cinctorrensis	valid	Santos-Cubedo et al.	2023	Europe	Spain	Valencian Community	Arcillas de Morella	Early Cretaceous	Barremian	Theropoda	Neotheropoda	Averostra	Tetanurae	Orionides	Megalosauroidea	Spinosauridae	Baryonychinae				Right maxilla and 5 caudal vertebrae. Referred 2 teeth.	Santos-Cubedo, A.; de Santisteban, C.; Poza, B.; Meseguer, S. (2023). "A new spinosaurid dinosaur species from the Early Cretaceous of Cinctorres (Spain)".
Protoavis texensis	valid	Chatterjee	1991	North America	USA	Texas	Bull Canyon, Tecovas	Late Triassic	Late Carnian ?-Early Norian	Theropoda	Neotheropoda	Coelophysoidea									2 partial skeletons (with skull fragments) and referred fragments.	Chatterjee, (1991). Cranial Anatomy and relationships of a new Triassic bird from Texas.
Pycnonemosaurus nevesi	valid	Kellner & Campos	2002	South America	Brazil	Mato Grosso	Parecis Group	Late Cretaceous	Campanian-Maastrichtian	Theropoda	Neotheropoda	Averostra	Ceratosauria	Neoceratosauria	Abelisauroidea	Abelisauria	Abelisauridae	Brachyrostra	Furileusauria		Teeth, ribs, caudal vertebrae, incomplete pubis, incomplete tibia and distal fibula.	DELCOURT, R. (2017). Revised morphology of Pycnonemosaurus nevesi Kellner & Campos, 2002 (Theropoda: Abelisauridae) and its phylogenetic relationships.
Pyroraptor olympius	valid	Allain & Taquet	2000	Europe	France, Spain ?	Provence-Alpes-Côte d'Azur, Castile and León ?, Catalonia ?	Argiles et Grès à Reptiles, equivalent of Sedano ?, Tremp Group ?	Late Cretaceous	Late Campanian-Early Maastrichtian	Theropoda	Neotheropoda	Averostra	Tetanurae	Orionides	Avetheropoda	Coelurosauria	Tyrannoraptora	Maniraptoriformes	Maniraptora	Pennaraptora	Pedal ungual II, pedal phalanx II-2, metatarsal II, pedal ungual II, ulna and teeth. Referred other fragments.	Allain and Taquet, (2000). A new genus of Dromaeosauridae (Dinosauria, Theropoda) from the Upper Cretaceous of France. Torices, Currie, Canudo and Pereda-Suberbiola, (2015). Theropod dinosaurs from the Upper Cretaceous of the South Pyrenees basin of Spain.
Qianzhousaurus sinensis	valid	Lü et al.	2014	Asia	China	Jiangxi	Nanxiong	Late Cretaceous	Maastrichtian	Theropoda	Neotheropoda	Averostra	Tetanurae	Orionides	Avetheropoda	Coelurosauria	Tyrannoraptora	Tyrannosauroidea	Pantyrannosauria	Eutyrannosauria	Partial skeleton with skull.	Lü, J., Yi, L., Brusatte, S.L., Yang, L., Li, H. & Chen, L. (2014) "A new clade of Asian Late Cretaceous long-snouted tyrannosaurids".
Qiupalong henanensis	valid	Xu et al.	2011	Asia	China	Henan	Qiupa	Late Cretaceous	Late Maastrichtian	Theropoda	Neotheropoda	Averostra	Tetanurae	Orionides	Avetheropoda	Coelurosauria	Tyrannoraptora	Maniraptoriformes	Ornithomimosauria	Ornithomimidae	2 fragmentary skeletons without skulls.	Xu, Kobayashi, Lu, Lee, Liu, Tanaka, Zhang, Jia and Zhang, (2011). A new ornithomimid dinosaur with North American affinities from the Late Cretaceous Qiupa Formation in Henan Province of China.
Qiupanykus zhangi	valid	Lü et al.	2018	Asia	China	Henan	Qiupa	Late Cretaceous	Late Maastrichtian	Theropoda	Neotheropoda	Averostra	Tetanurae	Orionides	Avetheropoda	Coelurosauria	Tyrannoraptora	Maniraptoriformes	Maniraptora	Alvarezsauroidea	Partial skeleton without skull.	Lü,J., Li, X., Chang,H., Jia,S., Zhang,J., Gao,D., Zhang,Y., Zhang, C & Ding, F. (2018). "A new alvarezsaurid dinosaur from the Late Cretaceous Qiupa Formation of Luanchuan, Henan Province, central China.".
Quilmesaurus curriei	valid	Coria	2001	South America	Argentina	Río Negro	Allen	Late Cretaceous	Late Campanian-Early Maastrichtian	Theropoda	Neotheropoda	Averostra	Ceratosauria	Neoceratosauria	Abelisauroidea	Abelisauria	Abelisauridae	Brachyrostra	Furileusauria		Distal femur and tibia.	Coria, (2001). New theropod from the Late Cretaceous of Patagonia.
Rahiolisaurus gujaratensis	valid	Novas et al.	2010	Asia	India	Gujarat	Lameta	Late Cretaceous	Maastrichtian	Theropoda	Neotheropoda	Averostra	Ceratosauria	Neoceratosauria	Abelisauroidea	Abelisauria	Abelisauridae	Brachyrostra			At least several individuals.	Novas, Chaterjee, Rudra and Datta, (2010). Rahiolisaurus gujaratensis, n. gen. n. sp., a new abelisaurid theropod from the Late Cretaceous of India.
Rahonavis ostromi	valid	Forster et al.	1998	Africa	Madagascar	Mahajanga	Maevarano	Late Cretaceous	Maastrichtian	Theropoda	Neotheropoda	Averostra	Tetanurae	Orionides	Avetheropoda	Coelurosauria	Tyrannoraptora	Maniraptoriformes	Maniraptora	Pennaraptora	Large part of skeleton without skull. Referred ulna, two distal humeri and partial dentary.	Catherine A. Forster, Patrick M. OâConnor, Luis M. Chiappe, and Alan H. Turner (2020) The osteology of the Late Cretaceous paravian Rahonavis ostromi from Madagascar.
Rajasaurus narmadensis	valid	Wilson et al.	2003	Asia	India	Gujarat, Madhya Pradesh ?	Lameta	Late Cretaceous	Maastrichtian	Theropoda	Neotheropoda	Averostra	Ceratosauria	Neoceratosauria	Abelisauroidea	Abelisauria	Abelisauridae	Majungasaurinae			Braincase and partial skeleton. Referred sacrum ?, ilia ?, tibia ? (Lametasaurus indicus material) and skull ?	Wilson, Sereno, Srivastava, Bhatt, Khosla and Sahni, (2003). A new abelisaurid (Dinosauria, Theropoda) from the Lameta Formation (Cretaceous, Maastrichtian) of India. Mortimer - Theropod database (online).
Rapator ornitholestoides	valid	von Huene	1932	Australia	Australia	New South Wales	Griman Creek	Late Cretaceous	Early Cenomanian	Theropoda	Neotheropoda	Averostra	Tetanurae	Orionides	Avetheropoda	Coelurosauria	Tyrannoraptora	Tyrannosauroidea	Megaraptora		Metacarpal I.	Agnolin, Ezcurra, Pais and Salisbury, (2010). A reappraisal of the Cretaceous non-avian dinosaur faunas from Australia and New Zealand: Evidence for their Gondwanan affinities.
Raptorex kriegsteini	valid	Sereno et al.	2009	Asia	Mongolia	-	Nemegt	Late Cretaceous	Early Maastrichtian	Theropoda	Neotheropoda	Averostra	Tetanurae	Orionides	Avetheropoda	Coelurosauria	Tyrannoraptora	Tyrannosauroidea			Large part of skeleton with incomplete skull.	Sereno, Tan, Brusatte, Kriegstein, Zhao and Cloward, (2009). Tyrannosaurid skeletal design first evolved at small body size.
Rativates evadens	valid	McFeeters et al.	2016	North America	Canada	Alberta	Dinosaur Park	Late Cretaceous	Middle-Late Campanian	Theropoda	Neotheropoda	Averostra	Tetanurae	Orionides	Avetheropoda	Coelurosauria	Tyrannoraptora	Maniraptoriformes	Ornithomimosauria	Ornithomimidae	Partial skeleton with skull fragments.	McFeeters, B., Ryan, M. J., Schröder-Adams, C., & Cullen, T. M. (2016). A new ornithomimid theropod from the Dinosaur Park Formation of Alberta, Canada.
Richardoestesia gilmorei	valid	Currie, Rigby & Sloan	1990	North America	Canada, USA	Alberta, Montana, Texas	Dinosaur Park, Horseshoe Canyon, Judith River, Aguja	Late Cretaceous	Late Campanian-Early Maastrichtian	Theropoda	Neotheropoda	Averostra	Tetanurae	Orionides	Avetheropoda	Coelurosauria	Tyrannoraptora ?	Maniraptoriformes ?	Maniraptora ?	Pennaraptora ?	Partial dentaries and many teeth.	Mortimer - Theropod database (online). Currie, Rigby and Sloan, (1990). Theropod teeth from the Judith River Formation of southern Alberta, Canada. Rubén Molina-Pérez & Asier Larramendi (2019) Dinosaur Facts and Figures: The Theropods and Other Dinosauriformes.
Richardoestesia isosceles	valid	Sankey	2001	North America	USA, Canada, Mexico	Texas, New Mexico, Wyoming, Montana, North Dakota, South Dakota, Alberta, Saskatchewan, Chiapas	Aguja, Menefee, Mesaverde, Judith River, Hell Creek, Lance, Milk River, Foremost, Dinosaur Park, Frenchman, Horseshoe Canyon, Scollard, Ocozocoautla	Late Cretaceous	Late Santonian ?-Maastrichtian	Theropoda	Neotheropoda	Averostra	Tetanurae	Orionides	Avetheropoda	Coelurosauria	Tyrannoraptora ?	Maniraptoriformes ?	Maniraptora ?	Pennaraptora ?	Many teeth.	Mortimer - Theropod database (online). Sankey, (2001). Late Campanian southern dinosaurs, Aguja Formation, Big Bend, Texas. Rubén Molina-Pérez & Asier Larramendi (2019) Dinosaur Facts and Figures: The Theropods and Other Dinosauriformes.
Rinchenia mongoliensis	valid	Barsbold	1997	Asia	Mongolia	Ömnögovi	Nemegt	Late Cretaceous	Early Maastrichtian	Theropoda	Neotheropoda	Averostra	Tetanurae	Orionides	Avetheropoda	Coelurosauria	Tyrannoraptora	Maniraptoriformes	Maniraptora	Pennaraptora	Nearly complete skeleton with skull.	Funston, G. F., Mendonca, S. E., Currie, P. J., & Barsbold, R. (2018). Oviraptorosaur anatomy, diversity and ecology in the Nemegt Basin.
Riojavenatrix lacustris	valid	Isasmendi et al.	2024	Europe	Spain	La Rioja	Enciso Group	Early Cretaceous	Early Aptian	Theropoda	Neotheropoda	Averostra	Tetanurae	Orionides	Megalosauroidea	Spinosauridae	Baryonychinae				Partial skeleton (mostly hindlimb bones).	Isasmendi et al. (2024). "Increasing the theropod record of Europe: a new basal spinosaurid from the Enciso Group of the Cameros Basin (La Rioja, Spain). Evolutionary implications and palaeobiodiversity".
Riparovenator milnerae	valid	Barker et al.	2021	Europe	United Kingdom	England	Wessex	Early Cretaceous	Barremian	Theropoda	Neotheropoda	Averostra	Tetanurae	Orionides	Megalosauroidea	Spinosauridae	Baryonychinae	Ceratosuchopsini			Skull fragments. Referred nasal fragment and caudal axial series.	T. Barker, C.; Hone, D.; Naish, D.; Cau, A.; Lockwood, J.; Foster, B.; Clarkin, C.; Schneider, P.; Gostling, N. (2021). "New spinosaurids from the Wessex Formation (Early Cretaceous, UK) and the European origins of Spinosauridae".
Rugops primus	valid	Sereno, Wilson & Conrad	2004	Africa	Niger	Agadez	Echkar	Late Cretaceous	Cenomanian	Theropoda	Neotheropoda	Averostra	Ceratosauria	Neoceratosauria	Abelisauroidea	Abelisauria	Abelisauridae				Partial skull.	Sereno, Wilson and Conrad, (2004). New dinosaurs link southern landmasses in the Mid-Cretaceous.
Saltriovenator zanellai	valid	Dal Sasso​, Maganuco & Cau	2018	Europe	Italy	Lombardy	Saltrio	Early Jurassic	Early Sinemurian	Theropoda	Neotheropoda	Averostra	Ceratosauria								Fragmentary skeleton with jaw fragments. Referred tooth.	Dal Sasso, Maganuco and Cau, (2018). The oldest ceratosaurian (Dinosauria: Theropoda), from the Lower Jurassic of Italy, sheds light on the evolution of the three-fingered hand of birds.
Santanaraptor placidus	valid	Kellner	1999	South America	Brazil	Ceará	Romualdo	Early Cretaceous	Albian	Theropoda	Neotheropoda	Averostra	Tetanurae	Orionides	Avetheropoda	Coelurosauria	Tyrannoraptora	Tyrannosauroidea ?			Distal caudal vertebrae, distal chevrons, ischia, femora, partial tibiae, partial fibulae, other fragments and skin, musculature.	Kellner, (1999). Short note on a new dinosaur (Theropoda, Coelurosauria) from the Santana Formation (Romualdo Member, Albian), Northeastern brazil.
Sarcosaurus woodi	valid	Andrews	1921	Europe	United Kingdom	England	Lower Lias	Early Jurassic	Late Hettangian-Earliest Sinemurian	Theropoda	Neotheropoda										Partial dorsal vertebra, partial ilia, proximal pubes, ischial fragment and incomplete femur. Referred "Liassaurus huenei" material ?, tibia (Sarcosaurus andrewsi).	Ezcurra et al. (2020). A revision of the early neotheropod genus Sarcosaurus from the Early Jurassic (Hettangian–Sinemurian) of central England.
Sauroniops pachytholus	valid	Cau, Dalla Vecchia & Fabbri	2013	Africa	Morocco	Meknès-Taﬁlalet ?	Kem Kem Beds	Late Cretaceous	Cenomanian	Theropoda	Neotheropoda	Averostra	Tetanurae	Orionides	Avetheropoda	Carnosauria	Allosauroidea	Allosauria	Carcharodontosauria	Carcharodontosauridae	Left frontal.	Cau, Andrea; Dalla Vecchia, Fabio M.; Fabbri, Matteo (2013). "A thick-skulled theropod (Dinosauria, Saurischia) from the Upper Cretaceous of Morocco with implications for carcharodontosaurid cranial evolution".
Saurophaganax maximus	valid	Chure	1995	North America	USA	Oklahoma	Morrison	Late Jurassic	Late Kimmeridgian-Early Tithonian	Theropoda	Neotheropoda	Averostra	Tetanurae	Orionides	Avetheropoda	Carnosauria	Allosauroidea	Allosauria	Allosauridae		At least 4 individuals.	Chure, (1995). A reassessment of the gigantic theropod Saurophagus maximus from the Morrison Formation (Upper Jurassic) of Oklahoma, USA.
Saurornithoides mongoliensis	valid	Osborn	1924	Asia	Mongolia, China ?	Ömnögovi, Inner Mongolia ?	Djadokhta, Barun Goyot ? Bayan Mandahu ?	Late Cretaceous	Late Campanian	Theropoda	Neotheropoda	Averostra	Tetanurae	Orionides	Avetheropoda	Coelurosauria	Tyrannoraptora	Maniraptoriformes	Maniraptora	Pennaraptora	Partial skeleton with skull, referred ? other individuals (1-3 ? problematic).	Norell, Makovicky, Bever, Balanoff, Clark, Barsbold and Rowe, (2009). A review of the Mongolian Cretaceous dinosaur Saurornithoides (Troodontidae: Theropoda). Mortimer - Theropod database (online).
Saurornitholestes langstoni	valid	Sues	1978	North America	Canada, USA	Alberta, Montana	Dinosaur Park, Oldman, Foremost, Two Medicine, Judith River	Late Cretaceous	Campanian	Theropoda	Neotheropoda	Averostra	Tetanurae	Orionides	Avetheropoda	Coelurosauria	Tyrannoraptora	Maniraptoriformes	Maniraptora	Pennaraptora	Many individuals (mostly teeth but also partial skeletons and skulls).	Currie, P. J., & Evans, D. C. (2019). Cranial Anatomy of New Specimens of Saurornitholestes langstoni (Dinosauria, Theropoda, Dromaeosauridae) from the Dinosaur Park Formation (Campanian) of Alberta. Mortimer - Theropod database (online).
Saurornitholestes sullivani	valid	Jasinski	2015	North America	USA	New Mexico	Kirtland	Late Cretaceous	Late Campanian	Theropoda	Neotheropoda	Averostra	Tetanurae	Orionides	Avetheropoda	Coelurosauria	Tyrannoraptora	Maniraptoriformes	Maniraptora	Pennaraptora	Frontal, referred teeth ? and partial pedal ungual II ?	Steven E. Jasinski (2015) A new dromaeosaurid (Theropoda: Dromaeosauridae) from the Late Cretaceous of New Mexico.
Scansoriopteryx heilmanni	valid	Czerkas & Yuan	2002	Asia	China	Liaoning ?	Haifanggou ?	Middle Jurassic	Callovian	Theropoda	Neotheropoda	Averostra	Tetanurae	Orionides	Avetheropoda	Coelurosauria	Tyrannoraptora	Maniraptoriformes	Maniraptora	Pennaraptora	Large part of skeleton with skull, referred ? (Epidendrosaurus ningchengensis material).	Czerkas and Yuan, (2002). An arboreal maniraptoran from Northeast China. Feathered Dinosaurs and the Origin of Flight.
Scipionyx samniticus	valid	Dal Sasso & Signore	1998	Europe	Italy	Campania	Pietraroja Plattenkalk	Early Cretaceous	Early Albian	Theropoda	Neotheropoda	Averostra	Tetanurae	Orionides	Avetheropoda	Coelurosauria ?	Compsognathidae ?				Large part of skeleton with skull and soft tissue.	Dal Sasso and Signore, (1998). Exceptional soft tissue preservation in a theropod dinosaur from Italy.
Sciurumimus albersdoerferi	valid	Rauhut et al.	2012	Europe	Germany	Bavaria	Torleite	Late Jurassic	Late Kimmeridgian	Theropoda	Neotheropoda	Averostra	Tetanurae	Orionides	Avetheropoda ?	Coelurosauria ?	Compsognathidae ?				Almost complete skeleton with skull.	Rauhut, Foth, Tischlinger and Norell, (2012). Exceptionally preserved juvenile megalosauroid theropod dinosaur with filamentous integument from the Late Jurassic of Germany.
Segisaurus halli	valid	Camp	1936	North America	USA	Arizona	Navajo Sandstone	Early Jurassic	Hettangian-Sinemurian	Theropoda	Neotheropoda	Coelophysoidea	Coelophysidae								Large part of skeleton without skull.	Carrano, Hutchinson and Sampson, (2005). New information on Segisaurus halli, a small theropod dinosaur from the Early Jurassic of Arizona.
Segnosaurus galbinensis	valid	Perle	1979	Asia	Mongolia	Ömnögovi, Dornogovi	Bayan Shireh	Late Cretaceous	Cenomanian-Turonian	Theropoda	Neotheropoda	Averostra	Tetanurae	Orionides	Avetheropoda	Coelurosauria	Tyrannoraptora	Maniraptoriformes	Maniraptora	Therizinosauria	At least 4 individuals.	Zanno, L. E. (2010). A taxonomic and phylogenetic re-evaluation of Therizinosauria (Dinosauria: Maniraptora).
Serikornis sungei	valid	Lefèvre et al.	2017	Asia	China	Liaoning	Tiaojishan	Middle-Late Jurassic	Callovian-Oxfordian	Theropoda	Neotheropoda	Averostra	Tetanurae	Orionides	Avetheropoda	Coelurosauria	Tyrannoraptora	Maniraptoriformes	Maniraptora	Pennaraptora	Almost complete skeleton with skull and feathers.	Lefèvre, U., Cau, A., Cincotta, A., Hu, D., Chinsamy, A., Escuillié, F., Godefroit, P. (2017) “A new Jurassic theropod from China documents a transitional step in the macrostructure of feathers.”.
Shanag ashile	valid	Turner, Hwang & Norell	2007	Asia	Mongolia	Bayankhongor	Öösh	Early Cretaceous	Berriasian-Barremian ?	Theropoda	Neotheropoda	Averostra	Tetanurae	Orionides	Avetheropoda	Coelurosauria	Tyrannoraptora	Maniraptoriformes	Maniraptora	Pennaraptora	Incomplete maxilla, incomplete dentary, partial splenial.	Turner, A.S.; Hwang, S.H.; Norell, M.A. (2007). "A small derived theropod from Öösh, Early Cretaceous, Baykhangor Mongolia".
Shansaraiki insafi	valid	Malkani	2022	Asia	Pakistan	Balochistan	Vitakri	Late Cretaceous	Late Maastrichtian	Theropoda	Neotheropoda	Averostra	Ceratosauria	Neoceratosauria	Abelisauroidea						Dentary fragments and dorsal vertebra.	Malkani (2022). Plates Boundary and Structural Geology of Balochistan and Indus Basins through Field Observations on Chaman Transform Fault and Western Indus Suture (Pakistan): Dinosaurs from Pakistan with Attributed Bones and Key Features: Titanosaurs from India with Updated Assessment on Jainosaurus.
Shanyangosaurus niupanggouensis	valid	Xue, Zhang, Bi, Yue & Chen	1996	Asia	China	Shaanxi	Shanyang	Late Cretaceous	Middle-Late Maastrichtian	Theropoda	Neotheropoda	Averostra	Tetanurae	Orionides	Avetheropoda	Coelurosauria	Tyrannoraptora	Maniraptoriformes	Maniraptora	Pennaraptora	Uncinate processes ? partial synsacrum, proximal scapula, humeri, femur, tibia, metatarsals IV, partial phalanx and pedal ungual.	Xue, Zhang, Bi, Yue and Chen, (1996). The development and environmental changes of the intermontane basins in the eastern part of Qinling Mountains.
Shaochilong maortuensis	valid	Brusatte et al.	2009	Asia	China	Inner Mongolia	Ulansuhai	Late Cretaceous	Turonian	Theropoda	Neotheropoda	Averostra	Tetanurae	Orionides	Avetheropoda	Carnosauria	Allosauroidea	Allosauria	Carcharodontosauria	Carcharodontosauridae	Skull fragments, incomplete axis and 6 caudal vertebrae ?	Brusatte, Chure, Benson and Xu, (2010). The osteology of Shaochilong maortuensis, a carcharodontosaurid (Dinosauria: Theropoda) from the Late Cretaceous of Asia.
Shenzhousaurus orientalis	valid	Ji et al.	2003	Asia	China	Liaoning	Yixian	Early Cretaceous	Barremian	Theropoda	Neotheropoda	Averostra	Tetanurae	Orionides	Avetheropoda	Coelurosauria	Tyrannoraptora	Maniraptoriformes	Ornithomimosauria		Large part of skeleton with incomplete skull.	Ji, Norell, Makovicky, Gao, Ji and Yuan, (2003). An early ostrich dinosaur and implications for ornithomimosaur phylogeny.
Shidaisaurus jinae	valid	Wu et al.	2009	Asia	China	Yunnan	Chuanjie	Middle Jurassic	Aalenian-Bajocian	Theropoda	Neotheropoda	Averostra	Tetanurae	Orionides	Avetheropoda	Carnosauria	Allosauroidea	Metriacanthosauridae	Metriacanthosaurinae		3 teeth, atlantal intercentrum, vertebrae, ilium, pubes and ischium.	Carrano, Benson and Sampson, (2012). The phylogeny of Tetanurae (Dinosauria: Theropoda).
Shishugounykus inexpectus	valid	Qin, Clark, Choiniere & Xu	2019	Asia	China	Xinjiang	Shishugou	Late Jurassic	Oxfordian	Theropoda	Neotheropoda	Averostra	Tetanurae	Orionides	Avetheropoda	Coelurosauria	Tyrannoraptora	Tyrannosauroidea ?	Coeluridae ?		Partial skeleton (mostly limb bones) with skull fragments.	Qin, Z., Clark, J., Choiniere, J., & Xu, X. (2019). “A new alvarezsaurian theropod from the Upper Jurassic Shishugou Formation of western China.".
Shixinggia oblita	valid	Lü & Zhang	2005	Asia	China	Guangdong	Pingling	Late Cretaceous	Maastrichtian	Theropoda	Neotheropoda	Averostra	Tetanurae	Orionides	Avetheropoda	Coelurosauria	Tyrannoraptora	Maniraptoriformes	Maniraptora	Pennaraptora	Partial skeleton (mostly vertebrae and forelimb bones).	Lu & Zhang, (2005). A new oviraptorid (Theropoda: Oviraptorosauria) from the Upper Cretaceous of the Nanxiong Basin, Guangdong Province of southern China.
Shri devi	valid	Turner, Montanari & Norell	2021	Asia	Mongolia	Ömnögovi	Barun Goyot	Late Cretaceous	Earliest Maastrichtian	Theropoda	Neotheropoda	Averostra	Tetanurae	Orionides	Avetheropoda	Coelurosauria	Tyrannoraptora	Maniraptoriformes	Maniraptora	Pennaraptora	Partial skeleton without skull. Referred skull and a distal portion of the left hindlimb.	Alan H. Turner, Shaena Montanari & Mark A. Norell (2021). A New Dromaeosaurid from the Late Cretaceous Khulsan Locality of Mongolia.
Shuvuuia deserti	valid	Chiappe, Norell & Clark	1998	Asia	Mongolia	Ömnögovi	Djadokhta	Late Cretaceous	Late Campanian	Theropoda	Neotheropoda	Averostra	Tetanurae	Orionides	Avetheropoda	Coelurosauria	Tyrannoraptora	Maniraptoriformes	Maniraptora	Alvarezsauroidea	At least several individuals (partial skeletons and also skulls).	Suzuki, Chiappe, Dyke, Watabe, Barsbold and Tsogtbaatar, (2002). A new specimen of Shuvuuia deserti Chiappe et al., 1998, from the Mongolian Late Cretaceous with a discussion of the relationships of alvarezsaurids to other theropod dinosaurs.
Siamotyrannus isanensis	valid	Buffetaut, Suteethorn & Tong	1996	Asia	Thailand	Khon Kaen	Sao Khua	Early Cretaceous	Late Valanginian-Early Hauterivian	Theropoda	Neotheropoda	Averostra	Tetanurae	Orionides	Avetheropoda	Carnosauria ?	Allosauroidea ?	Metriacanthosauridae ?	Metriacanthosaurinae ?		Vertebrae, chevrons, ilium, pubis, incomplete ischium and ischial fragment.	Samathi, Butler & Chanthasit, (2015). A revision of Siamotyrannus isanensis (Dinosauria:Theropoda) from the Early Cretaceous of Thailand.
Siamraptor suwati	valid	Chokchaloemwong et al.	2019	Asia	Thailand	Nakhon Ratchasima	Khok Kruat	Early Cretaceous	Aptian	Theropoda	Neotheropoda	Averostra	Tetanurae	Orionides	Avetheropoda	Carnosauria	Allosauroidea	Allosauria	Carcharodontosauria		Posterior mandible, referred fragments from at least 3 individuals.	Chokchaloemwong, D., Hattori, S., Cuesta, E., Jintasakul, P., Shibata, M. & Azuma, Y. (2019). "A new carcharodontosaurian theropod (Dinosauria: Saurischia) from the Lower Cretaceous of Thailand".
Siats meekerorum	valid	Zanno & Makovicky	2013	North America	USA	Utah	Cedar Mountain	Late Cretaceous	Early Cenomanian	Theropoda	Neotheropoda	Averostra	Tetanurae	Orionides	Avetheropoda	Coelurosauria ?	Tyrannoraptora ?	Tyrannosauroidea ?	Megaraptora ?		Fragmentary skeleton, referred mid caudal neural arch, chevron, pedal phalanx and fragments.	Zanno & Makovicky, (2013). Neovenatorid theropods are apex predators in the Late Cretaceous of North America.
Similicaudipteryx yixianensis	valid	He, Wang & Zhou	2008	Asia	China	Liaoning	Jiufotang, Yixian	Early Cretaceous	Barremian-Early Aptian	Theropoda	Neotheropoda	Averostra	Tetanurae	Orionides	Avetheropoda	Coelurosauria	Tyrannoraptora	Maniraptoriformes	Maniraptora	Pennaraptora	3 skeletons and 2 skulls.	He, Wang and Zhou, (2008). A new genus and species of caudipterid dinosaur from the Lower Cretaceous Jiufotang Formation of Western Liaoning, China.
Sinocalliopteryx gigas	valid	Ji, Ji, Lü & Yuan	2007	Asia	China	Liaoning	Yixian	Early Cretaceous	Barremian	Theropoda	Neotheropoda	Averostra	Tetanurae	Orionides	Avetheropoda	Coelurosauria	Compsognathidae ?				2 skeletons with skulls and feathers.	Ji, Ji, Lu & Yuan, (2007). A new giant compsognathid dinosaur with long filamentous integuments from Lower Cretaceous of Northeastern China.
Sinornithoides youngi	valid	Russell & Dong	1994	Asia	China	Inner Mongolia	Ejinhoro	Early Cretaceous	Aptian-Albian	Theropoda	Neotheropoda	Averostra	Tetanurae	Orionides	Avetheropoda	Coelurosauria	Tyrannoraptora	Maniraptoriformes	Maniraptora	Pennaraptora	Large part of skeleton with skull (juvenile).	Russell and Dong, (1994). A nearly complete skeleton of a new troodont dinosaur from the Early Cretaceous of the Ordos Basin, Inner Mongolia, People's Republic of China.
Sinornithomimus dongi	valid	Kobayashi & Lü	2003	Asia	China	Inner Mongolia	Ulansuhai	Late Cretaceous	Turonian	Theropoda	Neotheropoda	Averostra	Tetanurae	Orionides	Avetheropoda	Coelurosauria	Tyrannoraptora	Maniraptoriformes	Ornithomimosauria	Ornithomimidae	At least 27 individuals (with almost complete skeletons and skulls).	Kobayashi & Lu, (2003). A new ornithomimid dinosaur with gregarious habits from the Late Cretaceous of China.
Sinornithosaurus millenii	valid	Xu, Wang & Wu	1999	Asia	China	Liaoning	Yixian	Early Cretaceous	Barremian	Theropoda	Neotheropoda	Averostra	Tetanurae	Orionides	Avetheropoda	Coelurosauria	Tyrannoraptora	Maniraptoriformes	Maniraptora	Pennaraptora	At least several individuals (include large part of skeleton, skulls and feathers).	Xu, Wang and Wu, (1999). A dromaeosaurid dinosaur with filamentous integument from the Yixian Formation of China.
Sinosauropteryx prima	valid	Ji & Ji	1996	Asia	China	Liaoning	Yixian	Early Cretaceous	Barremian	Theropoda	Neotheropoda	Averostra	Tetanurae	Orionides	Avetheropoda	Coelurosauria	Compsognathidae				At least 5 individuals (include almost complete skeletons, skulls and feathers).	Ji, Q., Ji, S. (1996). "On discovery of the earliest bird fossil in China (Sinosauropteryx gen. nov. ) and the origin of birds".
Sinosaurus triassicus	valid	Young	1940	Asia	China	Yunnan	Lower Lufeng	Early Jurassic	Hettangian-Sinemurian	Theropoda	Neotheropoda	Averostra ?	Tetanurae ?								At least 5 individuals.	Zhang, Z.-C.; Wang, T.; You, H.-L. (2023). "A New Specimen of Sinosaurus triassicus (Dinosauria: Theropoda) from the Early Jurassic of Lufeng, Yunnan, China".
Sinotyrannus kazuoensis	valid	Ji, Ji & Zhang	2009	Asia	China	Liaoning	Jiufotang	Early Cretaceous	Early Aptian	Theropoda	Neotheropoda	Averostra	Tetanurae	Orionides	Avetheropoda	Coelurosauria	Tyrannoraptora	Tyrannosauroidea	Proceratosauridae		Skull, dentaries, dorsal vertebrae, incomplete phalanx II-1, phalanx II-2, manual ungual II, ilia, proximal pubes and ischial fragments.	Ji, Ji and Zhang, (2009). First large tyrannosauroid theropod from the Early Cretaceous Jehol Biota in Northeastern China.
Sinovenator changii	valid	Xu et al.	2002	Asia	China	Liaoning	Yixian	Early Cretaceous	Barremian	Theropoda	Neotheropoda	Averostra	Tetanurae	Orionides	Avetheropoda	Coelurosauria	Tyrannoraptora	Maniraptoriformes	Maniraptora	Pennaraptora	At least 3 individuals (3 skeletons and 2 skulls).	Yin, Pei and Zhou, (2018). Cranial morphology of Sinovenator changii (Theropoda: Troodontidae) on the new material from the Yixian Formation of western Liaoning.
Sinraptor dongi	valid	Currie & Zhao	1994	Asia	China	Xinjiang	Shishugou	Late Jurassic	Oxfordian	Theropoda	Neotheropoda	Averostra	Tetanurae	Orionides	Avetheropoda	Carnosauria	Allosauroidea	Metriacanthosauridae	Metriacanthosaurinae		Large part of skeleton with skull. Referred teeth, metatarsal IV, skull and cervical vertebrae.	Carrano, Benson and Sampson, (2012). The phylogeny of Tetanurae (Dinosauria: Theropoda).
Sinraptor hepingensis	valid	Currie & Zhao	1994	Asia	China	Sichuan	Upper Shaximiao	Late Jurassic	Oxfordian	Theropoda	Neotheropoda	Averostra	Tetanurae	Orionides	Avetheropoda	Carnosauria	Allosauroidea	Metriacanthosauridae	Metriacanthosaurinae		Large part of skeleton with skull.	Carrano, Benson and Sampson, (2012). The phylogeny of Tetanurae (Dinosauria: Theropoda).
Sinusonasus magnodens	valid	Xu & Wang	2004	Asia	China	Liaoning	Yixian	Early Cretaceous	Barremian	Theropoda	Neotheropoda	Averostra	Tetanurae	Orionides	Avetheropoda	Coelurosauria	Tyrannoraptora	Maniraptoriformes	Maniraptora	Pennaraptora	Partial skeleton (sacrum, caudal vertebrae, ribs, hind limb bones and other fragments) with skull.	Xu, X.,Wang, X. (2004) "A New Troodontid (Theropoda: Troodontidae) from the Lower Cretaceous Yixian Formation of Western Liaoning, China".
Skorpiovenator bustingorryi	valid	Canale et al.	2009	South America	Argentina	Neuquén	Huincul	Late Cretaceous	Cenomanian	Theropoda	Neotheropoda	Averostra	Ceratosauria	Neoceratosauria	Abelisauroidea	Abelisauria	Abelisauridae	Brachyrostra			Large part of skeleton with skull. Referred proximal end of a right tibia.	Cerroni et al. (2022). Appendicular osteology of Skorpiovenator bustingorryi (Theropoda, Abelisauridae) with comments on phylogenetic features of abelisaurids.
Spectrovenator ragei	valid	Zaher et al.	2020	South America	Brazil	Minas Gerais	Quiricó	Early Cretaceous	Barremian-Aptian	Theropoda	Neotheropoda	Averostra	Ceratosauria	Neoceratosauria	Abelisauroidea	Abelisauria	Abelisauridae				Large part of skeleton with skull.	Zaher, H.; Pol, D.; Navarro, B.A.; Delcourt, R. & Carvalho, A.B. (2020). "An Early Cretaceous theropod dinosaur from Brazil sheds light on the cranial evolution of the Abelisauridae".
Spinosaurus aegyptiacus	valid	Stromer	1915	Africa	Egypt, Morocco, Algeria ?, Libya ?, Niger ?, Tunisia ?, Kenya ?	Giza Governorate, Drâa-Tafilalet, Ghardaïa ?, Ouargla ?, Agadez ?, Tataouine ?	Bahariya, Kem Kem Beds, Continental Intercalaire ?, Kiklah ?, Tegama Group ?, Echkar ?, Chenini ?, Turkana Grits ?	Early ?-Late Cretaceous	Albian ?-Cenomanian	Theropoda	Neotheropoda	Averostra	Tetanurae	Orionides	Megalosauroidea	Spinosauridae	Spinosaurinae				Several partial skeletons and many referred bones.	Carrano, Benson and Sampson, (2012). The phylogeny of Tetanurae (Dinosauria: Theropoda). Ibrahim, Maganuco, Sereno, Dal Sasso, Keillor, Martill, Zouhri, Fabbri and Auditore, (2014). Associated remains of Spinosaurus aegyptiacus, an enormous predatory dinosaur with subaquatic adaptations. Journal of Vertebrate Paleontology. Smyth, R.S.H., Ibrahim, N. & Martill, D.M. (2020). "Sigilmassasaurus is Sp…
Spinostropheus gautieri	valid	Sereno, Wilson & Conrad	2004	Africa	Niger	Agadez	Tiourarén	Middle-Late Jurassic	Bathonian-Oxfordian	Theropoda	Neotheropoda	Averostra	Ceratosauria	Neoceratosauria							Several individuals.	Sereno, Wilson and Conrad, (2004). New dinosaurs link southern landmasses in the Mid-Cretaceous.
Stenonychosaurus inequalis	valid	Sternberg	1932	North America	Canada	Alberta	Dinosaur Park	Late Cretaceous	Middle-Late Campanian	Theropoda	Neotheropoda	Averostra	Tetanurae	Orionides	Avetheropoda	Coelurosauria	Tyrannoraptora	Maniraptoriformes	Maniraptora	Pennaraptora	6 caudal vertebrae, limb bones. Referred frontoparietal complex and partial braincase.	Van der Reest, A. J., & Currie, P. J. (2017). Troodontids (Theropoda) from the Dinosaur Park Formation, Alberta, with a description of a unique new taxon: implications for deinonychosaur diversity in North America.
Stokesosaurus clevelandi	valid	Madsen	1974	North America	USA	Utah, South Dakota, Colorado ?	Morrison	Late Jurassic	Early Tithonian	Theropoda	Neotheropoda	Averostra	Tetanurae	Orionides	Avetheropoda	Coelurosauria	Tyrannoraptora	Tyrannosauroidea	Pantyrannosauria	Stokesosauridae	Ilium, referred ilium, ischia ?, distal caudal vertebrae ?, other fragments (mostly skull fragments) ?	Benson, R. B. J. (2008). New information on Stokesosaurus, a tyrannosauroid (Dinosauria: Theropoda) from North America and the United Kingdom.
Streptospondylus altdorfensis	valid	von Meyer	1832	Europe	France	Normandy	Unnamed	Middle-Late Jurassic	Late Callovian-Early Oxfordian	Theropoda	Neotheropoda	Averostra	Tetanurae	Orionides	Megalosauroidea	Megalosauridae ?	Eustreptospondylinae ?				Partial skeleton, referred distal femur ?, vertebrae ?, proximal end of tibia ?	Carrano, Benson and Sampson, (2012). The phylogeny of Tetanurae (Dinosauria: Theropoda).
Struthiomimus altus	valid	Osborn	1916	North America	Canada	Alberta	Dinosaur Park	Late Cretaceous	Middle-Late Campanian	Theropoda	Neotheropoda	Averostra	Tetanurae	Orionides	Avetheropoda	Coelurosauria	Tyrannoraptora	Maniraptoriformes	Ornithomimosauria	Ornithomimidae	At least over a dozen individuals.	Mortimer - Theropod database (online).
Suchomimus tenerensis	valid	Sereno et al.	1998	Africa	Niger	Agadez	Elrhaz	Early Cretaceous	Aptian-Albian	Theropoda	Neotheropoda	Averostra	Tetanurae	Orionides	Megalosauroidea	Spinosauridae	Baryonychinae	Ceratosuchopsini			Several individuals (include partial skeleton with skull).	Carrano, Benson & Sampson, (2012). The phylogeny of Tetanurae (Dinosauria: Theropoda).
Suskityrannus hazelae	valid	Nesbitt et al.	2019	North America	USA	New Mexico	Moreno Hill	Late Cretaceous	Middle Turonian-Early Coniacian	Theropoda	Neotheropoda	Averostra	Tetanurae	Orionides	Avetheropoda	Coelurosauria	Tyrannoraptora	Tyrannosauroidea	Pantyrannosauria		2 partial skeletons with skull fragments.	Nesbitt, S.J.,. Denton Jr., R.K., Loewen, M.A., Brusatte, S.L., Smith, N.D., Turner, A.H., Kirkland, J.I., McDonald, A.T. & Wolfe, D.G. (2019). “A mid-Cretaceous tyrannosauroid and the origin of North American end-Cretaceous dinosaur assemblages.”.
Suzhousaurus megatherioides	valid	Li et al.	2007	Asia	China	Gansu	Xiagou, Zhonggou	Early Cretaceous	Aptian-Albian	Theropoda	Neotheropoda	Averostra	Tetanurae	Orionides	Avetheropoda	Coelurosauria	Tyrannoraptora	Maniraptoriformes	Maniraptora	Therizinosauria	Fragmentary skeleton, referred partial skeleton and dentary tooth ?	Zanno, L. E. (2010). A taxonomic and phylogenetic re-evaluation of Therizinosauria (Dinosauria: Maniraptora).
"Syntarsus" kayentakatae	valid	Rowe	1989	North America	USA	Arizona	Kayenta	Early Jurassic	Sinemurian-Pliensbachian	Theropoda	Neotheropoda	Coelophysoidea	Coelophysidae								Several individuals (include partial skeleton with skull).	Mortimer - Theropod database (online).
Tachiraptor admirabilis	valid	Langer et al.	2014	South America	Venezuela	Táchira	La Quinta	Early Jurassic	Hettangian	Theropoda	Neotheropoda										Incomplete tibia, referred proximal ischium.	Langer M.C., Rincón A.D., Ramezani J., Solórzano A. i O.W.M. Rauhut. (2014). New dinosaur (Theropoda, stem-Averostra) from the earliest Jurassic of the La Quinta formation, Venezuelan Andes.
Talos sampsoni	valid	Zanno et al.	2011	North America	USA	Utah	Kaiparowits	Late Cretaceous	Late Campanian	Theropoda	Neotheropoda	Averostra	Tetanurae	Orionides	Avetheropoda	Coelurosauria	Tyrannoraptora	Maniraptoriformes	Maniraptora	Pennaraptora	Fragmentary skeleton without skull. Referred teeth ? other fragments ?	Zanno, Varricchio, O’Connor, Titus and Knell, (2011). A new troodontid theropod, Talos sampsoni gen. et sp. nov., from the Upper Cretaceous western interior basin of North America.
Tamarro insperatus	valid	Sellés et al.	2021	Europe	Spain	Catalonia	Talarn	Late Cretaceous	Latest Maastrichtian	Theropoda	Neotheropoda	Averostra	Tetanurae	Orionides	Avetheropoda	Coelurosauria	Tyrannoraptora	Maniraptoriformes	Maniraptora	Pennaraptora	Partial right metatarsal II.	Sellés A.G., Vila B., Brusatte S.L., Currie P.J., Galobart À. (2021). A fast-growing basal troodontid (Dinosauria: Theropoda) from the latest Cretaceous of Europe.
Tanycolagreus topwilsoni	valid	Carpenter, Miles & Cloward	2005	North America	USA	Wyoming, Utah, Colorado ?	Morrison	Late Jurassic	Late Kimmeridgian-Early Tithonian	Theropoda	Neotheropoda	Averostra	Tetanurae	Orionides	Avetheropoda	Coelurosauria	Tyrannoraptora	Tyrannosauroidea	Coeluridae		Large part of skeleton with partial skull, referred forelimb bones, premaxilla and distal pubes ?	Carpenter, Miles & Cloward, (2005). New small theropod from the Upper Jurassic Morrison Formation of Wyoming. Mortimer - Theropod database (online).
Tarascosaurus salluvicus	valid	Le Loeuff & Buffetaut	1991	Europe	France	Provence-Alpes-Côte d'Azur	"Fuvelian Beds"	Late Cretaceous	Early Campanian	Theropoda	Neotheropoda	Averostra	Ceratosauria	Neoceratosauria	Abelisauroidea	Abelisauria	Abelisauridae ?				Proximal femur. Referred 2 dorsal vertebrae and caudal centrum ?	Le Loeuff and Buffetaut, (1991). Tarascosaurus salluvicus nov. gen., nov. sp., theropod dinosaur from the Upper Cretaceous of southern France.
Tarbosaurus bataar	valid	Rozhdestvensky	1965	Asia	Mongolia, China	Ömnögovi, Bayankhongor, Xinjiang, Henan ?	Nemegt, Subashi, Barun Goyot ?, Qiupa ?	Late Cretaceous	Early Maastrichtian	Theropoda	Neotheropoda	Averostra	Tetanurae	Orionides	Avetheropoda	Coelurosauria	Tyrannoraptora	Tyrannosauroidea	Pantyrannosauria	Eutyrannosauria	At least more than 30 individuals (include partial skeletons and skulls).	Maleev, (1955). New carnivorous dinosaurs from the Upper Cretaceous of Mongolia. Hurum & Sabath, (2003). Giant theropod dinosaurs from Asia and North America: Skulls of Tarbosaurus bataar and Tyrannosaurus rex compared. Mortimer - Theropod database (online).
Tawa hallae	valid	Nesbitt et al.	2009	North America	USA	New Mexico	Chinle	Late Triassic	Late Norian	Theropoda ?											At least 7 individuals (skulls and skeletons).	Nesbitt, Smith, Irmis, Turner, Downs and Norell, (2009). A complete skeleton of a Late Triassic saurischian and the early evolution of dinosaurs.
Teratophoneus curriei	valid	Carr et al.	2011	North America	USA	Utah	Kaiparowits	Late Cretaceous	Late Campanian	Theropoda	Neotheropoda	Averostra	Tetanurae	Orionides	Avetheropoda	Coelurosauria	Tyrannoraptora	Tyrannosauroidea	Pantyrannosauria	Eutyrannosauria	At least several partial skeletons with skulls.	Carr et al. (2011). Evidence for high taxonomic and morphologic tyrannosauroid diversity in the Late Cretaceous (Late Campanian) of the American southwest and a new short-skulled tyrannosaurid from the Kaiparowits formation of Utah.
Thanatotheristes degrootorum	valid	Voris et al.	2020	North America	Canada	Alberta	Foremost	Late Cretaceous	Early-Middle Campanian	Theropoda	Neotheropoda	Averostra	Tetanurae	Orionides	Avetheropoda	Coelurosauria	Tyrannoraptora	Tyrannosauroidea	Pantyrannosauria	Eutyrannosauria	Incomplete skull, referred maxillary fragment.	Voris, J. T., Therrien, F., Zelenitsky, D. K., & Brown, C. M. (2020). A new tyrannosaurine (Theropoda:Tyrannosauridae) from the Campanian Foremost Formation of Alberta, Canada, provides insight into the evolution and biogeography of tyrannosaurids.
Thanos simonattoi	valid	Delcourt & Iori	2020	South America	Brazil	São Paulo	Adamantina	Late Cretaceous	Campanian-Early Maastrichtian	Theropoda	Neotheropoda	Averostra	Ceratosauria	Neoceratosauria	Abelisauroidea	Abelisauria	Abelisauridae	Brachyrostra			Incomplete axis.	Delcourt, R., Iori, F.V. (2020). "A new Abelisauridae (Dinosauria: Theropoda) from São José do Rio Preto Formation, Upper Cretaceous of Brazil and comments on the Bauru Group fauna".
Therizinosaurus cheloniformis	valid	Maleev	1954	Asia	Mongolia	Ömnögovi	Nemegt	Late Cretaceous	Early Maastrichtian	Theropoda	Neotheropoda	Averostra	Tetanurae	Orionides	Avetheropoda	Coelurosauria	Tyrannoraptora	Maniraptoriformes	Maniraptora	Therizinosauria	5 individuals (partial skeletons).	Zanno, L. E. (2010). A taxonomic and phylogenetic re-evaluation of Therizinosauria (Dinosauria: Maniraptora).
Tianyuraptor ostromi	valid	Zheng, Xu, You, Zhao & Dong	2010	Asia	China	Liaoning	Yixian	Early Cretaceous	Barremian	Theropoda	Neotheropoda	Averostra	Tetanurae	Orionides	Avetheropoda	Coelurosauria	Tyrannoraptora	Maniraptoriformes	Maniraptora	Pennaraptora	2 almost complete skeletons also with skull.	Zheng, Xu, You, Zhao and Dong, (2010). A short-armed dromaeosaurid from the Jehol Group of China with implications for early dromaeosaurid evolution.
Timimus hermani	valid	Rich & Vickers-Rich	1994	Australia	Australia	Victoria	Eumeralla	Early Cretaceous	Early Albian	Theropoda	Neotheropoda	Averostra	Tetanurae	Orionides	Avetheropoda	Coelurosauria	Tyrannoraptora	Tyrannosauroidea ?			Femur.	Rich & Vickers-Rich, (1994). Neoceratopsians and ornithomimosaurs: Dinosaurs of Gondwana origins ?
Timurlengia euotica	valid	Brusatte et al.	2016	Asia	Uzbekistan	Bukhara	Bissekty	Late Cretaceous	Turonian	Theropoda	Neotheropoda	Averostra	Tetanurae	Orionides	Avetheropoda	Coelurosauria	Tyrannoraptora	Tyrannosauroidea	Pantyrannosauria		Incomplete braincase, referred many bones (from several ? individuals).	Brusatte, Averianov, Sues, Muir and Butler, (2016). New tyrannosaur from the mid-Cretaceous of Uzbekistan clarifies evolution of giant body sizes and advanced senses in tyrant dinosaurs.
Tochisaurus nemegtensis	valid	Kurzanov & Osmólska	1991	Asia	Mongolia	Ömnögovi	Nemegt	Late Cretaceous	Early Maastrichtian	Theropoda	Neotheropoda	Averostra	Tetanurae	Orionides	Avetheropoda	Coelurosauria	Tyrannoraptora	Maniraptoriformes	Maniraptora	Pennaraptora	Metatarsal II, metatarsal III and metatarsal IV.	Kurzanov & Osmólska, (1991). Tochisaurus nemegtensis gen. et sp. n., a new troodontid (Dinosauria, Theropoda) from Mongolia.
Tongtianlong limosus	valid	Lü et al.	2016	Asia	China	Jiangxi	Nanxiong	Late Cretaceous	Maastrichtian	Theropoda	Neotheropoda	Averostra	Tetanurae	Orionides	Avetheropoda	Coelurosauria	Tyrannoraptora	Maniraptoriformes	Maniraptora	Pennaraptora	Nearly complete skeleton with skull.	Lü, J., Chen, R., Brusatte, S.,L., Zhu, Y., Shen, C. (2016). "A Late Cretaceous diversification of Asian oviraptorid dinosaurs: evidence from a new species preserved in an unusual posture".
Torvosaurus gurneyi	valid	Hendrickx & Mateus	2014	Europe	Portugal	Lisbon	Lourinhã	Late Jurassic	Late Kimmeridgian	Theropoda	Neotheropoda	Averostra	Tetanurae	Orionides	Megalosauroidea	Megalosauridae	Megalosaurinae				Maxilla, tooth and partial proximal caudal centrum, referred several fragments.	Hendrickx, C. & Mateus, O. (2014) Torvosaurus gurneyi n. sp., the Largest Terrestrial Predator from Europe, and a Proposed Terminology of the Maxilla Anatomy in Nonavian Theropods.
Torvosaurus tanneri	valid	Galton & Jensen	1979	North America	USA	Colorado, Wyoming, Utah	Morrison	Late Jurassic	Late Kimmeridgian-Early Tithonian	Theropoda	Neotheropoda	Averostra	Tetanurae	Orionides	Megalosauroidea	Megalosauridae	Megalosaurinae				At least several individuals (maybe also Edmarka rex material).	Hendrickx, C. & Mateus, O. (2014) Torvosaurus gurneyi n. sp., the Largest Terrestrial Predator from Europe, and a Proposed Terminology of the Maxilla Anatomy in Nonavian Theropods. Hanson, M., Makovicky, P. (2014). "A new specimen of Torvosaurus tanneri originally collected by Elmer Riggs".
Tototlmimus packardensis	valid	Serrano-Branas et al.	2016	North America	Mexico	Sonora	Packard Shale	Late Cretaceous	Campanian	Theropoda	Neotheropoda	Averostra	Tetanurae	Orionides	Avetheropoda	Coelurosauria	Tyrannoraptora	Maniraptoriformes	Ornithomimosauria	Ornithomimidae	Fragments of manus and pes.	Serrano-Brañas, C. I., Torres-Rodríguez, E., Reyes-Luna, P. C., González-Ramírez, I., & González-León, C. (2016). A new ornithomimid dinosaur from the Upper Cretaceous Packard Shale formation (Cabullona Group) Sonora, México.
Tralkasaurus cuyi	valid	Cerroni et al.	2020	South America	Argentina	Río Negro	Huincul	Late Cretaceous	Cenomanian	Theropoda	Neotheropoda	Averostra	Ceratosauria	Neoceratosauria	Abelisauroidea	Abelisauria	Abelisauridae				Incomplete maxilla, cervical ribs, vertebrae, fragmentary ilium and pubes.	Cerroni, Motta, Agnolín, Aranciaga Rolando, Brissón Egli & Novas, (2020). A new abelisaurid from the Huincul Formation (Cenomanian-Turonian; Upper Cretaceous) of Río Negro province, Argentina.
Tratayenia rosalesi	valid	Porfiri et al.	2018	South America	Argentina	Neuquén	Bajo de la Carpa	Late Cretaceous	Santonian	Theropoda	Neotheropoda	Averostra	Tetanurae	Orionides	Avetheropoda	Coelurosauria	Tyrannoraptora	Tyrannosauroidea	Megaraptora	Megaraptoridae	Dorsal vertebrae, rib fragments, incomplete sacrum, partial ilium, distal pubic fragment and partial ischium.	Porfiri, Juan D; Juárez Valieri, Rubén D; Santos, Domenica D.D; Lamanna, Matthew C (2018). "A new megaraptoran theropod dinosaur from the Upper Cretaceous Bajo de la Carpa Formation of northwestern Patagonia".
Trierarchuncus prairiensis	valid	Fowler et al.	2020	North America	USA	Montana	Hell Creek	Late Cretaceous	Late Maastrichtian	Theropoda	Neotheropoda	Averostra	Tetanurae	Orionides	Avetheropoda	Coelurosauria	Tyrannoraptora	Maniraptoriformes	Maniraptora	Alvarezsauroidea	Manual ungual, referred very fragmentary remains.	Denver W. Fowler, John P. Wilson, Elizabeth A. Freedman Fowler, Christopher R. Noto, Daniel Anduza, John R. Horner (2020). Trierarchuncus prairiensis gen. et sp. nov., the last alvarezsaurid: Hell Creek Formation (uppermost Maastrichtian), Montana.
Tsaagan mangas	valid	Norell et al.	2006	Asia	Mongolia, China ?	Ömnögovi, Inner Mongolia ?	Djadokhta, Bayan Mandahu ?	Late Cretaceous	Late Campanian	Theropoda	Neotheropoda	Averostra	Tetanurae	Orionides	Avetheropoda	Coelurosauria	Tyrannoraptora	Maniraptoriformes	Maniraptora	Pennaraptora	Skull and fragmentary skeleton. Referred Linheraptor exquisitus material ?	Norell, Clark, Turner, Makovicky, Barsbold & Rowe, (2006). A new dromaeosaurid theropod from Ukhaa Tolgod (Omnogov, Mongolia). Xu, Pittman, Sullivan, Choiniere, Tan, Clark, Norell & Wang, (2015). The taxonomic status of the Late Cretaceous dromaeosaurid Linheraptor exquisitus and its implications for dromaeosaurid systematics.
Tugulusaurus faciles	valid	Dong	1973	Asia	China	Xinjiang	Lianmuqin	Early Cretaceous	Late Valanginian	Theropoda	Neotheropoda	Averostra	Tetanurae	Orionides	Avetheropoda	Coelurosauria	Tyrannoraptora	Tyrannosauroidea	Coeluridae		Fragmentary skeleton without skull.	Dong, (1973). Reports of paleontological expediation to Sinkiang (II), pterosaurian fauna from Wuerho, Sinkiang.
Tyrannomimus fukuiensis	valid	Hattori et al.	2023	Asia	Japan	Fukui	Kitadani	Early Cretaceous	Aptian	Theropoda	Neotheropoda	Averostra	Tetanurae	Orionides	Avetheropoda	Coelurosauria	Tyrannoraptora	Maniraptoriformes	Ornithomimosauria	Deinocheiridae	At least several individuals.	Hattori, S.; Shibata, M.; Kawabe, S.; Imai, T.; Nishi, H.; Azuma, Y. (2023). "New theropod dinosaur from the Lower Cretaceous of Japan provides critical implications for the early evolution of ornithomimosaurs".
Tyrannosaurus mcraeensis	valid	Dalman et al.	2024	North America	USA	New Mexico	Hall Lake	Late Cretaceous	Latest Campanian-Early Maastrichtian	Theropoda	Neotheropoda	Averostra	Tetanurae	Orionides	Avetheropoda	Coelurosauria	Tyrannoraptora	Tyrannosauroidea	Pantyrannosauria	Eutyrannosauria	Partial skull and lower jaws.	Dalman et al. (2024). "A giant tyrannosaur from the Campanian–Maastrichtian of southern North America and the evolution of tyrannosaurid gigantism".
Tyrannosaurus rex	valid	Osborn	1905	North America	USA, Canada, Mexico ?	Montana, North Dakota, South Dakota, Wyoming, Colorado, Texas ?, Utah ?, Alberta, Saskatchewan	Hell Creek, Lance, Ferris, Denver, Frenchman, Willow Creek, Scollard, Laramie, Arapahoe, North Horn ?, Javelina ?, Livingston ?, Lomas Coloradas ?	Late Cretaceous	Late Maastrichtian	Theropoda	Neotheropoda	Averostra	Tetanurae	Orionides	Avetheropoda	Coelurosauria	Tyrannoraptora	Tyrannosauroidea	Pantyrannosauria	Eutyrannosauria	At least more than 60 individuals (include skulls and almost complete skeletons).	Larson, P. L.; Carpenter, K. (2008). Tyrannosaurus, The Tyrant King. Osborn, Henry F. (1905). "Tyrannosaurus and other Cretaceous carnivorous dinosaurs". Delcourt, R.; Grillo, O. N. (2018). "Tyrannosauroids from the Southern Hemisphere: Implications for biogeography, evolution, and taxonomy". Carr et al. (2022). Insufcient Evidence for Multiple Species of Tyrannosaurus in the Latest Cretaceous of…
Tyrannotitan chubutensis	valid	Novas et al.	2005	South America	Argentina	Chubut	Cerro Barcino	Early Cretaceous	Late Albian	Theropoda	Neotheropoda	Averostra	Tetanurae	Orionides	Avetheropoda	Carnosauria	Allosauroidea	Allosauria	Carcharodontosauria	Carcharodontosauridae	2 fragmentary skeletons with skulls fragments. Referred teeth.	Canale, Novas & Pol, (2015). Osteology and phylogenetic relationships of Tyrannotitan chubutensis Novas, de Valais, Vickers-Rich and Rich, 2005 (Theropoda: Carcharodontosauridae) from the Lower Cretaceous of Patagonia, Argentina.
Unenlagia comahuensis	valid	Novas & Puerta	1997	South America	Argentina	Neuquén	Portezuelo	Late Cretaceous	Late Turonian-Coniacian	Theropoda	Neotheropoda	Averostra	Tetanurae	Orionides	Avetheropoda	Coelurosauria	Tyrannoraptora	Maniraptoriformes	Maniraptora	Pennaraptora	Partial skeleton (dorsal vertebrae, ribs, sacrum, 2 chevrons, scapula, incomplete humerus, ilia, pubes, ischium, femur, tibia) without skull.	Gianechini & Apesteguiia, (2011). Unenlagiinae revisited: Dromaeosaurid theropods from South America.
Unenlagia paynemili	valid	Calvo, Porfiri & Kellner	2004	South America	Argentina	Neuquén	Portezuelo	Late Cretaceous	Late Turonian-Coniacian	Theropoda	Neotheropoda	Averostra	Tetanurae	Orionides	Avetheropoda	Coelurosauria	Tyrannoraptora	Maniraptoriformes	Maniraptora	Pennaraptora	At least 2 individuals (fragmentary remains).	Gianechini & Apesteguiia, (2011). Unenlagiinae revisited: Dromaeosaurid theropods from South America.
Unquillosaurus ceibalii	valid	Powell	1979	South America	Argentina	Salta	Los Blanquitos	Late Cretaceous	Campanian	Theropoda	Neotheropoda	Averostra	Tetanurae	Orionides	Avetheropoda						Ilial fragment, pubis.	Mortimer - Theropod database (online).
Urbacodon itemirensis	valid	Averianov & Sues	2007	Asia	Uzbekistan	Navoiy	Dzharakuduk	Late Cretaceous	Cenomanian	Theropoda	Neotheropoda	Averostra	Tetanurae	Orionides	Avetheropoda	Coelurosauria	Tyrannoraptora	Maniraptoriformes	Maniraptora	Pennaraptora	Dentary, six teeth.	Averianov & Sues, (2007). A new troodontid (Dinosauria: Theropoda) from the Cenomanian of Uzbekistan, with a review of troodontid records from the territories of the former Soviet Union.
Urbacodon norelli	valid	Wang et al.	2024	Asia	China	Inner Mongolia	Iren Dabasu	Late Cretaceous	Late Campanian-Early Maastrichtian	Theropoda	Neotheropoda	Averostra	Tetanurae	Orionides	Avetheropoda	Coelurosauria	Tyrannoraptora	Maniraptoriformes	Maniraptora	Pennaraptora	Fragmentary right dentary.	Wang, Shuo; Ding, Nuo; Tan, Qingwei; Yang, Rui; Zhang, Qiyue; Tan, Lin (2024). "A new Urbacodon (Theropoda, Troodontidae) from the Upper Cretaceous Iren Dabasu Formation, China: Implications for troodontid phylogeny and tooth biology".
Utahraptor ostrommaysi	valid	Kirkland, Burge & Gaston	1993	North America	USA	Utah	Cedar Mountain	Early Cretaceous	Valanginian	Theropoda	Neotheropoda	Averostra	Tetanurae	Orionides	Avetheropoda	Coelurosauria	Tyrannoraptora	Maniraptoriformes	Maniraptora	Pennaraptora	At least over a dozen individuals.	Kirkland, Burge & Gaston, (1993). A large dromaeosaur (Theropoda) from the Lower Cretaceous of eastern Utah.
Valdoraptor oweni	valid	Olshevsky	1991	Europe	United Kingdom	England	Grinstead Clay	Early Cretaceous	Valanginian	Theropoda	Neotheropoda	Averostra	Tetanurae	Orionides	Avetheropoda	Coelurosauria	Tyrannoraptora	Maniraptoriformes	Ornithomimosauria		Incomplete metatarsals II, III and IV. Referred metatarsal II.	Allain, Vullo, Le Loeuff and Tournepiche, (2014). European ornithomimosaurs (Dinosauria, Theropoda): An undetected record.
Vallibonavenatrix cani	valid	Malafaia et al.	2019	Europe	Spain	Valencian Community	Arcillas de Morella	Early Cretaceous	Late Barremian	Theropoda	Neotheropoda	Averostra	Tetanurae	Orionides	Megalosauroidea	Spinosauridae	Spinosaurinae ?				Ilia, sacrum, vertebrae, ribs and pelvic elements. Referred fragments ?	Malafaia et al. (2019). A new spinosaurid theropod (Dinosauria: Megalosauroidea) from the late Barremian of Vallibona, Spain: Implications for spinosaurid diversity in the Early Cretaceous of the Iberian Peninsula.
Vayuraptor nongbualamphuensis	valid	Samathi, Chanthasit & Sander	2019	Asia	Thailand	Nong Bua Lamphu	Sao Khua	Early Cretaceous	Late Valanginian-Early Hauterivian	Theropoda	Neotheropoda	Averostra	Tetanurae	Orionides	Avetheropoda	Coelurosauria	Tyrannoraptora	Tyrannosauroidea	Megaraptora		Tibia, astragalus, calcaneum. Referred pubic shaft fragment ?, fibular fragment, rib fragment, incomplete coracoid, pedal phalanx ? and distal manual phalanx.	Samathi, A., Chanthasit, P., Martin Sander, P. (2019). "Two new basal coelurosaurian theropod dinosaurs from the Lower Cretaceous Sao Khua Formation of Thailand".
Vectaerovenator inopinatus	valid	Barker et al.	2020	Europe	United Kingdom	England	Ferruginous Sandstone	Early Cretaceous	Aptian	Theropoda	Neotheropoda	Averostra	Tetanurae								Cervical vertebra, 2 dorsal vertebrae and caudal vertebra.	Barker, Chris et al. (2020) "A highly pneumatic ‘mid Cretaceous’ theropod from the British Lower Greensand".
Vectiraptor greeni	valid	Longrich, Martill & Jacobs	2021	Europe	United Kingdom	England	Wessex	Early Cretaceous	Barremian	Theropoda	Neotheropoda	Averostra	Tetanurae	Orionides	Avetheropoda	Coelurosauria	Tyrannoraptora	Maniraptoriformes	Maniraptora	Pennaraptora	Dorsal vertebrae and partial sacrum.	Longrich, Nicholas R.; Martill, David M.; Jacobs, Megan L. (2021). "A new dromaeosaurid dinosaur from the Wessex Formation (Lower Cretaceous, Barremian) of the Isle of Wight, and implications for European palaeobiogeography".
Velociraptor mongoliensis	valid	Osborn	1924	Asia	Mongolia	Ömnögovi	Djadokhta, Barun Goyot	Late Cretaceous	Late Campanian-Earliest Maastrichtian	Theropoda	Neotheropoda	Averostra	Tetanurae	Orionides	Avetheropoda	Coelurosauria	Tyrannoraptora	Maniraptoriformes	Maniraptora	Pennaraptora	At least several individuals (skulls and skeletons).	Turner, A. H., Makovicky, P. J., & Norell, M. A. (2012). A Review of Dromaeosaurid Systematics and Paravian Phylogeny.
Velociraptor osmolskae	valid	Godefroit et al.	2008	Asia	China	Inner Mongolia	Bayan Mandahu	Late Cretaceous	Late Campanian	Theropoda	Neotheropoda	Averostra	Tetanurae	Orionides	Avetheropoda	Coelurosauria	Tyrannoraptora	Maniraptoriformes	Maniraptora	Pennaraptora	Incomplete maxillae, lacrimal, referred several partial skeletons ? and teeth ?	Turner, A. H., Makovicky, P. J., & Norell, M. A. (2012). A Review of Dromaeosaurid Systematics and Paravian Phylogeny.
Velocisaurus unicus	valid	Bonaparte	1991	South America	Argentina	Neuquén, Río Negro	Bajo de la Carpa	Late Cretaceous	Santonian	Theropoda	Neotheropoda	Averostra	Ceratosauria	Neoceratosauria	Abelisauroidea	Abelisauria	Noasauridae	Noasaurinae			2 individuals (hindlimb bones).	Brissón Egli, F., AgnolÍn, F. L., & Novas, F. (2016). A new specimen of Velocisaurus unicus (Theropoda, Abelisauroidea) from the Paso Córdoba locality (Santonian), Río Negro, Argentina.
Vespersaurus paranaensis	valid	Langer et al.	2019	South America	Brazil	Paraná	Rio Paraná	Late Cretaceous	?	Theropoda	Neotheropoda	Averostra	Ceratosauria	Neoceratosauria	Abelisauroidea	Abelisauria	Noasauridae	Noasaurinae			At least 12 individuals.	Langer et al. (2019). "A new desert-dwelling dinosaur (Theropoda, Noasaurinae) from the Cretaceous of south Brazil".
Veterupristisaurus milneri	valid	Rauhut	2011	Africa	Tanzania	Mtwara	Tendaguru	Late Jurassic	Late Kimmeridgian	Theropoda	Neotheropoda	Averostra	Tetanurae	Orionides	Avetheropoda	Carnosauria	Allosauroidea	Allosauria	Carcharodontosauria	Carcharodontosauridae	Caudal vertebrae.	Rauhut, (2011). Theropod dinosaurs from the Late Jurassic of Tendaguru (Tanzania).
Viavenator exxoni	valid	Filippi et al.	2016	South America	Argentina	Neuquén	Bajo de la Carpa	Late Cretaceous	Santonian	Theropoda	Neotheropoda	Averostra	Ceratosauria	Neoceratosauria	Abelisauroidea	Abelisauria	Abelisauridae	Brachyrostra	Furileusauria		Partial skull and partial skeleton.	Filippi, L. S., Méndez, A. H., Juárez Valieri, R. D., & Garrido, A. C. (2016). A new brachyrostran with hypertrophied axial structures reveals an unexpected radiation of latest Cretaceous abelisaurids.
Vitakrisaurus saraiki	valid	Malkani	2021	Asia	Pakistan	Balochistan	Vitakri	Late Cretaceous	Late Maastrichtian	Theropoda	Neotheropoda	Averostra	Ceratosauria	Neoceratosauria	Abelisauroidea	Abelisauria ?	Noasauridae ?				Fragmentary skeleton, referred other fragments.	Malkani (2020). Theropods, Mesoeucrocodiles and Pterosaurs Found from the Latest Maastrichtian Vitakri Formation of Balochistan, Pakistan; Description with Large Photographs and Comparison with Coeval Taxa from Indo-Pakistan Subcontinent.
Wiehenvenator albati	valid	Rauhut, Hübner & Lanser	2016	Europe	Germany	North Rhine-Westphalia	Ornatenton	Middle Jurassic	Middle Callovian	Theropoda	Neotheropoda	Averostra	Tetanurae	Orionides	Megalosauroidea	Megalosauridae	Megalosaurinae				Partial skeleton with fragmentary skull.	Rauhut, O., Hübner, T., Lanser, K. (2016). A new megalosaurid theropod dinosaur from the late Middle Jurassic (Callovian) of north-western Germany: implications for theropod evolution and faunal turnover in the Jurassic.
Wulatelong gobiensis	valid	Xu et al.	2013	Asia	China	Inner Mongolia	Bayan Mandahu	Late Cretaceous	Late Campanian	Theropoda	Neotheropoda	Averostra	Tetanurae	Orionides	Avetheropoda	Coelurosauria	Tyrannoraptora	Maniraptoriformes	Maniraptora	Pennaraptora	Large part of skeleton with incomplete skull.	X. Xing, Q-W. Tan, S. Wang, C. Sullivan, D.W.E. Hone, F-L. Han, Q-Y. Ma, L. Tan, D. Xiao (2013) "A new oviraptorid from the Upper Cretaceous of Nei Mongol, China, and its stratigraphic implications".
Wulong bohaiensis	valid	Poust et al.	2020	Asia	China	Liaoning	Jiufotang	Early Cretaceous	Early Aptian	Theropoda	Neotheropoda	Averostra	Tetanurae	Orionides	Avetheropoda	Coelurosauria	Tyrannoraptora	Maniraptoriformes	Maniraptora	Pennaraptora	Complete skeleton with skull.	Poust, Gao, Varricchio, Wu & Zhang, (2020). A new microraptorine theropod from the Jehol biota and growth in early dromaeosaurids.
Xenotarsosaurus bonapartei	valid	Martínez et al.	1986	South America	Argentina	Chubut	Bajo Barreal	Late Cretaceous	Cenomanian	Theropoda	Neotheropoda	Averostra	Ceratosauria	Neoceratosauria	Abelisauroidea	Abelisauria	Abelisauridae	Brachyrostra			Femur, tibia, fibula, astragalocalcaneum and 2 dorsal vertebrae.	Martínez, R.D., Giménez, O., Rodríguez, J., Bochatey, G. (1986) "Xenotarsosaurus bonapartei nov. gen. et sp. (Carnosauria, Abelisauridae), un nuevo Theropoda de la Formacion Bajo Barreal, Chubut, Argentina".
Xiaotingia zhengi	valid	Xu, You, Du & Han	2011	Asia	China	Liaoning	Tiaojishan	Middle-Late Jurassic	Callovian-Oxfordian	Theropoda	Neotheropoda	Averostra	Tetanurae	Orionides	Avetheropoda	Coelurosauria	Tyrannoraptora	Maniraptoriformes	Maniraptora	Pennaraptora	Large part of skeleton with skull.	Xu, You, Du and Han, (2011). An Archaeopteryx-like theropod from China and the origin of Avialae.
Xingtianosaurus ganqi	valid	Qiu et al.	2019	Asia	China	Liaoning	Yixian	Early Cretaceous	Barremian	Theropoda	Neotheropoda	Averostra	Tetanurae	Orionides	Avetheropoda	Coelurosauria	Tyrannoraptora	Maniraptoriformes	Maniraptora	Pennaraptora	Partial skeleton without skull.	Qiu, R., Wang, X., Wang, Q., Li, N., Zhang, J., Ma, Y. (2019). "A new caudipterid from the Lower Cretaceous of China with information on the evolution of the manus of Oviraptorosauria".
Xinjiangovenator parvus	valid	Rauhut & Xu	2005	Asia	China	Xinjiang	Lianmuqin	Early Cretaceous	Late Valanginian	Theropoda	Neotheropoda	Averostra	Tetanurae	Orionides	Avetheropoda	Coelurosauria					Tibia, fibula, astragalus and calcaneum.	Rauhut & Xu, (2005). The small theropod dinosaurs Tugulusaurus and Phaedrolosaurus from the Early Cretaceous of Xinjiang, China.
Xiongguanlong baimoensis	valid	Li et al.	2010	Asia	China	Gansu	Xiagou	Early Cretaceous	Aptian	Theropoda	Neotheropoda	Averostra	Tetanurae	Orionides	Avetheropoda	Coelurosauria	Tyrannoraptora	Tyrannosauroidea	Pantyrannosauria		Partial skeleton with incomplete skull.	Li, Norell, Gao, Smith and Makovicky, (2010). A longirostrine tyrannosauroid from the Early Cretaceous of China.
Xixianykus zhangi	valid	Xu et al.	2010	Asia	China	Henan	Majiacun	Late Cretaceous	Late Coniacian-Santonian	Theropoda	Neotheropoda	Averostra	Tetanurae	Orionides	Avetheropoda	Coelurosauria	Tyrannoraptora	Maniraptoriformes	Maniraptora	Alvarezsauroidea	Partial skeleton without skull.	Xu, Wang, Sullivan, Hone, Han, Yan & Du, (2010). A basal parvicursorine (Theropoda: Alvarezsauridae) from the Upper Cretaceous of China.
Xixiasaurus henanensis	valid	Lü, Xu, Liu, Zhang, Jia & Ji	2010	Asia	China	Henan	Majiacun	Late Cretaceous	Late Coniacian-Santonian	Theropoda	Neotheropoda	Averostra	Tetanurae	Orionides	Avetheropoda	Coelurosauria	Tyrannoraptora	Maniraptoriformes	Maniraptora	Pennaraptora	Fragmentary skull and forelimb bones.	Lü, J.C, Xu, L., Liu, Y.Q, Zhang, X.L., Jia, S.H, Ji, Q. (2010). "A new troodontid (Theropoda: Troodontidae) from the Late Cretaceous of central China, and the radiation of Asian troodontids.".
Xiyunykus pengi	valid	Xu et al.	2018	Asia	China	Xinjiang	Tugulu Group	Early Cretaceous	Barremian-Aptian ?	Theropoda	Neotheropoda	Averostra	Tetanurae	Orionides	Avetheropoda	Coelurosauria	Tyrannoraptora	Maniraptoriformes	Maniraptora	Alvarezsauroidea	Partial skeleton with incomplete skull.	Xu et al. (2018). "Two Early Cretaceous Fossils Document Transitional Stages in Alvarezsaurian Dinosaur Evolution".
Xuanhanosaurus qilixiaensis	valid	Dong	1984	Asia	China	Sichuan	Lower Shaximiao	Middle Jurassic	Bathonian-Callovian	Theropoda	Neotheropoda	Averostra	Tetanurae	Orionides	Avetheropoda ?	Carnosauria ?	Allosauroidea ?	Metriacanthosauridae ?			Fragmentary skeleton (vertebrae, limb bones, scapula, coracoid and other fragments) without skull.	Carrano, Benson & Sampson, (2012). The phylogeny of Tetanurae (Dinosauria: Theropoda).
Xunmenglong yinliangis	valid	Xing et al.	2019	Asia	China	Hebei	Huajinying	Early Cretaceous	Hauterivian	Theropoda	Neotheropoda	Averostra	Tetanurae	Orionides	Avetheropoda	Coelurosauria	Compsognathidae				Sacrum, proximal caudal series, partial pelvis, and hindlimbs.	Xing, L., Miyashita, T., Wang, D., Niu, K., & Currie, P. J. (2019). A new compsognathid theropod dinosaur from the oldest assemblage of the Jehol Biota in the Lower Cretaceous Huajiying Formation, northeastern China.
Yangchuanosaurus shangyouensis	valid	Dong, Zhang, Li & Zhou	1978	Asia	China	Sichuan	Upper Shaximiao	Late Jurassic	Oxfordian	Theropoda	Neotheropoda	Averostra	Tetanurae	Orionides	Avetheropoda	Carnosauria	Allosauroidea	Metriacanthosauridae			3 individuals (include large part of skeleton and skulls).	Carrano, Benson & Sampson, (2012). The phylogeny of Tetanurae (Dinosauria: Theropoda).
Yangchuanosaurus zigongensis	valid	Carrano, Benson & Sampson	2012	Asia	China	Sichuan	Lower Shaximiao	Middle Jurassic	Bathonian-Callovian	Theropoda	Neotheropoda	Averostra	Tetanurae	Orionides	Avetheropoda	Carnosauria	Allosauroidea	Metriacanthosauridae			Partial skeleton, referred maxilla ?, teeth ?, femur ?, tibia ?, fibula ?	Carrano, Benson & Sampson, (2012). The phylogeny of Tetanurae (Dinosauria: Theropoda).
Yaverlandia bitholus	valid	Galton	1971	Europe	United Kingdom	England	Wessex	Early Cretaceous	Barremian	Theropoda	Neotheropoda	Averostra	Tetanurae	Orionides	Avetheropoda	Coelurosauria	Tyrannoraptora	Maniraptoriformes	Maniraptora	Pennaraptora	Frontals and orbitosphenoid fragment.	Mortimer - Theropod database (online).
Yi qi	valid	Xu et al.	2015	Asia	China	Hebei	Tiaojishan	Middle-Late Jurassic	Callovian-Oxfordian	Theropoda	Neotheropoda	Averostra	Tetanurae	Orionides	Avetheropoda	Coelurosauria	Tyrannoraptora	Maniraptoriformes	Maniraptora	Pennaraptora	Large part of skeleton with skull, body feathers and patagia.	Xu, Zheng, Sullivan, Wang, Xing, Wang, Zhang, O'Connor, Zhang & Pan, (2015). A bizarre Jurassic maniraptoran theropod with preserved evidence of membranous wings.
Yixianosaurus longimanus	valid	Xu & Wang	2003	Asia	China	Liaoning	Yixian	Early Cretaceous	Barremian	Theropoda	Neotheropoda	Averostra	Tetanurae	Orionides	Avetheropoda	Coelurosauria	Tyrannoraptora	Maniraptoriformes	Maniraptora	Pennaraptora	Partial skeleton (scapulae, coracoids, limb bones, ribs and other fragments) without skull, feathers.	Xu & Wang, (2003). A new maniraptoran dinosaur from the Early Cretaceous Yixian Formation of Western Liaoning.
Ypupiara lopai	valid	Brum et al.	2021	South America	Brazil	Minas Gerais	Serra da Galga	Late Cretaceous	Maastrichtian	Theropoda	Neotheropoda	Averostra	Tetanurae	Orionides	Avetheropoda	Coelurosauria	Tyrannoraptora	Maniraptoriformes	Maniraptora	Pennaraptora	Incomplete right maxilla and right dentary.	Brum et al. (2021). A new Unenlagiinae (Theropoda: Dromaeosauridae) from the Late Cretaceous of Brazil.
Yulong mini	valid	Lü, Currie, Xu, Zhang, Pu & Jia	2013	Asia	China	Henan	Qiupa	Late Cretaceous	Late Maastrichtian	Theropoda	Neotheropoda	Averostra	Tetanurae	Orionides	Avetheropoda	Coelurosauria	Tyrannoraptora	Maniraptoriformes	Maniraptora	Pennaraptora	At least several individuals (include almost complete skeleton with skull).	Lü, J.; Currie, P. J.; Xu, L.; Zhang, X.; Pu, H.; Jia, S. (2013). "Chicken-sized oviraptorid dinosaurs from central China and their ontogenetic implications".
Yunyangosaurus puanensis	valid	Dai et al.	2020	Asia	China	Chongqing	Xintiangou	Middle Jurassic	Aalenian	Theropoda	Neotheropoda	Averostra	Tetanurae	Orionides							Vertebrae, ribs and chevrons.	Dai et al. (2020). A new possible megalosauroid theropod from the Middle Jurassic Xintiangou Formation of Chongqing, People’s Republic of China and its implication for early tetanuran evolution.
Yurgovuchia doellingi	valid	Senter et al.	2012	North America	USA	Utah	Cedar Mountain	Early Cretaceous	Valanginian	Theropoda	Neotheropoda	Averostra	Tetanurae	Orionides	Avetheropoda	Coelurosauria	Tyrannoraptora	Maniraptoriformes	Maniraptora	Pennaraptora	Vertebrae and proximal pubis.	Senter, P.; Kirkland, J. I.; Deblieux, D. D.; Madsen, S.; Toth, N. (2012). Dodson, Peter. ed. "New Dromaeosaurids (Dinosauria: Theropoda) from the Lower Cretaceous of Utah, and the Evolution of the Dromaeosaurid Tail".
Yutyrannus huali	valid	Xu et al.	2012	Asia	China	Liaoning	Yixian	Early Cretaceous	Barremian	Theropoda	Neotheropoda	Averostra	Tetanurae	Orionides	Avetheropoda	Coelurosauria	Tyrannoraptora	Tyrannosauroidea	Proceratosauridae		3 skeletons with skulls and feathers.	Xu, Wang, Zhang, Ma, Xing, Sullivan, Hu, Cheng & Wang, (2012). A gigantic feathered dinosaur from the Lower Cretaceous of China.
Zanabazar junior	valid	Norell et al.	2009	Asia	Mongolia	Ömnögovi	Nemegt	Late Cretaceous	Early Maastrichtian	Theropoda	Neotheropoda	Averostra	Tetanurae	Orionides	Avetheropoda	Coelurosauria	Tyrannoraptora	Maniraptoriformes	Maniraptora	Pennaraptora	Partial skeleton with incomplete skull. Referred postcrania ?	Norell, Makovicky, Bever, Balanoff, Clark, Barsbold & Rowe, (2009). A review of the Mongolian Cretaceous dinosaur Saurornithoides (Troodontidae: Theropoda).
Zhenyuanlong suni	valid	Lü & Brusatte	2015	Asia	China	Liaoning	Yixian	Early Cretaceous	Barremian	Theropoda	Neotheropoda	Averostra	Tetanurae	Orionides	Avetheropoda	Coelurosauria	Tyrannoraptora	Maniraptoriformes	Maniraptora	Pennaraptora	Almost complete skeleton with skull, body feathers, remiges, retrices.	Lü, J., Brusatte, S.L. (2015). A large, short-armed, winged dromaeosaurid (Dinosauria: Theropoda) from the Early Cretaceous of China and its implications for feather evolution.
Zhongjianosaurus yangi	valid	Xu & Qin	2017	Asia	China	Liaoning	Yixian	Early Cretaceous	Barremian	Theropoda	Neotheropoda	Averostra	Tetanurae	Orionides	Avetheropoda	Coelurosauria	Tyrannoraptora	Maniraptoriformes	Maniraptora	Pennaraptora	Large part of skeleton without skull.	Xu, Xing; Qin, Zi-Chuan (2017). "A new tiny dromaeosaurid dinosaur from the Lower Cretaceous Jehol Group of western Liaoning and niche differentiation among the Jehol dromaeosaurids".
Zhuchengtyrannus magnus	valid	Hone et al.	2011	Asia	China	Shandong	Xingezhuang	Late Cretaceous	Late Campanian	Theropoda	Neotheropoda	Averostra	Tetanurae	Orionides	Avetheropoda	Coelurosauria	Tyrannoraptora	Tyrannosauroidea	Pantyrannosauria	Eutyrannosauria	Maxilla and dentary.	Hone, Wang, Sullivan, Zhao, Chen, Li, Ji, Ji & Xu, (2011). A new, large tyrannosaurine theropod from the Upper Cretaceous of China.
Zuolong salleei	valid	Choiniere, Clark, Forster & Xu	2010	Asia	China	Xinjiang	Shishugou	Late Jurassic	Oxfordian	Theropoda	Neotheropoda	Averostra	Tetanurae	Orionides	Avetheropoda	Coelurosauria	Tyrannoraptora ?				Partial skeleton with incomplete skull.	Choiniere, J.N., Clark, J.M., Forster, C.A. & Xu, X. (2010) "A basal coelurosaur (Dinosauria: Theropoda) from the Late Jurassic (Oxfordian) of the Shishugou Formation in Wucaiwan, People's Republic of China".
Zupaysaurus rougieri	valid	Arcucci & Coria	2003	South America	Argentina	La Rioja	Los Colorados	Late Triassic	Norian	Theropoda	Neotheropoda	Coelophysoidea ?									Skull and partial skeleton (vertebrae, proximal scapulocoracoid, limb bones an other fragments).	Arcucci & Coria, (2003). A new Triassic carnivorous dinosaur from Argentina.

## Sheet: All theropods
Abelisaurus comahuensis	valid	Bonaparte & Novas	1985	South America	Argentina	Río Negro	Anacleto	Late Cretaceous	Early Campanian	Theropoda	Neotheropoda	Averostra	Ceratosauria	Neoceratosauria	Abelisauroidea	Abelisauria	Abelisauridae	Brachyrostra	Furileusauria	Carnotaurinae ?	Incomplete skull.	Bonaparte, J.F. & Novas, F.E. (1985). "Abelisaurus comahuensis, n.g., n.sp., Carnosauria del Crétacico Tardio de Patagonia".
Afromimus tenerensis	valid	Sereno	2017	Africa	Niger	Agadez	Elrhaz	Early Cretaceous	Aptian-Albian	Theropoda	Neotheropoda	Averostra	Ceratosauria	Neoceratosauria	Abelisauroidea	Abelisauria	Noasauridae				Rib fragment, seven partial caudal vertebrae, two partial chevrons, tibia, fibula and fragments.	Sereno, P. (2017). "Early Cretaceous ornithomimosaurs (Dinosauria: Coelurosauria) from Africa".
Arcovenator escotae	valid	Tortosa et al.	2014	Europe	France	Provence-Alpes-Côte d'Azur	Lower Argiles Rutilantes	Late Cretaceous	Late Campanian	Theropoda	Neotheropoda	Averostra	Ceratosauria	Neoceratosauria	Abelisauroidea	Abelisauria	Abelisauridae	Majungasaurinae			Postorbital, braincase, squamosal, tibia, fibula, proximal caudal vertebra, tooth, referred two proximal caudal vertebrae, teeth.	Tortosa, T., Buffetaut, E., Vialle, N., Dutour, Y., Turini, E., Cheylan, G. (2014). A new abelisaurid dinosaur from the Late Cretaceous of southern France: Palaeobiogeographical implications.
Aucasaurus garridoi	valid	Coria, Chiappe & Dingus	2002	South America	Argentina	Neuquén	Anacleto	Late Cretaceous	Early Campanian	Theropoda	Neotheropoda	Averostra	Ceratosauria	Neoceratosauria	Abelisauroidea	Abelisauria	Abelisauridae	Brachyrostra	Furileusauria	Carnotaurinae	A large part of the skeleton with skull.	Coria, Chiappe and Dingus (2002). A new close relative of Carnotaurus sastrei Bonaparte 1985 (Theropoda: Abelisauridae) from the Late Cretaceous of Patagonia.
Austrocheirus isasii	valid	Ezcurra, Agnolín & Novas	2010	South America	Argentina	Santa Cruz	Cerro Fortaleza	Late Cretaceous	Campanian-Maastrichtian	Theropoda	Neotheropoda	Averostra	Ceratosauria	Neoceratosauria	Abelisauroidea	Abelisauria	Noasauridae ?				Caudal centra, three caudal neural arches, limb bones.	Ezcurra, M.D.; Agnolin, F.L. & Novas, F.E. (2010). "An abelisauroid dinosaur with a non-atrophied manus from the Late Cretaceous Pari Aike Formation of southern Patagonia". Agnolín et al. (2024). Fossil vertebrates from the Cerro Fortaleza Formation (Upper Cretaceous), Santa Cruz Province, Argentina.
Berberosaurus liassicus	valid	Allain et al.	2007	Africa	Morocco	Drâa-Tafilalet	Toundoute Continental Series	Early Jurassic	Pliensbachian-Toarcian	Theropoda	Neotheropoda	Averostra	Ceratosauria								Cervical vertebra, leg bones, sacral vertebrae.	Allain, Tykoski, Aquesbi, Jalil, Monbaron, Russell and Taquet, (2007). An abelisauroid (Dinosauria: Theropoda) from the Early Jurassic of the High Atlas Mountains, Morocco, and the radiation of ceratosaurs.
Berthasaura leopoldinae	valid	de Souza et al.	2021	South America	Brazil	Paraná	Goio Erê	Early Cretaceous ?	Aptian-Albian ?	Theropoda	Neotheropoda	Averostra	Ceratosauria	Neoceratosauria	Abelisauroidea	Abelisauria	Noasauridae				A large part of skeleton with partial skull.	de Souza GA, Soares MB, Weinschütz LC, Wilner E, Lopes RT, de Araújo OM, Kellner AW (2021). "The first edentulous ceratosaur from South America".
Caletodraco cottardi	valid	Buffetaut et al.	2024	Europe	France	Normandy	Unnamed	Late Cretaceous	Early Cenomanian	Theropoda	Neotheropoda	Averostra	Ceratosauria	Neoceratosauria	Abelisauroidea	Abelisauria	Abelisauridae	Brachyrostra	Furileusauria		Sacrum, incomplete ilia, caudal vertebra and various poorly preserved bones, possibly ribs, tooth ?	Buffetaut, E.; Tong, H.; Girard, J.; Hoyez, B.; Párraga, J. (2024). "Caletodraco cottardi: A New Furileusaurian Abelisaurid (Dinosauria: Theropoda) from the Cenomanian Chalk of Normandy (North-Western France)".
Carnotaurus sastrei	valid	Bonaparte	1985	South America	Argentina	Chubut	La Colonia	Late Cretaceous	Maastrichtian	Theropoda	Neotheropoda	Averostra	Ceratosauria	Neoceratosauria	Abelisauroidea	Abelisauria	Abelisauridae	Brachyrostra	Furileusauria	Carnotaurinae	A large part of skeleton with skull.	Bonaparte, J.F. (1985) "A horned Cretaceous carnosaur from Patagonia".
Ceratosaurus dentisulcatus	valid	Madsen & Welles	2000	North America	USA	Utah	Morrison	Late Jurassic	Middle Tithonian	Theropoda	Neotheropoda	Averostra	Ceratosauria	Neoceratosauria	Ceratosauridae						A large part of skeleton with incomplete skull.	Madsen, J.H.; Welles, S.P. (2000). Ceratosaurus (Dinosauria, Theropoda): A Revised Osteology.
Ceratosaurus magnicornis	valid	Madsen & Welles	2000	North America	USA	Utah	Morrison	Late Jurassic	Middle Tithonian	Theropoda	Neotheropoda	Averostra	Ceratosauria	Neoceratosauria	Ceratosauridae						Majority of skeleton with incomplete skull.	Madsen, J.H.; Welles, S.P. (2000). Ceratosaurus (Dinosauria, Theropoda): A Revised Osteology.
Ceratosaurus nasicornis	valid	Marsh	1884	North America	USA	Colorado, Utah	Morrison	Late Jurassic	Early Tithonian	Theropoda	Neotheropoda	Averostra	Ceratosauria	Neoceratosauria	Ceratosauridae						Almost complete skull and partial skeleton, referred several (?) other individuals.	Carrano, M. T., & Sampson, S. D. (2008). The Phylogeny of Ceratosauria (Dinosauria: Theropoda).
Chenanisaurus barbaricus	valid	Longrich et al.	2017	Africa	Morocco	Béni Mellal-Khénifra	“Couche III” Phosphates	Late Cretaceous	Late Maastrichtian	Theropoda	Neotheropoda	Averostra	Ceratosauria	Neoceratosauria	Abelisauroidea	Abelisauria	Abelisauridae				Anterior end of the left dentary, referred teeth.	Longrich, N. R., Pereda-Suberbiola, X., Jalil, N.-E., Khaldoune, F., & Jourani, E. (2017). An abelisaurid from the latest Cretaceous (late Maastrichtian) of Morocco, North Africa.
Dahalokely tokana	valid	Farke & Sertich	2013	Africa	Madagascar	Antsiranana	Ambolafotsy	Late Cretaceous	Turonian	Theropoda	Neotheropoda	Averostra	Ceratosauria	Neoceratosauria	Abelisauroidea	Abelisauria ?	Abelisauridae ?	Brachyrostra ?			Cervical and dorsal vertebrae, second dorsal rib and dorsal rib fragments.	Farke, A. A.; Sertich, J. J. W. (2013). Butler, Richard J (ed.). "An Abelisauroid Theropod Dinosaur from the Turonian of Madagascar".
Deltadromeus agilis	valid	Sereno et al.	1996	Africa	Morocco, Egypt ?	Drâa-Tafilalet, Giza Governorate ?	Kem Kem Beds, Bahariya ?	Late Cretaceous	Cenomanian	Theropoda	Neotheropoda	Averostra	Ceratosauria	Neoceratosauria ?	Abelisauroidea ?	Abelisauria ?	Noasauridae ?				Partial skeleton without skull, referred femora ? (problematic), metatarsal III ?, pedal ungual IV ?	Sereno, Dutheil, Iarochene, Larsson, Lyon, Magwene, Sidor, Varricchio and Wilson, (1996). Predatory dinosaurs from the Sahara and Late Cretaceous faunal differentiation.
Ekrixinatosaurus novasi	valid	Calvo et al.	2004	South America	Argentina	Neuquén	Candeleros	Late Cretaceous	Early Cenomanian	Theropoda	Neotheropoda	Averostra	Ceratosauria	Neoceratosauria	Abelisauroidea	Abelisauria	Abelisauridae	Brachyrostra			Partial skeleton with incomplete skull.	Juarez Valieri, Porfiri and Calvo, (2011). New information on Ekrixinatosaurus novasi Calvo et al 2004, a giant and massively-constructed abelisauroid from the "Middle Cretaceous" of Patagonia.
Elaphrosaurus bambergi	valid	Janensch	1920	Africa	Tanzania	Mtwara	Tendaguru	Late Jurassic	Late Kimmeridgian	Theropoda	Neotheropoda	Averostra	Ceratosauria	Elaphrosaurinae							Large part of skeleton without skull, referred posterior dorsal vertebra.	Rauhut, O. W. M., & Carrano, M. T. (2016). The theropod dinosaur Elaphrosaurus bambergi Janensch, 1920, from the Late Jurassic of Tendaguru, Tanzania.
Elemgasem nubilus	valid	Baiano et al.	2022	South America	Argentina	Neuquén	Portezuelo	Late Cretaceous	Late Turonian-Coniacian	Theropoda	Neotheropoda	Averostra	Ceratosauria	Neoceratosauria	Abelisauroidea	Abelisauria	Abelisauridae	Brachyrostra	Furileusauria		Fragmentary skeleton (mostly vertebrae and limb bones) without skull.	Mattia A. Baiano et al. (2022). Elemgasem nubilus: a new brachyrostran abelisaurid (Theropoda, Ceratosauria) from the Portezuelo Formation (Upper Cretaceous) of Patagonia, Argentina.
Eoabelisaurus mefi	valid	Pol & Rauhut	2012	South America	Argentina	Chubut	Cañadón Asfalto	Early Jurassic	Toarcian	Theropoda	Neotheropoda	Averostra	Ceratosauria	Neoceratosauria	Abelisauroidea	Abelisauria ?	Abelisauridae ?				Almost complete skeleton with skull.	Diego Pol & Oliver W. M. Rauhut (2012). "A Middle Jurassic abelisaurid from Patagonia and the early diversification of theropod dinosaurs".
Genusaurus sisteronis	valid	Accarie et al.	1995	Europe	France	Provence-Alpes-Côte d'Azur	"Bevons" Beds	Early Cretaceous	Albian	Theropoda	Neotheropoda	Averostra	Ceratosauria	Neoceratosauria	Abelisauroidea	Abelisauria	Abelisauridae ?	Majungasaurinae ?			Seven dorsal centra, sacral centrum, incomplete ilium, proximal pubis ?, femur, proximal tibia, proximal fibula, tarsal.	Accarie et al. (1995). Découverte d'un Dinosaure théropode nouveau (Genusaurus sisteronis n. g., n. sp.) dans l'Albien marin de Sisteron (Alpes de Haute-Provence, France) et extension au Crétacé inférieur de la lignée cératosaurienne.
Genyodectes serus	valid	Woodward	1901	South America	Argentina	Chubut	Cerro Barcino	Early Cretaceous	Late Albian	Theropoda	Neotheropoda	Averostra	Ceratosauria	Neoceratosauria	Ceratosauridae						Premaxillae, anteroventral maxillae, anterior dentaries, partial supradentaries, splenial fragment, teeth.	Rauhut, (2004). Provenance and anatomy of Genyodectes serus, a large-toothed ceratosaur (Dinosauria: Theropoda) from Patagonia.
Gualicho shinyae	valid	Apesteguía et al.	2016	South America	Argentina	Río Negro	Huincul	Late Cretaceous	Cenomanian	Theropoda	Neotheropoda	Averostra	Ceratosauria	Neoceratosauria ?	Abelisauroidea ?	Abelisauria ?	Noasauridae ?				Partial skeleton (vertebrae, incomplete scapulocoracoid, limb bones and other fragments).	Apesteguía, Smith, Juárez Valieri and Makovicky, (2016). An unusual new theropod with a didactyl manus from the Upper Cretaceous of Patagonia, Argentina.
Guemesia ochoai	valid	Agnolín et al.	2022	South America	Argentina	Salta	Los Blanquitos	Late Cretaceous	Campanian	Theropoda	Neotheropoda	Averostra	Ceratosauria	Neoceratosauria	Abelisauroidea	Abelisauria	Abelisauridae	Brachyrostra			Braincase.	Agnolín et al. (2022). "First definitive abelisaurid theropod from the Late Cretaceous of Northwestern Argentina".
Huinculsaurus montesi	valid	Baiano, Coria & Cau	2020	South America	Argentina	Neuquén	Huincul	Late Cretaceous	Cenomanian	Theropoda	Neotheropoda	Averostra	Ceratosauria	Elaphrosaurinae ?							Three dorsal and two sacral vertebrae.	Baiano, M. A., Coria, R. A., & Cau, A. (2020). A new abelisauroid (Dinosauria: Theropoda) from the Huincul formation (lower upper Cretaceous, Neuquén Basin) of Patagonia, Argentina.
Ilokelesia aguadagradensis	valid	Coria & Salgado	2000	South America	Argentina	Neuquén	Huincul	Late Cretaceous	Cenomanian	Theropoda	Neotheropoda	Averostra	Ceratosauria	Neoceratosauria	Abelisauroidea	Abelisauria	Abelisauridae	Brachyrostra			Fragmentary skeleton with skull fragments.	Coria and Salgado, (2000). A basal Abelisauria Novas 1992 (Theropoda-Ceratosauria) from the Cretaceous of Patagonia, Argentina.
Indosaurus matleyi	valid	von Huene & Matley	1933	Asia	India	Madhya Pradesh	Lameta	Late Cretaceous	Maastrichtian	Theropoda	Neotheropoda	Averostra	Ceratosauria	Neoceratosauria	Abelisauroidea	Abelisauria	Abelisauridae	Majungasaurinae			Frontals, parietals, braincase.	Mortimer - Theropod database (online).
Indosuchus raptorius	valid	von Huene	1932	Asia	India	Madhya Pradesh	Lameta	Late Cretaceous	Maastrichtian	Theropoda	Neotheropoda	Averostra	Ceratosauria	Neoceratosauria	Abelisauroidea	Abelisauria	Abelisauridae				Frontals, parietals, referred partial lacrimals, frontals, parietals and skull roof.	Mortimer - Theropod database (online).
Kiyacursor longipes	valid	Averianov et al.	2024	Asia	Russia	Kemerovo	Ilek	Early Cretaceous	Aptian	Theropoda	Neotheropoda	Averostra	Ceratosauria	Neoceratosauria	Abelisauroidea	Abelisauria	Noasauridae				Partial skeleton including posterior cervical vertebra, posterior caudal vertebrae, cervical ribs, scapulocoracoid, humeri and articulated hind limb bones. Referred cervical.	Averianov, A. O.; Skutschas, P. P.; Atuchin, A. A.; Slobodin, D. A.; Feofanova, O. A.; Vladimirova, O. N. (2024). "The last ceratosaur of Asia: a new noasaurid from the Early Cretaceous Great Siberian Refugium".
Koleken inakayali	valid	Pol et al.	2024	South America	Argentina	Chubut	La Colonia	Late Cretaceous	Maastrichtian	Theropoda	Neotheropoda	Averostra	Ceratosauria	Neoceratosauria	Abelisauroidea	Abelisauria	Abelisauridae	Brachyrostra	Furileusauria	Carnotaurinae	Partial skeleton with skull.	Pol D. et al. (2024). "A new abelisaurid dinosaur from the end Cretaceous of Patagonia and evolutionary rates among the Ceratosauria".
Kryptops palaios	valid	Sereno & Brusatte	2008	Africa	Niger	Agadez	Elrhaz	Early Cretaceous	Aptian-Albian	Theropoda	Neotheropoda	Averostra	Ceratosauria	Neoceratosauria	Abelisauroidea	Abelisauria	Abelisauridae				Incomplete maxilla.	Sereno, Paul C.; Brusatte, Stephen L. (2008). "Basal abelisaurid and carcharodontosaurid theropods from the Lower Cretaceous Elrhaz Formation of Niger".
Kurupi itaata	valid	Iori et al.	2021	South America	Brazil	São Paulo	Marília	Late Cretaceous	Maastrichtian	Theropoda	Neotheropoda	Averostra	Ceratosauria	Neoceratosauria	Abelisauroidea	Abelisauria	Abelisauridae				3 caudal vertebrae, partial pelvic girdle and 2 undefined bones.	Iori, F.V.; de Araújo-Júnior, H.I.; Simionato Tavares, S.A.; da Silva Marinho, T.; Martinelli, A.G. (2021). "New theropod dinosaur from the late Cretaceous of Brazil improves abelisaurid diversity".
Laevisuchus indicus	valid	von Huene & Matley	1933	Asia	India	Madhya Pradesh	Lameta	Late Cretaceous	Maastrichtian	Theropoda	Neotheropoda	Averostra	Ceratosauria	Neoceratosauria	Abelisauroidea	Abelisauria	Noasauridae				One dorsal and three cervical vertebrae.	Huene and Matley, (1933). The Cretaceous Saurischia and Ornithischia of the central provinces of India.
Ligabueino andesi	valid	Bonaparte	1996	South America	Argentina	Neuquén	La Amarga	Early Cretaceous	Barremian-Early Aptian	Theropoda	Neotheropoda	Averostra	Ceratosauria	Neoceratosauria	Abelisauroidea						Cervical neural arch, dorsal centrum, two dorsal neural arches, caudal vertebra, two manual phalanges III-?, ilium, incomplete pubes, femur.	Bonaparte, (1996). Cretaceous tetrapods of Argentina.
Limusaurus inextricabilis	valid	Xu et al.	2009	Asia	China	Xinjiang	Shishugou	Late Jurassic	Oxfordian	Theropoda	Neotheropoda	Averostra	Ceratosauria	Elaphrosaurinae							At least 19 individuals.	Wang, S., Stiegler, J., Amiot, R., Wang, X., Du, G., Clark, J. M., & Xu, X. (2017). Extreme Ontogenetic Changes in a Ceratosaurian Theropod.
Llukalkan aliocranianus	valid	Gianechini et al.	2021	South America	Argentina	Neuquén	Bajo de la Carpa	Late Cretaceous	Santonian	Theropoda	Neotheropoda	Averostra	Ceratosauria	Neoceratosauria	Abelisauroidea	Abelisauria	Abelisauridae	Brachyrostra	Furileusauria		Incomplete skull.	Gianechini et al. (2021). "A New Furileusaurian Abelisaurid from La Invernada (Upper Cretaceous, Santonian, Bajo De La Carpa Formation), Northern Patagonia, Argentina".
Majungasaurus crenatissimus	valid	Lavocat	1955	Africa	Madagascar	Mahajanga	Maevarano	Late Cretaceous	Maastrichtian	Theropoda	Neotheropoda	Averostra	Ceratosauria	Neoceratosauria	Abelisauroidea	Abelisauria	Abelisauridae	Majungasaurinae			At least more than 20 individuals.	Mortimer - Theropod database (online).
Masiakasaurus knopfleri	valid	Sampson, Carrano & Forster	2001	Africa	Madagascar	Mahajanga	Maevarano	Late Cretaceous	Maastrichtian	Theropoda	Neotheropoda	Averostra	Ceratosauria	Neoceratosauria	Abelisauroidea	Abelisauria	Noasauridae	Noasaurinae			Many individuals.	Carrano, Loewen and Sertich, (2011). New materials of Masiakasaurus knopfleri Sampson, Carrano, and Forster, 2001, and Implications for the Morphology of the Noasauridae (Theropoda: Ceratosauria).
Niebla antiqua	valid	Aranciaga Rolando et al.	2020	South America	Argentina	Río Negro	Allen	Late Cretaceous	Campanian-Maastrichtian	Theropoda	Neotheropoda	Averostra	Ceratosauria	Neoceratosauria	Abelisauroidea	Abelisauria	Abelisauridae	Brachyrostra	Furileusauria	Carnotaurinae ?	Braincase, incomplete left dentary, teeth, dorsal vertebral centra, ribs and right scapulocoracoid.	Mauro Aranciaga Rolando et al. (2020) A new medium-sized abelisaurid (Theropoda, Dinosauria) from the Late Cretaceous (Maastrichtian) Allen Formation of Northern Patagonia, Argentina.
Noasaurus leali	valid	Bonaparte & Powell	1980	South America	Argentina	Salta	Lecho	Late Cretaceous	Maastrichtian	Theropoda	Neotheropoda	Averostra	Ceratosauria	Neoceratosauria	Abelisauroidea	Abelisauria	Noasauridae	Noasaurinae			Maxilla, quadrate, cervical neural arch, ribs, dorsal centrum, manual phalanx III-?, manual ungual ?II, metatarsal II. Referred cervical vertebra and manual ungual ?II.	Bonaparte and Powell, (1980). A continental assemblage of tetrapods from the upper Cretaceous beds of El Brete, northwestern Argentina (Sauropoda-Coelurosauria-Carnosauria-Aves).
Ostafrikasaurus crassiserratus	valid	Buffetaut	2012	Africa	Tanzania	Mtwara	Tendaguru	Late Jurassic	Late Kimmeridgian-Tithonian	Theropoda	Neotheropoda	Averostra	Ceratosauria	Neoceratosauria ?	Ceratosauridae ?						Premaxillary tooth. Referred premaxillary tooth.	Buffetaut, (2012). An early spinosaurid dinosaur from the Late Jurassic of Tendaguru (Tanzania) and the evolution of the spinosaurid dentition.
Pycnonemosaurus nevesi	valid	Kellner & Campos	2002	South America	Brazil	Mato Grosso	Parecis Group	Late Cretaceous	Campanian-Maastrichtian	Theropoda	Neotheropoda	Averostra	Ceratosauria	Neoceratosauria	Abelisauroidea	Abelisauria	Abelisauridae	Brachyrostra	Furileusauria		Teeth, ribs, caudal vertebrae, incomplete pubis, incomplete tibia and distal fibula.	DELCOURT, R. (2017). Revised morphology of Pycnonemosaurus nevesi Kellner & Campos, 2002 (Theropoda: Abelisauridae) and its phylogenetic relationships.
Quilmesaurus curriei	valid	Coria	2001	South America	Argentina	Río Negro	Allen	Late Cretaceous	Late Campanian-Early Maastrichtian	Theropoda	Neotheropoda	Averostra	Ceratosauria	Neoceratosauria	Abelisauroidea	Abelisauria	Abelisauridae	Brachyrostra	Furileusauria		Distal femur and tibia.	Coria, (2001). New theropod from the Late Cretaceous of Patagonia.
Rahiolisaurus gujaratensis	valid	Novas et al.	2010	Asia	India	Gujarat	Lameta	Late Cretaceous	Maastrichtian	Theropoda	Neotheropoda	Averostra	Ceratosauria	Neoceratosauria	Abelisauroidea	Abelisauria	Abelisauridae	Brachyrostra			At least several individuals.	Novas, Chaterjee, Rudra and Datta, (2010). Rahiolisaurus gujaratensis, n. gen. n. sp., a new abelisaurid theropod from the Late Cretaceous of India.
Rajasaurus narmadensis	valid	Wilson et al.	2003	Asia	India	Gujarat, Madhya Pradesh ?	Lameta	Late Cretaceous	Maastrichtian	Theropoda	Neotheropoda	Averostra	Ceratosauria	Neoceratosauria	Abelisauroidea	Abelisauria	Abelisauridae	Majungasaurinae			Braincase and partial skeleton. Referred sacrum ?, ilia ?, tibia ? (Lametasaurus indicus material) and skull ?	Wilson, Sereno, Srivastava, Bhatt, Khosla and Sahni, (2003). A new abelisaurid (Dinosauria, Theropoda) from the Lameta Formation (Cretaceous, Maastrichtian) of India. Mortimer - Theropod database (online).
Rugops primus	valid	Sereno, Wilson & Conrad	2004	Africa	Niger	Agadez	Echkar	Late Cretaceous	Cenomanian	Theropoda	Neotheropoda	Averostra	Ceratosauria	Neoceratosauria	Abelisauroidea	Abelisauria	Abelisauridae				Partial skull.	Sereno, Wilson and Conrad, (2004). New dinosaurs link southern landmasses in the Mid-Cretaceous.
Saltriovenator zanellai	valid	Dal Sasso​, Maganuco & Cau	2018	Europe	Italy	Lombardy	Saltrio	Early Jurassic	Early Sinemurian	Theropoda	Neotheropoda	Averostra	Ceratosauria								Fragmentary skeleton with jaw fragments. Referred tooth.	Dal Sasso, Maganuco and Cau, (2018). The oldest ceratosaurian (Dinosauria: Theropoda), from the Lower Jurassic of Italy, sheds light on the evolution of the three-fingered hand of birds.
Shansaraiki insafi	valid	Malkani	2022	Asia	Pakistan	Balochistan	Vitakri	Late Cretaceous	Late Maastrichtian	Theropoda	Neotheropoda	Averostra	Ceratosauria	Neoceratosauria	Abelisauroidea						Dentary fragments and dorsal vertebra.	Malkani (2022). Plates Boundary and Structural Geology of Balochistan and Indus Basins through Field Observations on Chaman Transform Fault and Western Indus Suture (Pakistan): Dinosaurs from Pakistan with Attributed Bones and Key Features: Titanosaurs from India with Updated Assessment on Jainosaurus.
Skorpiovenator bustingorryi	valid	Canale et al.	2009	South America	Argentina	Neuquén	Huincul	Late Cretaceous	Cenomanian	Theropoda	Neotheropoda	Averostra	Ceratosauria	Neoceratosauria	Abelisauroidea	Abelisauria	Abelisauridae	Brachyrostra			Large part of skeleton with skull. Referred proximal end of a right tibia.	Cerroni et al. (2022). Appendicular osteology of Skorpiovenator bustingorryi (Theropoda, Abelisauridae) with comments on phylogenetic features of abelisaurids.
Spectrovenator ragei	valid	Zaher et al.	2020	South America	Brazil	Minas Gerais	Quiricó	Early Cretaceous	Barremian-Aptian	Theropoda	Neotheropoda	Averostra	Ceratosauria	Neoceratosauria	Abelisauroidea	Abelisauria	Abelisauridae				Large part of skeleton with skull.	Zaher, H.; Pol, D.; Navarro, B.A.; Delcourt, R. & Carvalho, A.B. (2020). "An Early Cretaceous theropod dinosaur from Brazil sheds light on the cranial evolution of the Abelisauridae".
Spinostropheus gautieri	valid	Sereno, Wilson & Conrad	2004	Africa	Niger	Agadez	Tiourarén	Middle-Late Jurassic	Bathonian-Oxfordian	Theropoda	Neotheropoda	Averostra	Ceratosauria	Neoceratosauria							Several individuals.	Sereno, Wilson and Conrad, (2004). New dinosaurs link southern landmasses in the Mid-Cretaceous.
Tarascosaurus salluvicus	valid	Le Loeuff & Buffetaut	1991	Europe	France	Provence-Alpes-Côte d'Azur	"Fuvelian Beds"	Late Cretaceous	Early Campanian	Theropoda	Neotheropoda	Averostra	Ceratosauria	Neoceratosauria	Abelisauroidea	Abelisauria	Abelisauridae ?				Proximal femur. Referred 2 dorsal vertebrae and caudal centrum ?	Le Loeuff and Buffetaut, (1991). Tarascosaurus salluvicus nov. gen., nov. sp., theropod dinosaur from the Upper Cretaceous of southern France.
Thanos simonattoi	valid	Delcourt & Iori	2020	South America	Brazil	São Paulo	Adamantina	Late Cretaceous	Campanian-Early Maastrichtian	Theropoda	Neotheropoda	Averostra	Ceratosauria	Neoceratosauria	Abelisauroidea	Abelisauria	Abelisauridae	Brachyrostra			Incomplete axis.	Delcourt, R., Iori, F.V. (2020). "A new Abelisauridae (Dinosauria: Theropoda) from São José do Rio Preto Formation, Upper Cretaceous of Brazil and comments on the Bauru Group fauna".
Tralkasaurus cuyi	valid	Cerroni et al.	2020	South America	Argentina	Río Negro	Huincul	Late Cretaceous	Cenomanian	Theropoda	Neotheropoda	Averostra	Ceratosauria	Neoceratosauria	Abelisauroidea	Abelisauria	Abelisauridae				Incomplete maxilla, cervical ribs, vertebrae, fragmentary ilium and pubes.	Cerroni, Motta, Agnolín, Aranciaga Rolando, Brissón Egli & Novas, (2020). A new abelisaurid from the Huincul Formation (Cenomanian-Turonian; Upper Cretaceous) of Río Negro province, Argentina.
Velocisaurus unicus	valid	Bonaparte	1991	South America	Argentina	Neuquén, Río Negro	Bajo de la Carpa	Late Cretaceous	Santonian	Theropoda	Neotheropoda	Averostra	Ceratosauria	Neoceratosauria	Abelisauroidea	Abelisauria	Noasauridae	Noasaurinae			2 individuals (hindlimb bones).	Brissón Egli, F., AgnolÍn, F. L., & Novas, F. (2016). A new specimen of Velocisaurus unicus (Theropoda, Abelisauroidea) from the Paso Córdoba locality (Santonian), Río Negro, Argentina.
Vespersaurus paranaensis	valid	Langer et al.	2019	South America	Brazil	Paraná	Rio Paraná	Late Cretaceous	?	Theropoda	Neotheropoda	Averostra	Ceratosauria	Neoceratosauria	Abelisauroidea	Abelisauria	Noasauridae	Noasaurinae			At least 12 individuals.	Langer et al. (2019). "A new desert-dwelling dinosaur (Theropoda, Noasaurinae) from the Cretaceous of south Brazil".
Viavenator exxoni	valid	Filippi et al.	2016	South America	Argentina	Neuquén	Bajo de la Carpa	Late Cretaceous	Santonian	Theropoda	Neotheropoda	Averostra	Ceratosauria	Neoceratosauria	Abelisauroidea	Abelisauria	Abelisauridae	Brachyrostra	Furileusauria		Partial skull and partial skeleton.	Filippi, L. S., Méndez, A. H., Juárez Valieri, R. D., & Garrido, A. C. (2016). A new brachyrostran with hypertrophied axial structures reveals an unexpected radiation of latest Cretaceous abelisaurids.
Vitakrisaurus saraiki	valid	Malkani	2021	Asia	Pakistan	Balochistan	Vitakri	Late Cretaceous	Late Maastrichtian	Theropoda	Neotheropoda	Averostra	Ceratosauria	Neoceratosauria	Abelisauroidea	Abelisauria ?	Noasauridae ?				Fragmentary skeleton, referred other fragments.	Malkani (2020). Theropods, Mesoeucrocodiles and Pterosaurs Found from the Latest Maastrichtian Vitakri Formation of Balochistan, Pakistan; Description with Large Photographs and Comparison with Coeval Taxa from Indo-Pakistan Subcontinent.
Xenotarsosaurus bonapartei	valid	Martínez et al.	1986	South America	Argentina	Chubut	Bajo Barreal	Late Cretaceous	Cenomanian	Theropoda	Neotheropoda	Averostra	Ceratosauria	Neoceratosauria	Abelisauroidea	Abelisauria	Abelisauridae	Brachyrostra			Femur, tibia, fibula, astragalocalcaneum and 2 dorsal vertebrae.	Martínez, R.D., Giménez, O., Rodríguez, J., Bochatey, G. (1986) "Xenotarsosaurus bonapartei nov. gen. et sp. (Carnosauria, Abelisauridae), un nuevo Theropoda de la Formacion Bajo Barreal, Chubut, Argentina".
Afrovenator abakensis	valid	Sereno et al.	1994	Africa	Niger	Agadez	Tiourarén	Middle-Late Jurassic	Bathonian-Oxfordian	Theropoda	Neotheropoda	Averostra	Tetanurae	Orionides	Megalosauroidea	Megalosauridae	Afrovenatorinae				Partial skeleton with partial skull.	Sereno, P.C.; Wilson, J.A.; Larsson, H.C.; Dutheil, D.B.; Sues, H.D. (1994). "Early cretaceous dinosaurs from the Sahara".
Baryonyx walkeri	valid	Charig & Milner	1986	Europe	United Kingdom	England	Weald Clay, Wessex	Early Cretaceous	Barremian	Theropoda	Neotheropoda	Averostra	Tetanurae	Orionides	Megalosauroidea	Spinosauridae	Baryonychinae				A large part of the skeleton with skull fragments, referred many bones (mostly teeth).	Charig and Milner, (1986). Baryonyx, a remarkable new theropod dinosaur.
Camarillasaurus cirugedae	valid	Sánchez-Hernández & Benton	2014	Europe	Spain	Aragon	Camarillas	Early Cretaceous	Early Barremian	Theropoda	Neotheropoda	Averostra	Tetanurae	Orionides	Megalosauroidea	Spinosauridae	Spinosaurinae ?				Partial tooth, vertebrae, ribs, limb elements and other bones.	Sánchez-Hernández, B., Benton, M.J. (2014). “Filling the ceratosaur gap: A new ceratosaurian theropod from the Early Cretaceous of Spain”.
Ceratosuchops inferodios	valid	Barker et al.	2021	Europe	United Kingdom	England	Wessex	Early Cretaceous	Barremian	Theropoda	Neotheropoda	Averostra	Tetanurae	Orionides	Megalosauroidea	Spinosauridae	Baryonychinae	Ceratosuchopsini			Associated premaxillary bodies and posterior premaxillary fragment, braincase. Referred right postorbital.	T. Barker, C.; Hone, D.; Naish, D.; Cau, A.; Lockwood, J.; Foster, B.; Clarkin, C.; Schneider, P.; Gostling, N. (2021). "New spinosaurids from the Wessex Formation (Early Cretaceous, UK) and the European origins of Spinosauridae".
Condorraptor currumili	valid	Rauhut	2005	South America	Argentina	Chubut	Cañadón Asfalto	Early Jurassic	Toarcian	Theropoda	Neotheropoda	Averostra	Tetanurae	Orionides	Megalosauroidea	Piatnitzkysauridae					Tibia and several single bones (probably one individual).	Rauhut, (2005). Osteology and relationships of a new theropod dinosaur from the Middle Jurassic of Patagonia.
Cristatusaurus lapparenti	valid	Taquet & Russell	1998	Africa	Niger	Agadez	Elrhaz	Early Cretaceous	Aptian-Albian	Theropoda	Neotheropoda	Averostra	Tetanurae	Orionides	Megalosauroidea	Spinosauridae	Baryonychinae				Fragmentary skull, referred dorsal vertebrae, dorsal neural arch and premaxilla, other material ?	Taquet, P., & Russell, D. A. (1998). New data on spinosaurid dinosaurs from the early cretaceous of the Sahara.
Dubreuillosaurus valesdunensis	valid	Allain	2005	Europe	France	Normandy	Calcaire de Caen	Middle Jurassic	Middle Bathonian	Theropoda	Neotheropoda	Averostra	Tetanurae	Orionides	Megalosauroidea	Megalosauridae	Afrovenatorinae ?				Partial skeleton with partial skull.	Allain, (2005). The postcranial anatomy of the megalosaur Dubreuillosaurus valesdunensis (Dinosauria Theropoda) from the Middle Jurassic of Normandy, France.
Duriavenator hesperis	valid	Benson	2008	Europe	United Kingdom	England	Inferior Oolite Group	Middle Jurassic	Bajocian	Theropoda	Neotheropoda	Averostra	Tetanurae	Orionides	Megalosauroidea	Megalosauridae	Megalosaurinae ?				Partial premaxillae, maxilla, vomer, partial dentaries, partial surangular, teeth, fragments.	Benson, R.B.J. (2008). "A redescription of "Megalosaurus" hesperis (Dinosauria, Theropoda) from the Inferior Oolite (Bajocian, Middle Jurassic) of Dorset, United Kingdom".
Eustreptospondylus oxoniensis	valid	Walker	1964	Europe	United Kingdom	England	Oxford Clay	Middle Jurassic	Late Callovian	Theropoda	Neotheropoda	Averostra	Tetanurae	Orionides	Megalosauroidea	Megalosauridae	Eustreptospondylinae				Partial skull and large part of skeleton (subadult).	Walker, (1964). Triassic reptiles from the Elgin area: Ornithosuchus and the origin of carnosaurs.
Iberospinus natarioi	valid	Mateus & Estraviz-López	2022	Europe	Portugal	Setúbal	Papo Seco	Early Cretaceous	Early Barremian	Theropoda	Neotheropoda	Averostra	Tetanurae	Orionides	Megalosauroidea	Spinosauridae					Fragmentary skeleton (caudal vertebrae and other fragments).	Mateus O, Estraviz-López D (2022). "A new theropod dinosaur from the Early Cretaceous (Barremian) of Cabo Espichel, Portugal: Implications for spinosaurid evolution".
Ichthyovenator laosensis	valid	Allain et al.	2012	Asia	Laos	Savannakhet	Grès supérieurs	Early Cretaceous	Aptian	Theropoda	Neotheropoda	Averostra	Tetanurae	Orionides	Megalosauroidea	Spinosauridae	Spinosaurinae				Ilia, pubes, ischia, ribs and vertebrae. Referred teeth, vertebrae and pubis.	Allain, Xaisanavong, Richir and Khentavong, (2012). The first definitive Asian spinosaurid (Dinosauria: Theropoda) from the Early Cretaceous of Laos.
Irritator challengeri	valid	Martill et al.	1996	South America	Brazil	Ceará	Romualdo	Early Cretaceous	Albian	Theropoda	Neotheropoda	Averostra	Tetanurae	Orionides	Megalosauroidea	Spinosauridae	Spinosaurinae				Incomplete skull, teeth, partial mandibles.	Sales, M.A.F.; Schultz, C.L. (2017). "Spinosaur taxonomy and evolution of craniodental features: Evidence from Brazil".
Leshansaurus qianweiensis	valid	Li, Peng, Ye, Jiang & Huang	2009	Asia	China	Sichuan	Lower Shaximiao	Middle Jurassic	Bathonian-Callovian	Theropoda	Neotheropoda	Averostra	Tetanurae	Orionides	Megalosauroidea	Megalosauridae	Afrovenatorinae				Partial skeleton with incomplete skull. Referred femur (juvenile).	Li, Peng, Ye, Jiang and Huang, (2009). A new carnosaur from the Late Jurassic of Qianwei, Sichuan, China.
Magnosaurus nethercombensis	valid	von Huene	1932	Europe	United Kingdom	England	Inferior Oolite Group	Middle Jurassic	Bajocian	Theropoda	Neotheropoda	Averostra	Tetanurae	Orionides	Megalosauroidea	Megalosauridae	Afrovenatorinae				Partial skeleton (dentaries, impressions of ribs, hind limb bones and other fragments).	Benson, R. B. J. (2010). The osteology of Magnosaurus nethercombensis (Dinosauria, Theropoda) from the Bajocian (Middle Jurassic) of the United Kingdom and a re-examination of the oldest records of tetanurans.
Marshosaurus bicentesimus	valid	Madsen	1976	North America	USA	Utah, Colorado ?	Morrison	Late Jurassic	Early Tithonian	Theropoda	Neotheropoda	Averostra	Tetanurae	Orionides	Megalosauroidea	Piatnitzkysauridae					Several individuals (fragmentary skeletons or single bones).	Carrano, Benson and Sampson, (2012). The phylogeny of Tetanurae (Dinosauria: Theropoda).
Megalosaurus bucklandii	valid	Mantell	1827	Europe	United Kingdom	England	Taynton Limestone, Chipping Norton Limestone, Sharp's Hill ?, Great Oolite Group ?	Middle Jurassic	Bathonian	Theropoda	Neotheropoda	Averostra	Tetanurae	Orionides	Megalosauroidea	Megalosauridae	Megalosaurinae				Many individuals.	BENSON, R. B. J. (2010). A description of Megalosaurus bucklandii (Dinosauria: Theropoda) from the Bathonian of the UK and the relationships of Middle Jurassic theropods. Mortimer - Theropod database (online).
Piatnitzkysaurus floresi	valid	Bonaparte	1979	South America	Argentina	Chubut	Cañadón Asfalto	Early Jurassic	Toarcian	Theropoda	Neotheropoda	Averostra	Tetanurae	Orionides	Megalosauroidea	Piatnitzkysauridae					2 individuals (include large part of skeleton and incomplete skull).	Bonaparte, (1986). Les Dinosaures (Carnosaures, Allosauridés, Sauropodes, Cétiosauridés) du Jurassique moyen de Cerro Cóndor (Chubut, Argentine).
Piveteausaurus divesensis	valid	Taquet & Welles	1977	Europe	France	Normandy	Marnes de Dives	Middle Jurassic	Late Callovian	Theropoda	Neotheropoda	Averostra	Tetanurae	Orionides	Megalosauroidea	Megalosauridae	Afrovenatorinae				Frontals, parietals, braincase.	Carrano, Benson & Sampson, (2012). The phylogeny of Tetanurae (Dinosauria: Theropoda).
Poekilopleuron bucklandii	valid	Eudes-Deslongchamps	1837	Europe	France	Normandy	Calcaire de Caen	Middle Jurassic	Middle Bathonian	Theropoda	Neotheropoda	Averostra	Tetanurae	Orionides	Megalosauroidea	Megalosauridae	Afrovenatorinae ?				Partial skeleton (21 caudal vertebrae, limb bones, gastralia, scapula and other fragments)- destroyed.	Carrano, Benson & Sampson, (2012). The phylogeny of Tetanurae (Dinosauria: Theropoda).
Protathlitis cinctorrensis	valid	Santos-Cubedo et al.	2023	Europe	Spain	Valencian Community	Arcillas de Morella	Early Cretaceous	Barremian	Theropoda	Neotheropoda	Averostra	Tetanurae	Orionides	Megalosauroidea	Spinosauridae	Baryonychinae				Right maxilla and 5 caudal vertebrae. Referred 2 teeth.	Santos-Cubedo, A.; de Santisteban, C.; Poza, B.; Meseguer, S. (2023). "A new spinosaurid dinosaur species from the Early Cretaceous of Cinctorres (Spain)".
Riojavenatrix lacustris	valid	Isasmendi et al.	2024	Europe	Spain	La Rioja	Enciso Group	Early Cretaceous	Early Aptian	Theropoda	Neotheropoda	Averostra	Tetanurae	Orionides	Megalosauroidea	Spinosauridae	Baryonychinae				Partial skeleton (mostly hindlimb bones).	Isasmendi et al. (2024). "Increasing the theropod record of Europe: a new basal spinosaurid from the Enciso Group of the Cameros Basin (La Rioja, Spain). Evolutionary implications and palaeobiodiversity".
Riparovenator milnerae	valid	Barker et al.	2021	Europe	United Kingdom	England	Wessex	Early Cretaceous	Barremian	Theropoda	Neotheropoda	Averostra	Tetanurae	Orionides	Megalosauroidea	Spinosauridae	Baryonychinae	Ceratosuchopsini			Skull fragments. Referred nasal fragment and caudal axial series.	T. Barker, C.; Hone, D.; Naish, D.; Cau, A.; Lockwood, J.; Foster, B.; Clarkin, C.; Schneider, P.; Gostling, N. (2021). "New spinosaurids from the Wessex Formation (Early Cretaceous, UK) and the European origins of Spinosauridae".
Spinosaurus aegyptiacus	valid	Stromer	1915	Africa	Egypt, Morocco, Algeria ?, Libya ?, Niger ?, Tunisia ?, Kenya ?	Giza Governorate, Drâa-Tafilalet, Ghardaïa ?, Ouargla ?, Agadez ?, Tataouine ?	Bahariya, Kem Kem Beds, Continental Intercalaire ?, Kiklah ?, Tegama Group ?, Echkar ?, Chenini ?, Turkana Grits ?	Early ?-Late Cretaceous	Albian ?-Cenomanian	Theropoda	Neotheropoda	Averostra	Tetanurae	Orionides	Megalosauroidea	Spinosauridae	Spinosaurinae				Several partial skeletons and many referred bones.	Carrano, Benson and Sampson, (2012). The phylogeny of Tetanurae (Dinosauria: Theropoda). Ibrahim, Maganuco, Sereno, Dal Sasso, Keillor, Martill, Zouhri, Fabbri and Auditore, (2014). Associated remains of Spinosaurus aegyptiacus, an enormous predatory dinosaur with subaquatic adaptations. Journal of Vertebrate Paleontology. Smyth, R.S.H., Ibrahim, N. & Martill, D.M. (2020). "Sigilmassasaurus is Sp…
Streptospondylus altdorfensis	valid	von Meyer	1832	Europe	France	Normandy	Unnamed	Middle-Late Jurassic	Late Callovian-Early Oxfordian	Theropoda	Neotheropoda	Averostra	Tetanurae	Orionides	Megalosauroidea	Megalosauridae ?	Eustreptospondylinae ?				Partial skeleton, referred distal femur ?, vertebrae ?, proximal end of tibia ?	Carrano, Benson and Sampson, (2012). The phylogeny of Tetanurae (Dinosauria: Theropoda).
Suchomimus tenerensis	valid	Sereno et al.	1998	Africa	Niger	Agadez	Elrhaz	Early Cretaceous	Aptian-Albian	Theropoda	Neotheropoda	Averostra	Tetanurae	Orionides	Megalosauroidea	Spinosauridae	Baryonychinae	Ceratosuchopsini			Several individuals (include partial skeleton with skull).	Carrano, Benson & Sampson, (2012). The phylogeny of Tetanurae (Dinosauria: Theropoda).
Torvosaurus gurneyi	valid	Hendrickx & Mateus	2014	Europe	Portugal	Lisbon	Lourinhã	Late Jurassic	Late Kimmeridgian	Theropoda	Neotheropoda	Averostra	Tetanurae	Orionides	Megalosauroidea	Megalosauridae	Megalosaurinae				Maxilla, tooth and partial proximal caudal centrum, referred several fragments.	Hendrickx, C. & Mateus, O. (2014) Torvosaurus gurneyi n. sp., the Largest Terrestrial Predator from Europe, and a Proposed Terminology of the Maxilla Anatomy in Nonavian Theropods.
Torvosaurus tanneri	valid	Galton & Jensen	1979	North America	USA	Colorado, Wyoming, Utah	Morrison	Late Jurassic	Late Kimmeridgian-Early Tithonian	Theropoda	Neotheropoda	Averostra	Tetanurae	Orionides	Megalosauroidea	Megalosauridae	Megalosaurinae				At least several individuals (maybe also Edmarka rex material).	Hendrickx, C. & Mateus, O. (2014) Torvosaurus gurneyi n. sp., the Largest Terrestrial Predator from Europe, and a Proposed Terminology of the Maxilla Anatomy in Nonavian Theropods. Hanson, M., Makovicky, P. (2014). "A new specimen of Torvosaurus tanneri originally collected by Elmer Riggs".
Vallibonavenatrix cani	valid	Malafaia et al.	2019	Europe	Spain	Valencian Community	Arcillas de Morella	Early Cretaceous	Late Barremian	Theropoda	Neotheropoda	Averostra	Tetanurae	Orionides	Megalosauroidea	Spinosauridae	Spinosaurinae ?				Ilia, sacrum, vertebrae, ribs and pelvic elements. Referred fragments ?	Malafaia et al. (2019). A new spinosaurid theropod (Dinosauria: Megalosauroidea) from the late Barremian of Vallibona, Spain: Implications for spinosaurid diversity in the Early Cretaceous of the Iberian Peninsula.
Wiehenvenator albati	valid	Rauhut, Hübner & Lanser	2016	Europe	Germany	North Rhine-Westphalia	Ornatenton	Middle Jurassic	Middle Callovian	Theropoda	Neotheropoda	Averostra	Tetanurae	Orionides	Megalosauroidea	Megalosauridae	Megalosaurinae				Partial skeleton with fragmentary skull.	Rauhut, O., Hübner, T., Lanser, K. (2016). A new megalosaurid theropod dinosaur from the late Middle Jurassic (Callovian) of north-western Germany: implications for theropod evolution and faunal turnover in the Jurassic.
Acrocanthosaurus atokensis	valid	Stovall & Langston	1950	North America	USA	Oklahoma, Texas, Maryland ?, Utah ?, Arizona ?, Wyoming	Antlers, Arundel ?, Cedar Mountain ?, Turney Ranch ?, Paluxy ?, Trinity Group ?, Twin Mountains, Cloverly, Woodbine ?	Early Cretaceous	Aptian-Albian	Theropoda	Neotheropoda	Averostra	Tetanurae	Orionides	Avetheropoda	Carnosauria	Allosauroidea	Allosauria	Carcharodontosauria	Carcharodontosauridae	Few partial skeletons (also with skulls) and many referred single bones.	Stovall and Langston, (1950). Acrocanthosaurus atokensis, a new genus and species of Lower Cretaceous Theropoda from Oklahoma. The American Midland Naturalist. Melstrom and Demic, (2011). Acrocanthosaurus atokensis (Dinosauria: Theropoda) from the Cloverly Formation of Wyoming: Implications for Early Cretaceous North American ecosystems. Journal of Vertebrate Paleontology. Eddy and Clarke, (2008)…
Allosaurus fragilis	valid	Marsh	1877	North America	USA	Colorado, Montana, New Mexico, Oklahoma, South Dakota, Utah, Wyoming	Morrison	Late Jurassic	Kimmeridgian-Tithonian	Theropoda	Neotheropoda	Averostra	Tetanurae	Orionides	Avetheropoda	Carnosauria	Allosauroidea	Allosauria	Allosauridae		Many skeletons also with skulls (juvenile and adult).	Madsen, J.H.Jr. (1993) [1976]. Allosaurus fragilis: A Revised Osteology. Paul, G.S. (1988). "Genus Allosaurus". Predatory Dinosaurs of the World. Glut, Donald F. (1997). "Allosaurus". Dinosaurs: The Encyclopedia.
Allosaurus jimmadseni	valid	Chure & Loewen	2020	North America	USA	Utah, Wyoming, Colorado, South Dakota	Morrison	Late Jurassic	Late Kimmeridgian	Theropoda	Neotheropoda	Averostra	Tetanurae	Orionides	Avetheropoda	Carnosauria	Allosauroidea	Allosauria	Allosauridae		At least several individuals (include almost complete skeletons and skulls).	Chure, (2000). A new species of Allosaurus from the Morrison Formation of Dinosaur National Monument (Utah-Colorado) and a revision of the theropod family Allosauridae. Chure DJ, Loewen MA. (2020). Cranial anatomy of Allosaurus jimmadseni, a new species from the lower part of the Morrison Formation (Upper Jurassic) of Western North America.
Alpkarakush kyrgyzicus	valid	Rauhut et al.	2024	Asia	Kyrgyzstan	Jalal-Abad	Balabansai	Middle Jurassic	Callovian	Theropoda	Neotheropoda	Averostra	Tetanurae	Orionides	Avetheropoda	Carnosauria	Allosauroidea	Metriacanthosauridae	Metriacanthosaurinae		2 partial skeletons, several isolated teeth and furcula.	Rauhut, O. W. M.; Bakirov, A. A.; Wings, O.; Fernandes, A. E.; Hübner, T. R. (2024). "A new theropod dinosaur from the Callovian Balabansai Formation of Kyrgyzstan".
Asfaltovenator vialidadi	valid	Rauhut & Pol	2019	South America	Argentina	Chubut	Cañadón Asfalto	Early Jurassic	Toarcian	Theropoda	Neotheropoda	Averostra	Tetanurae	Orionides	Avetheropoda	Carnosauria	Allosauroidea				Almost complete skull and partial skeleton.	Oliver W. M. Rauhut & Diego Pol (2019). Probable basal allosauroid from the early Middle Jurassic Cañadón Asfalto Formation of Argentina highlights phylogenetic uncertainty in tetanuran theropod dinosaurs.
Carcharodontosaurus iguidensis	valid	Brusatte & Sereno	2007	Africa	Niger	Agadez	Echkar	Late Cretaceous	Cenomanian	Theropoda	Neotheropoda	Averostra	Tetanurae	Orionides	Avetheropoda	Carnosauria	Allosauroidea	Allosauria	Carcharodontosauria	Carcharodontosauridae	Left maxilla, referred posterior skull roof and braincase, right lacrimal, left dentary, teeth, mid cervical centrum.	Brusatte, S.L. and Sereno, P.C. (2007). "A new species of Carcharodontosaurus (dinosauria: theropoda) from the Cenomanian of Niger and a revision of the genus.
Carcharodontosaurus saharicus	valid	Stromer	1931	Africa	Morocco, Egypt, Algeria ?	Drâa-Tafilalet, Giza Governorate, Adrar ?, Ouargla ?	Kem Kem Beds, Continental Red Beds, Bahariya, Continental Intercalaire ?	Early ?-Late Cretaceous	Albian ?-Cenomanian	Theropoda	Neotheropoda	Averostra	Tetanurae	Orionides	Avetheropoda	Carnosauria	Allosauroidea	Allosauria	Carcharodontosauria	Carcharodontosauridae	Partial skeleton (destroyed), incomplete skull and referred many teeth and bones.	Brusatte, S.L. and Sereno, P.C. (2007). "A new species of Carcharodontosaurus (dinosauria: theropoda) from the Cenomanian of Niger and a revision of the genus.
Concavenator corcovatus	valid	Ortega, Escaso & Sanz	2010	Europe	Spain	Castilla-La Mancha	La Huérguina	Early Cretaceous	Barremian	Theropoda	Neotheropoda	Averostra	Tetanurae	Orionides	Avetheropoda	Carnosauria	Allosauroidea	Allosauria	Carcharodontosauria	Carcharodontosauridae	Almost complete skeleton with skull.	Ortega, Escaso and Sanz, (2010). A bizarre, humped Carcharodontosauria (Theropoda) from the Lower Cretaceous of Spain.
Eocarcharia dinops	valid	Sereno & Brusatte	2008	Africa	Niger	Agadez	Elrhaz	Early Cretaceous	Aptian-Albian	Theropoda	Neotheropoda	Averostra	Tetanurae	Orionides	Avetheropoda	Carnosauria	Allosauroidea	Allosauria	Carcharodontosauria	Carcharodontosauridae	Complete left postorbital, referred other isolated skull fragments and teeth (at least three individuals).	Sereno, Paul C.; Brusatte, Stephen L. (2008). "Basal abelisaurid and carcharodontosaurid theropods from the Lower Cretaceous Elrhaz Formation of Niger".
Giganotosaurus carolinii	valid	Coria & Salgado	1995	South America	Argentina	Neuquén	Candeleros	Late Cretaceous	Early Cenomanian	Theropoda	Neotheropoda	Averostra	Tetanurae	Orionides	Avetheropoda	Carnosauria	Allosauroidea	Allosauria	Carcharodontosauria	Carcharodontosauridae	Partial skeleton with skull, referred incomplete dentary, teeth.	Coria and Salgado, (1995). A new giant carnivorous dinosaur from the Cretaceous of Patagonia.
Kelmayisaurus petrolicus	valid	Dong	1973	Asia	China	Xinjiang	Lianmuqin	Early Cretaceous	Late Valanginian	Theropoda	Neotheropoda	Averostra	Tetanurae	Orionides	Avetheropoda	Carnosauria	Allosauroidea	Allosauria	Carcharodontosauria	Carcharodontosauridae	Maxillary fragment, quadrate fragment (lost), incomplete dentary.	Brusatte, Stephen L.; Benson, Roger B.J.; Xu, Xing; Stephen L. Brusatte, Roger B. J. Benson and Xing Xu (2011). "A reassessment of Kelmayisaurus petrolicus, a large theropod dinosaur from the Early Cretaceous of China".
Lajasvenator ascheriae	valid	Coria, Currie, Ortega & Baiano	2019	South America	Argentina	Neuquén	Mulichinco	Early Cretaceous	Late Valanginian	Theropoda	Neotheropoda	Averostra	Tetanurae	Orionides	Avetheropoda	Carnosauria	Allosauroidea	Allosauria	Carcharodontosauria	Carcharodontosauridae	Two fragmentary skeletons with skull fragments.	Coria, R. A., Currie, Currie, P. J., Ortega, F., & Baiano, M. A. (2019). An Early Cretaceous, medium-sized carcharodontosaurid theropod (Dinosauria, Saurischia) from the Mulichinco Formation (upper Valanginian), Neuquén Province, Patagonia, Argentina.
Lusovenator santosi	valid	Malafaia et al.	2020	Europe	Portugal	Oeste	Praia da Amoreira-Porto Novo, Freixial	Late Jurassic	Late Kimmeridgian-Tithonian	Theropoda	Neotheropoda	Averostra	Tetanurae	Orionides	Avetheropoda	Carnosauria	Allosauroidea	Allosauria	Carcharodontosauria		Partial skeleton (ilium, vertebrae and other fragments) without skull. Referred partial skeleton.	Malafaia E., Mocho P., Escaso F., Ortego F. (2020). A new carcharodontosaurian theropod from the Lusitanian Basin: evidence of allosauroid sympatry in the European Late Jurassic.
Mapusaurus roseae	valid	Coria & Currie	2006	South America	Argentina	Neuquén, Río Negro ?	Huincul	Late Cretaceous	Cenomanian	Theropoda	Neotheropoda	Averostra	Tetanurae	Orionides	Avetheropoda	Carnosauria	Allosauroidea	Allosauria	Carcharodontosauria	Carcharodontosauridae	At least 9 individuals.	Coria, R.A. & Currie, P.J. (2006) "A new carcharodontosaurid (Dinosauria, Theropoda) from the Upper Cretaceous of Argentina".
Meraxes gigas	valid	Canale et al.	2022	South America	Argentina	Neuquén	Huincul	Late Cretaceous	Cenomanian	Theropoda	Neotheropoda	Averostra	Tetanurae	Orionides	Avetheropoda	Carnosauria	Allosauroidea	Allosauria	Carcharodontosauria	Carcharodontosauridae	Skull and partial skeleton.	Canale et al. (2022). New giant carnivorous dinosaur reveals convergent evolutionary trends in theropod arm reduction.
Metriacanthosaurus parkeri	valid	Walker	1964	Europe	United Kingdom	England	Oxford Clay	Late Jurassic	Early-Middle Oxfordian	Theropoda	Neotheropoda	Averostra	Tetanurae	Orionides	Avetheropoda	Carnosauria	Allosauroidea	Metriacanthosauridae	Metriacanthosaurinae		Partial skeleton without skull.	Carrano, Benson & Sampson, (2012). The phylogeny of Tetanurae (Dinosauria: Theropoda).
Neovenator salerii	valid	Hutt, Martill & Barker	1996	Europe	United Kingdom	England	Wessex	Early Cretaceous	Barremian	Theropoda	Neotheropoda	Averostra	Tetanurae	Orionides	Avetheropoda	Carnosauria	Allosauroidea	Allosauria	Carcharodontosauria	Neovenatoridae	Several individuals (include skull and large part of skeleton).	Carrano, Benson & Sampson, (2012). The phylogeny of Tetanurae (Dinosauria: Theropoda).
Sauroniops pachytholus	valid	Cau, Dalla Vecchia & Fabbri	2013	Africa	Morocco	Meknès-Taﬁlalet ?	Kem Kem Beds	Late Cretaceous	Cenomanian	Theropoda	Neotheropoda	Averostra	Tetanurae	Orionides	Avetheropoda	Carnosauria	Allosauroidea	Allosauria	Carcharodontosauria	Carcharodontosauridae	Left frontal.	Cau, Andrea; Dalla Vecchia, Fabio M.; Fabbri, Matteo (2013). "A thick-skulled theropod (Dinosauria, Saurischia) from the Upper Cretaceous of Morocco with implications for carcharodontosaurid cranial evolution".
Saurophaganax maximus	valid	Chure	1995	North America	USA	Oklahoma	Morrison	Late Jurassic	Late Kimmeridgian-Early Tithonian	Theropoda	Neotheropoda	Averostra	Tetanurae	Orionides	Avetheropoda	Carnosauria	Allosauroidea	Allosauria	Allosauridae		At least 4 individuals.	Chure, (1995). A reassessment of the gigantic theropod Saurophagus maximus from the Morrison Formation (Upper Jurassic) of Oklahoma, USA.
Shaochilong maortuensis	valid	Brusatte et al.	2009	Asia	China	Inner Mongolia	Ulansuhai	Late Cretaceous	Turonian	Theropoda	Neotheropoda	Averostra	Tetanurae	Orionides	Avetheropoda	Carnosauria	Allosauroidea	Allosauria	Carcharodontosauria	Carcharodontosauridae	Skull fragments, incomplete axis and 6 caudal vertebrae ?	Brusatte, Chure, Benson and Xu, (2010). The osteology of Shaochilong maortuensis, a carcharodontosaurid (Dinosauria: Theropoda) from the Late Cretaceous of Asia.
Shidaisaurus jinae	valid	Wu et al.	2009	Asia	China	Yunnan	Chuanjie	Middle Jurassic	Aalenian-Bajocian	Theropoda	Neotheropoda	Averostra	Tetanurae	Orionides	Avetheropoda	Carnosauria	Allosauroidea	Metriacanthosauridae	Metriacanthosaurinae		3 teeth, atlantal intercentrum, vertebrae, ilium, pubes and ischium.	Carrano, Benson and Sampson, (2012). The phylogeny of Tetanurae (Dinosauria: Theropoda).
Siamraptor suwati	valid	Chokchaloemwong et al.	2019	Asia	Thailand	Nakhon Ratchasima	Khok Kruat	Early Cretaceous	Aptian	Theropoda	Neotheropoda	Averostra	Tetanurae	Orionides	Avetheropoda	Carnosauria	Allosauroidea	Allosauria	Carcharodontosauria		Posterior mandible, referred fragments from at least 3 individuals.	Chokchaloemwong, D., Hattori, S., Cuesta, E., Jintasakul, P., Shibata, M. & Azuma, Y. (2019). "A new carcharodontosaurian theropod (Dinosauria: Saurischia) from the Lower Cretaceous of Thailand".
Sinraptor dongi	valid	Currie & Zhao	1994	Asia	China	Xinjiang	Shishugou	Late Jurassic	Oxfordian	Theropoda	Neotheropoda	Averostra	Tetanurae	Orionides	Avetheropoda	Carnosauria	Allosauroidea	Metriacanthosauridae	Metriacanthosaurinae		Large part of skeleton with skull. Referred teeth, metatarsal IV, skull and cervical vertebrae.	Carrano, Benson and Sampson, (2012). The phylogeny of Tetanurae (Dinosauria: Theropoda).
Sinraptor hepingensis	valid	Currie & Zhao	1994	Asia	China	Sichuan	Upper Shaximiao	Late Jurassic	Oxfordian	Theropoda	Neotheropoda	Averostra	Tetanurae	Orionides	Avetheropoda	Carnosauria	Allosauroidea	Metriacanthosauridae	Metriacanthosaurinae		Large part of skeleton with skull.	Carrano, Benson and Sampson, (2012). The phylogeny of Tetanurae (Dinosauria: Theropoda).
Tyrannotitan chubutensis	valid	Novas et al.	2005	South America	Argentina	Chubut	Cerro Barcino	Early Cretaceous	Late Albian	Theropoda	Neotheropoda	Averostra	Tetanurae	Orionides	Avetheropoda	Carnosauria	Allosauroidea	Allosauria	Carcharodontosauria	Carcharodontosauridae	2 fragmentary skeletons with skulls fragments. Referred teeth.	Canale, Novas & Pol, (2015). Osteology and phylogenetic relationships of Tyrannotitan chubutensis Novas, de Valais, Vickers-Rich and Rich, 2005 (Theropoda: Carcharodontosauridae) from the Lower Cretaceous of Patagonia, Argentina.
Veterupristisaurus milneri	valid	Rauhut	2011	Africa	Tanzania	Mtwara	Tendaguru	Late Jurassic	Late Kimmeridgian	Theropoda	Neotheropoda	Averostra	Tetanurae	Orionides	Avetheropoda	Carnosauria	Allosauroidea	Allosauria	Carcharodontosauria	Carcharodontosauridae	Caudal vertebrae.	Rauhut, (2011). Theropod dinosaurs from the Late Jurassic of Tendaguru (Tanzania).
Yangchuanosaurus shangyouensis	valid	Dong, Zhang, Li & Zhou	1978	Asia	China	Sichuan	Upper Shaximiao	Late Jurassic	Oxfordian	Theropoda	Neotheropoda	Averostra	Tetanurae	Orionides	Avetheropoda	Carnosauria	Allosauroidea	Metriacanthosauridae			3 individuals (include large part of skeleton and skulls).	Carrano, Benson & Sampson, (2012). The phylogeny of Tetanurae (Dinosauria: Theropoda).
Yangchuanosaurus zigongensis	valid	Carrano, Benson & Sampson	2012	Asia	China	Sichuan	Lower Shaximiao	Middle Jurassic	Bathonian-Callovian	Theropoda	Neotheropoda	Averostra	Tetanurae	Orionides	Avetheropoda	Carnosauria	Allosauroidea	Metriacanthosauridae			Partial skeleton, referred maxilla ?, teeth ?, femur ?, tibia ?, fibula ?	Carrano, Benson & Sampson, (2012). The phylogeny of Tetanurae (Dinosauria: Theropoda).
Aerosteon riocoloradensis	valid	Sereno et al.	2009	South America	Argentina	Mendoza	Anacleto	Late Cretaceous	Early Campanian	Theropoda	Neotheropoda	Averostra	Tetanurae	Orionides	Avetheropoda	Coelurosauria	Tyrannoraptora	Tyrannosauroidea	Megaraptora	Megaraptoridae	Partial skeleton with skull fragment. Referred other fragments ?	Sereno, P.C., Martinez, R.N., Wilson, J.A., Varricchio, D.J., Alcober, O.A. & Larsson, H.C.E. (2009) "Evidence for Avian Intrathoracic Air Sacs in a New Predatory Dinosaur from Argentina".
Australovenator wintonensis	valid	Hocknull et al.	2009	Australia	Australia	Queensland	Winton	Late Cretaceous	Cenomanian	Theropoda	Neotheropoda	Averostra	Tetanurae	Orionides	Avetheropoda	Coelurosauria	Tyrannoraptora	Tyrannosauroidea	Megaraptora	Megaraptoridae	A large part of the skeleton with skull fragments. Teeth.	Hocknull, Scott A.; White, Matt A.; Tischler, Travis R.; Cook, Alex G.; Calleja, Naomi D.; Sloan, Trish; Elliott, David A. (2009). Sereno, Paul (ed.). "New Mid-Cretaceous (Latest Albian) Dinosaurs from Winton, Queensland, Australia".
Fukuiraptor kitadaniensis	valid	Azuma & Currie	2000	Asia	Japan	Fukui	Kitadani	Early Cretaceous	Aptian	Theropoda	Neotheropoda	Averostra	Tetanurae	Orionides	Avetheropoda	Coelurosauria	Tyrannoraptora	Tyrannosauroidea	Megaraptora		Partial skeleton with skull fragments (subadult) and many other individuals (mostly juvenile).	Azuma and Currie, (2000). A new carnosaur (Dinosauria: Theropoda) from the Lower Cretaceous of Japan.
Maip macrothorax	valid	Aranciaga Rolando et al.	2022	South America	Argentina	Santa Cruz	Chorrillo	Late Cretaceous	Early Maastrichtian	Theropoda	Neotheropoda	Averostra	Tetanurae	Orionides	Avetheropoda	Coelurosauria	Tyrannoraptora	Tyrannosauroidea	Megaraptora	Megaraptoridae	Partial skeleton (mostly vertebrae).	Aranciaga Rolando, Motta, Agnolin, Manabe, Tsuihiji & Novas, (2022). A large Megaraptoridae (Theropoda: Coelurosauria) from Upper Cretaceous (Maastrichtian) of Patagonia, Argentina.
Megaraptor namunhuaiquii	valid	Novas	1998	South America	Argentina	Neuquén	Portezuelo	Late Cretaceous	Late Turonian-Coniacian	Theropoda	Neotheropoda	Averostra	Tetanurae	Orionides	Avetheropoda	Coelurosauria	Tyrannoraptora	Tyrannosauroidea	Megaraptora	Megaraptoridae	Several fragmentary skeletons.	Carrano, Benson & Sampson, (2012). The phylogeny of Tetanurae (Dinosauria: Theropoda).
Murusraptor barrosaensis	valid	Coria & Currie	2016	South America	Argentina	Neuquén	Sierra Barrosa	Late Cretaceous	Coniacian	Theropoda	Neotheropoda	Averostra	Tetanurae	Orionides	Avetheropoda	Coelurosauria	Tyrannoraptora	Tyrannosauroidea	Megaraptora	Megaraptoridae	Partial skeleton with incomplete skull.	Corria & Currie (2016). A New Megaraptoran Dinosaur (Dinosauria, Theropoda, Megaraptoridae) from the Late Cretaceous of Patagonia.
Orkoraptor burkei	valid	Novas, Ezcurra & Lecuona	2008	South America	Argentina	Santa Cruz	Cerro Fortaleza	Late Cretaceous	Campanian-Maastrichtian	Theropoda	Neotheropoda	Averostra	Tetanurae	Orionides	Avetheropoda	Coelurosauria	Tyrannoraptora	Tyrannosauroidea	Megaraptora	Megaraptoridae	Skull fragments, teeth, fragmentary ribs, caudal vertebrae and chevrons, proximal tibia and other fragments. Referred teeth and incomplete fibula ?	Novas, F.E., Ezcurra, M.D. & Lecuona, A. (2008) "Orkoraptor burkei nov. gen. et sp., a large theropod from the Maastrichtian Pari Aike Formation, Southern Patagonia, Argentina".
Phuwiangvenator yaemniyomi	valid	Samathi, Chanthasit & Sander	2019	Asia	Thailand	Khon Kaen	Sao Khua	Early Cretaceous	Late Valanginian-Early Hauterivian	Theropoda	Neotheropoda	Averostra	Tetanurae	Orionides	Avetheropoda	Coelurosauria	Tyrannoraptora	Tyrannosauroidea	Megaraptora		Partial skeleton (vertebrae, limb bones). Referred atlantal intercentrum, incomplete astragalus and calcaneum.	Samathi, A., Chanthasit, P., Martin Sander, P. (2019). "Two new basal coelurosaurian theropod dinosaurs from the Lower Cretaceous Sao Khua Formation of Thailand".
Rapator ornitholestoides	valid	von Huene	1932	Australia	Australia	New South Wales	Griman Creek	Late Cretaceous	Early Cenomanian	Theropoda	Neotheropoda	Averostra	Tetanurae	Orionides	Avetheropoda	Coelurosauria	Tyrannoraptora	Tyrannosauroidea	Megaraptora		Metacarpal I.	Agnolin, Ezcurra, Pais and Salisbury, (2010). A reappraisal of the Cretaceous non-avian dinosaur faunas from Australia and New Zealand: Evidence for their Gondwanan affinities.
Tratayenia rosalesi	valid	Porfiri et al.	2018	South America	Argentina	Neuquén	Bajo de la Carpa	Late Cretaceous	Santonian	Theropoda	Neotheropoda	Averostra	Tetanurae	Orionides	Avetheropoda	Coelurosauria	Tyrannoraptora	Tyrannosauroidea	Megaraptora	Megaraptoridae	Dorsal vertebrae, rib fragments, incomplete sacrum, partial ilium, distal pubic fragment and partial ischium.	Porfiri, Juan D; Juárez Valieri, Rubén D; Santos, Domenica D.D; Lamanna, Matthew C (2018). "A new megaraptoran theropod dinosaur from the Upper Cretaceous Bajo de la Carpa Formation of northwestern Patagonia".
Vayuraptor nongbualamphuensis	valid	Samathi, Chanthasit & Sander	2019	Asia	Thailand	Nong Bua Lamphu	Sao Khua	Early Cretaceous	Late Valanginian-Early Hauterivian	Theropoda	Neotheropoda	Averostra	Tetanurae	Orionides	Avetheropoda	Coelurosauria	Tyrannoraptora	Tyrannosauroidea	Megaraptora		Tibia, astragalus, calcaneum. Referred pubic shaft fragment ?, fibular fragment, rib fragment, incomplete coracoid, pedal phalanx ? and distal manual phalanx.	Samathi, A., Chanthasit, P., Martin Sander, P. (2019). "Two new basal coelurosaurian theropod dinosaurs from the Lower Cretaceous Sao Khua Formation of Thailand".
Albertosaurus sarcophagus	valid	Osborn	1905	North America	Canada	Alberta	Horseshoe Canyon	Late Cretaceous	Early Maastrichtian	Theropoda	Neotheropoda	Averostra	Tetanurae	Orionides	Avetheropoda	Coelurosauria	Tyrannoraptora	Tyrannosauroidea	Pantyrannosauria	Eutyrannosauria	At least 30 individuals.	Carr, W., (2010) "A taxonomic assessment of the type series of Albertosaurus sarcophagus and the identity of Tyrannosauridae (Dinosauria, Coelurosauria) in the Albertosaurus bonebed from the Horseshoe Canyon Formation.
Alectrosaurus olseni	valid	Gilmore	1933	Asia	China	Inner Mongolia	Iren Dabasu	Late Cretaceous	Late Campanian-Early Maastrichtian	Theropoda	Neotheropoda	Averostra	Tetanurae	Orionides	Avetheropoda	Coelurosauria	Tyrannoraptora	Tyrannosauroidea	Pantyrannosauria		Leg bones, two manual unguals ?	Mader, B.J.; Bradley, R.L. (1989). "A redescription and revised diagnosis of the syntypes of the Mongolian tyrannosaur Alectrosaurus olseni".
Alioramus altai	valid	Brusatte et al.	2009	Asia	Mongolia	Bayankhongor	Nemegt	Late Cretaceous	Early Maastrichtian	Theropoda	Neotheropoda	Averostra	Tetanurae	Orionides	Avetheropoda	Coelurosauria	Tyrannoraptora	Tyrannosauroidea	Pantyrannosauria	Eutyrannosauria	Partial skeleton with skull.	Norell, Mark A.; Balanoff, Amy M.; Brusatte, Stephen L.; Bever, Gabe S. (2011). "Variation, Variability, and the Origin of the Avian Endocranium: Insights from the Anatomy of Alioramus altai (Theropoda: Tyrannosauroidea)".
Alioramus remotus	valid	Kurzanov	1976	Asia	Mongolia	Bayankhongor	Beds of Nogon-Tsav	Late Cretaceous	Early Maastrichtian	Theropoda	Neotheropoda	Averostra	Tetanurae	Orionides	Avetheropoda	Coelurosauria	Tyrannoraptora	Tyrannosauroidea	Pantyrannosauria	Eutyrannosauria	Incomplete skull with fragmentary skeleton.	Kurzanov, Sergei M. (1976) "A new carnosaur from the Late Cretaceous of Nogon-Tsav, Mongolia".
Appalachiosaurus montgomeriensis	valid	Carr et al.	2005	North America	USA	Alabama	Demopolis Chalk	Late Cretaceous	Middle Campanian	Theropoda	Neotheropoda	Averostra	Tetanurae	Orionides	Avetheropoda	Coelurosauria	Tyrannoraptora	Tyrannosauroidea	Pantyrannosauria	Eutyrannosauria	Partial skeleton with skull fragments.	Carr, T.D.; Williamson, T.E.; Schwimmer, D.R. (2005). "A new genus and species of tyrannosauroid from the Late Cretaceous (middle Campanian) Demopolis Formation of Alabama".
Asiatyrannus xui	valid	Zheng et al.	2024	Asia	China	Jiangxi	Nanxiong	Late Cretaceous	Maastrichtian	Theropoda	Neotheropoda	Averostra	Tetanurae	Orionides	Avetheropoda	Coelurosauria	Tyrannoraptora	Tyrannosauroidea	Pantyrannosauria	Eutyrannosauria	Nearly complete skull and partial disarticulated postcranial skeleton.	Zheng, W.; Jin, X.; Xie, J.; Du, T. (2024). "The first deep-snouted tyrannosaur from Upper Cretaceous Ganzhou City of southeastern China".
Bagaraatan ostromi	valid	Osmólska	1996	Asia	Mongolia	Ömnögovi	Nemegt	Late Cretaceous	Early Maastrichtian	Theropoda	Neotheropoda	Averostra	Tetanurae	Orionides	Avetheropoda	Coelurosauria	Tyrannoraptora	Tyrannosauroidea	Pantyrannosauria	Eutyrannosauria	Partial skeleton with skull fragments.	Osmólska, H. (1996). "An unusual theropod dinosaur from the Late Cretaceous Nemegt Formation of Mongolia".
Bistahieversor sealeyi	valid	Carr & Williamson	2010	North America	USA	New Mexico	Kirtland, Fruitland	Late Cretaceous	Late Campanian	Theropoda	Neotheropoda	Averostra	Tetanurae	Orionides	Avetheropoda	Coelurosauria	Tyrannoraptora	Tyrannosauroidea	Pantyrannosauria	Eutyrannosauria	Three partial skeletons with incomplete skulls and partial lacrimal.	Carr and Williamson, (2010). Bistahieversor sealeyi, gen. et sp. nov., a new tyrannosauroid from New Mexico and the origin of deep snouts in Tyrannosauroidea.
Coelurus fragilis	valid	Marsh	1879	North America	USA	Utah, Wyoming	Morrison	Late Jurassic	Late Kimmeridgian-Tithonian	Theropoda	Neotheropoda	Averostra	Tetanurae	Orionides	Avetheropoda	Coelurosauria	Tyrannoraptora	Tyrannosauroidea	Coeluridae		Several fragmentary skeletons.	Carpenter, Miles, Ostrom and Cloward, (2005). Redescription of the small maniraptoran theropods Ornitholestes and Coelurus from the Upper Jurassic Morrison Formation of Wyoming.
Daspletosaurus horneri	valid	Carr et al.	2017	North America	USA	Montana	Two Medicine	Late Cretaceous	Late Campanian	Theropoda	Neotheropoda	Averostra	Tetanurae	Orionides	Avetheropoda	Coelurosauria	Tyrannoraptora	Tyrannosauroidea	Pantyrannosauria	Eutyrannosauria	Complete skull and partial skeleton, referred other individuals.	Carr, T. D., Varricchio, D. J., Sedlmayr, J. C., Roberts, E. M., & Moore, J. R. (2017). A new tyrannosaur with evidence for anagenesis and crocodile-like facial sensory system.
Daspletosaurus torosus	valid	Russell	1970	North America	Canada	Alberta	Oldman	Late Cretaceous	Middle Campanian	Theropoda	Neotheropoda	Averostra	Tetanurae	Orionides	Avetheropoda	Coelurosauria	Tyrannoraptora	Tyrannosauroidea	Pantyrannosauria	Eutyrannosauria	At least several skeletons with skulls.	Russell, D.A. (1970) "Tyrannosaurs from the Late Cretaceous of western Canada".
Daspletosaurus wilsoni	valid	Warshaw & Fowler	2022	North America	USA, Canada	Montana, Alberta	Judith River, Oldman, Two Medicine	Late Cretaceous	Middle-Late Campanian	Theropoda	Neotheropoda	Averostra	Tetanurae	Orionides	Avetheropoda	Coelurosauria	Tyrannoraptora	Tyrannosauroidea	Pantyrannosauria	Eutyrannosauria	Partial skull and fragments (mostly vertebrae). Referred several individuals.	Warshaw, Elías A.; Fowler, Denver W. (2022). "A transitional species of Daspletosaurus Russell, 1970 from the Judith River Formation of eastern Montana".
Dilong paradoxus	valid	Xu et al.	2004	Asia	China	Liaoning	Yixian	Early Cretaceous	Barremian	Theropoda	Neotheropoda	Averostra	Tetanurae	Orionides	Avetheropoda	Coelurosauria	Tyrannoraptora	Tyrannosauroidea	Pantyrannosauria		Three (or two ?) partial skeletons with skulls and partial skull.	Xu, Norell, Kuang, Wang, Zhao and Jia, (2004). Basal tyrannosauroids from China and evidence for protofeathers in tyrannosauroids.
Dryptosaurus aquilunguis	valid	Marsh	1877	North America	USA	New Jersey	New Egypt	Late Cretaceous	Maastrichtian	Theropoda	Neotheropoda	Averostra	Tetanurae	Orionides	Avetheropoda	Coelurosauria	Tyrannoraptora	Tyrannosauroidea	Pantyrannosauria	Eutyrannosauria	Partial skeleton with skull fragments, referred metatarsal IV, caudal vertebra ?, two teeth ?, other fragments ?	Brusatte, S. L., Benson, R. B. J., & Norell, M. A. (2011). The Anatomy of Dryptosaurus aquilunguis (Dinosauria: Theropoda) and a Review of Its Tyrannosauroid Affinities.
Eotyrannus lengi	valid	Hutt et al.	2001	Europe	United Kingdom	England	Wessex	Early Cretaceous	Barremian	Theropoda	Neotheropoda	Averostra	Tetanurae	Orionides	Avetheropoda	Coelurosauria	Tyrannoraptora	Tyrannosauroidea	Pantyrannosauria	Stokesosauridae	Partial skeleton with skull fragments (subadult). Referred incomplete tibia ?	Hutt, Naish, Martill, Barker and Newbery, (2001). A preliminary account of a new tyrannosauroid theropod from the Wessex Formation (Early Cretaceous) of southern England.
Gorgosaurus libratus	valid	Lambe	1914	North America	Canada, USA ?	Alberta, Montana ?	Dinosaur Park, Judith River ?	Late Cretaceous	Middle-Late Campanian	Theropoda	Neotheropoda	Averostra	Tetanurae	Orionides	Avetheropoda	Coelurosauria	Tyrannoraptora	Tyrannosauroidea	Pantyrannosauria	Eutyrannosauria	Many skeletons and skulls (include almost complete skeleton with skull).	Currie (2003) Cranial anatomy of tyrannosaurid dinosaurs from the Late Cretaceous of Alberta, Canada. Mortimer - Theropod database (online).
Guanlong wucaii	valid	Xu et al.	2006	Asia	China	Xinjiang	Shishugou	Late Jurassic	Oxfordian	Theropoda	Neotheropoda	Averostra	Tetanurae	Orionides	Avetheropoda	Coelurosauria	Tyrannoraptora	Tyrannosauroidea	Proceratosauridae		Two skeletons with skull (large part of skeleton).	Xu X.; Clark, J.M.; Forster, C. A.; Norell, M.A.; Erickson, G.M.; Eberth, D.A.; Jia, C. & Zhao, Q. (2006). "A basal tyrannosauroid dinosaur from the Late Jurassic of China".
Jinbeisaurus wangi	valid	Wu, Shi, Dong, Carr, Yi & Xu	2019	Asia	China	Shanxi	Huiquanpu	Late Cretaceous	?	Theropoda	Neotheropoda	Averostra	Tetanurae	Orionides	Avetheropoda	Coelurosauria	Tyrannoraptora	Tyrannosauroidea	Pantyrannosauria		Fragmentary skull, two cervical centra, five dorsal centra and incomplete right pubis.	Xiao-chun, W., Jian-Ru, S., Li-Yang, D., Carr, T. D., Jian, Y., & Shi-Chao, X. (2019). A new tyrannosauroid from the Upper Cretaceous of Shanxi, China.
Juratyrant langhami	valid	Brusatte & Benson	2013	Europe	United Kingdom	England	Kimmeridge Clay	Late Jurassic	Early Tithonian	Theropoda	Neotheropoda	Averostra	Tetanurae	Orionides	Avetheropoda	Coelurosauria	Tyrannoraptora	Tyrannosauroidea	Pantyrannosauria	Stokesosauridae	Partial skeleton without skull.	Brusatte & Benson, (2013). The systematics of Late Jurassic tyrannosauroid theropods from Europe and North America.
Kileskus aristotocus	valid	Averianov et al.	2010	Asia	Russia	Krasnoyarsk	Itat	Middle Jurassic	Bathonian	Theropoda	Neotheropoda	Averostra	Tetanurae	Orionides	Avetheropoda	Coelurosauria	Tyrannoraptora	Tyrannosauroidea	Proceratosauridae		Skull fragments, few limb bones, referred vertebrae, chevron and fibula.	Averianov, A.O., Osochnikova, A., Skutschas, P., Krasnolutskii, S., Schellhorn, R., Schultz, J.A. & Martin, T. (2019). "New data on the tyrannosauroid dinosaur Kileskus from the Middle Jurassic of Siberia, Russia.".
Lythronax argestes	valid	Loewen et al.	2013	North America	USA	Utah	Wahweap	Late Cretaceous	Early Campanian	Theropoda	Neotheropoda	Averostra	Tetanurae	Orionides	Avetheropoda	Coelurosauria	Tyrannoraptora	Tyrannosauroidea	Pantyrannosauria	Eutyrannosauria	Incomplete skull and partial skeleton.	Loewen, Irmis, Sertich, Currie and Sampson, (2013). Tyrant dinosaur evolution tracks the rise and fall of Late Cretaceous oceans.
Moros intrepidus	valid	Zanno et al.	2019	North America	USA	Utah	Cedar Mountain	Late Cretaceous	Middle Cenomanian	Theropoda	Neotheropoda	Averostra	Tetanurae	Orionides	Avetheropoda	Coelurosauria	Tyrannoraptora	Tyrannosauroidea	Pantyrannosauria		Incomplete femur, incomplete tibia, fragmentary metatarsal II, incomplete metatarsal IV, phalanx IV-3 and phalanx IV-4. Referred tooth ? (teeth ?).	Zanno, L.E., Tucker, R.T., Canoville, A., Avrahami, H.M., Gates, T.A., Makovicky, P.J. (2019). "Diminutive fleet-footed tyrannosauroid narrows the 70-million-year gap in the North American fossil record".
Nanuqsaurus hoglundi	valid	Fiorillo & Tykoski	2014	North America	USA	Alaska	Prince Creek	Late Cretaceous	Early Maastrichtian	Theropoda	Neotheropoda	Averostra	Tetanurae	Orionides	Avetheropoda	Coelurosauria	Tyrannoraptora	Tyrannosauroidea	Pantyrannosauria	Eutyrannosauria	Incomplete skull.	Fiorillo and Tykoski, (2014). A diminutive new tyrannosaur from the top of the world.
Proceratosaurus bradleyi	valid	von Huene	1926	Europe	United Kingdom	England	Great Oolite Group	Middle Jurassic	Bathonian	Theropoda	Neotheropoda	Averostra	Tetanurae	Orionides	Avetheropoda	Coelurosauria	Tyrannoraptora	Tyrannosauroidea	Proceratosauridae		Partial skull, mandibles, hyoid and two cervical rib fragments.	RAUHUT, O. W. M., MILNER, A. C., & MOORE-FAY, S. (2010). Cranial osteology and phylogenetic position of the theropod dinosaur Proceratosaurus bradleyi (Woodward, 1910) from the Middle Jurassic of England.
Qianzhousaurus sinensis	valid	Lü et al.	2014	Asia	China	Jiangxi	Nanxiong	Late Cretaceous	Maastrichtian	Theropoda	Neotheropoda	Averostra	Tetanurae	Orionides	Avetheropoda	Coelurosauria	Tyrannoraptora	Tyrannosauroidea	Pantyrannosauria	Eutyrannosauria	Partial skeleton with skull.	Lü, J., Yi, L., Brusatte, S.L., Yang, L., Li, H. & Chen, L. (2014) "A new clade of Asian Late Cretaceous long-snouted tyrannosaurids".
Raptorex kriegsteini	valid	Sereno et al.	2009	Asia	Mongolia	-	Nemegt	Late Cretaceous	Early Maastrichtian	Theropoda	Neotheropoda	Averostra	Tetanurae	Orionides	Avetheropoda	Coelurosauria	Tyrannoraptora	Tyrannosauroidea			Large part of skeleton with incomplete skull.	Sereno, Tan, Brusatte, Kriegstein, Zhao and Cloward, (2009). Tyrannosaurid skeletal design first evolved at small body size.
Sinotyrannus kazuoensis	valid	Ji, Ji & Zhang	2009	Asia	China	Liaoning	Jiufotang	Early Cretaceous	Early Aptian	Theropoda	Neotheropoda	Averostra	Tetanurae	Orionides	Avetheropoda	Coelurosauria	Tyrannoraptora	Tyrannosauroidea	Proceratosauridae		Skull, dentaries, dorsal vertebrae, incomplete phalanx II-1, phalanx II-2, manual ungual II, ilia, proximal pubes and ischial fragments.	Ji, Ji and Zhang, (2009). First large tyrannosauroid theropod from the Early Cretaceous Jehol Biota in Northeastern China.
Stokesosaurus clevelandi	valid	Madsen	1974	North America	USA	Utah, South Dakota, Colorado ?	Morrison	Late Jurassic	Early Tithonian	Theropoda	Neotheropoda	Averostra	Tetanurae	Orionides	Avetheropoda	Coelurosauria	Tyrannoraptora	Tyrannosauroidea	Pantyrannosauria	Stokesosauridae	Ilium, referred ilium, ischia ?, distal caudal vertebrae ?, other fragments (mostly skull fragments) ?	Benson, R. B. J. (2008). New information on Stokesosaurus, a tyrannosauroid (Dinosauria: Theropoda) from North America and the United Kingdom.
Suskityrannus hazelae	valid	Nesbitt et al.	2019	North America	USA	New Mexico	Moreno Hill	Late Cretaceous	Middle Turonian-Early Coniacian	Theropoda	Neotheropoda	Averostra	Tetanurae	Orionides	Avetheropoda	Coelurosauria	Tyrannoraptora	Tyrannosauroidea	Pantyrannosauria		2 partial skeletons with skull fragments.	Nesbitt, S.J.,. Denton Jr., R.K., Loewen, M.A., Brusatte, S.L., Smith, N.D., Turner, A.H., Kirkland, J.I., McDonald, A.T. & Wolfe, D.G. (2019). “A mid-Cretaceous tyrannosauroid and the origin of North American end-Cretaceous dinosaur assemblages.”.
Tanycolagreus topwilsoni	valid	Carpenter, Miles & Cloward	2005	North America	USA	Wyoming, Utah, Colorado ?	Morrison	Late Jurassic	Late Kimmeridgian-Early Tithonian	Theropoda	Neotheropoda	Averostra	Tetanurae	Orionides	Avetheropoda	Coelurosauria	Tyrannoraptora	Tyrannosauroidea	Coeluridae		Large part of skeleton with partial skull, referred forelimb bones, premaxilla and distal pubes ?	Carpenter, Miles & Cloward, (2005). New small theropod from the Upper Jurassic Morrison Formation of Wyoming. Mortimer - Theropod database (online).
Tarbosaurus bataar	valid	Rozhdestvensky	1965	Asia	Mongolia, China	Ömnögovi, Bayankhongor, Xinjiang, Henan ?	Nemegt, Subashi, Barun Goyot ?, Qiupa ?	Late Cretaceous	Early Maastrichtian	Theropoda	Neotheropoda	Averostra	Tetanurae	Orionides	Avetheropoda	Coelurosauria	Tyrannoraptora	Tyrannosauroidea	Pantyrannosauria	Eutyrannosauria	At least more than 30 individuals (include partial skeletons and skulls).	Maleev, (1955). New carnivorous dinosaurs from the Upper Cretaceous of Mongolia. Hurum & Sabath, (2003). Giant theropod dinosaurs from Asia and North America: Skulls of Tarbosaurus bataar and Tyrannosaurus rex compared. Mortimer - Theropod database (online).
Teratophoneus curriei	valid	Carr et al.	2011	North America	USA	Utah	Kaiparowits	Late Cretaceous	Late Campanian	Theropoda	Neotheropoda	Averostra	Tetanurae	Orionides	Avetheropoda	Coelurosauria	Tyrannoraptora	Tyrannosauroidea	Pantyrannosauria	Eutyrannosauria	At least several partial skeletons with skulls.	Carr et al. (2011). Evidence for high taxonomic and morphologic tyrannosauroid diversity in the Late Cretaceous (Late Campanian) of the American southwest and a new short-skulled tyrannosaurid from the Kaiparowits formation of Utah.
Thanatotheristes degrootorum	valid	Voris et al.	2020	North America	Canada	Alberta	Foremost	Late Cretaceous	Early-Middle Campanian	Theropoda	Neotheropoda	Averostra	Tetanurae	Orionides	Avetheropoda	Coelurosauria	Tyrannoraptora	Tyrannosauroidea	Pantyrannosauria	Eutyrannosauria	Incomplete skull, referred maxillary fragment.	Voris, J. T., Therrien, F., Zelenitsky, D. K., & Brown, C. M. (2020). A new tyrannosaurine (Theropoda:Tyrannosauridae) from the Campanian Foremost Formation of Alberta, Canada, provides insight into the evolution and biogeography of tyrannosaurids.
Timurlengia euotica	valid	Brusatte et al.	2016	Asia	Uzbekistan	Bukhara	Bissekty	Late Cretaceous	Turonian	Theropoda	Neotheropoda	Averostra	Tetanurae	Orionides	Avetheropoda	Coelurosauria	Tyrannoraptora	Tyrannosauroidea	Pantyrannosauria		Incomplete braincase, referred many bones (from several ? individuals).	Brusatte, Averianov, Sues, Muir and Butler, (2016). New tyrannosaur from the mid-Cretaceous of Uzbekistan clarifies evolution of giant body sizes and advanced senses in tyrant dinosaurs.
Tugulusaurus faciles	valid	Dong	1973	Asia	China	Xinjiang	Lianmuqin	Early Cretaceous	Late Valanginian	Theropoda	Neotheropoda	Averostra	Tetanurae	Orionides	Avetheropoda	Coelurosauria	Tyrannoraptora	Tyrannosauroidea	Coeluridae		Fragmentary skeleton without skull.	Dong, (1973). Reports of paleontological expediation to Sinkiang (II), pterosaurian fauna from Wuerho, Sinkiang.
Tyrannosaurus mcraeensis	valid	Dalman et al.	2024	North America	USA	New Mexico	Hall Lake	Late Cretaceous	Latest Campanian-Early Maastrichtian	Theropoda	Neotheropoda	Averostra	Tetanurae	Orionides	Avetheropoda	Coelurosauria	Tyrannoraptora	Tyrannosauroidea	Pantyrannosauria	Eutyrannosauria	Partial skull and lower jaws.	Dalman et al. (2024). "A giant tyrannosaur from the Campanian–Maastrichtian of southern North America and the evolution of tyrannosaurid gigantism".
Tyrannosaurus rex	valid	Osborn	1905	North America	USA, Canada, Mexico ?	Montana, North Dakota, South Dakota, Wyoming, Colorado, Texas ?, Utah ?, Alberta, Saskatchewan	Hell Creek, Lance, Ferris, Denver, Frenchman, Willow Creek, Scollard, Laramie, Arapahoe, North Horn ?, Javelina ?, Livingston ?, Lomas Coloradas ?	Late Cretaceous	Late Maastrichtian	Theropoda	Neotheropoda	Averostra	Tetanurae	Orionides	Avetheropoda	Coelurosauria	Tyrannoraptora	Tyrannosauroidea	Pantyrannosauria	Eutyrannosauria	At least more than 60 individuals (include skulls and almost complete skeletons).	Larson, P. L.; Carpenter, K. (2008). Tyrannosaurus, The Tyrant King. Osborn, Henry F. (1905). "Tyrannosaurus and other Cretaceous carnivorous dinosaurs". Delcourt, R.; Grillo, O. N. (2018). "Tyrannosauroids from the Southern Hemisphere: Implications for biogeography, evolution, and taxonomy". Carr et al. (2022). Insufcient Evidence for Multiple Species of Tyrannosaurus in the Latest Cretaceous of…
Xiongguanlong baimoensis	valid	Li et al.	2010	Asia	China	Gansu	Xiagou	Early Cretaceous	Aptian	Theropoda	Neotheropoda	Averostra	Tetanurae	Orionides	Avetheropoda	Coelurosauria	Tyrannoraptora	Tyrannosauroidea	Pantyrannosauria		Partial skeleton with incomplete skull.	Li, Norell, Gao, Smith and Makovicky, (2010). A longirostrine tyrannosauroid from the Early Cretaceous of China.
Yutyrannus huali	valid	Xu et al.	2012	Asia	China	Liaoning	Yixian	Early Cretaceous	Barremian	Theropoda	Neotheropoda	Averostra	Tetanurae	Orionides	Avetheropoda	Coelurosauria	Tyrannoraptora	Tyrannosauroidea	Proceratosauridae		3 skeletons with skulls and feathers.	Xu, Wang, Zhang, Ma, Xing, Sullivan, Hu, Cheng & Wang, (2012). A gigantic feathered dinosaur from the Lower Cretaceous of China.
Zhuchengtyrannus magnus	valid	Hone et al.	2011	Asia	China	Shandong	Xingezhuang	Late Cretaceous	Late Campanian	Theropoda	Neotheropoda	Averostra	Tetanurae	Orionides	Avetheropoda	Coelurosauria	Tyrannoraptora	Tyrannosauroidea	Pantyrannosauria	Eutyrannosauria	Maxilla and dentary.	Hone, Wang, Sullivan, Zhao, Chen, Li, Ji, Ji & Xu, (2011). A new, large tyrannosaurine theropod from the Upper Cretaceous of China.

## Sheet: Ceratosauria
Name	Status	Author	Year	Area	Country	Region/Province/ State/County	Formation	Time 1	Time 2	Clade 4	Clade 5	Clade 6	Clade 7	Clade 8	Clade 9	Clade 10	Clade 11	Clade 12	Clade 13	Clade 14	Material	Reference
Abelisaurus comahuensis	valid	Bonaparte & Novas	1985	South America	Argentina	Río Negro	Anacleto	Late Cretaceous	Early Campanian	Theropoda	Neotheropoda	Averostra	Ceratosauria	Neoceratosauria	Abelisauroidea	Abelisauria	Abelisauridae	Brachyrostra	Furileusauria	Carnotaurinae ?	Incomplete skull.	Bonaparte, J.F. & Novas, F.E. (1985). "Abelisaurus comahuensis, n.g., n.sp., Carnosauria del Crétacico Tardio de Patagonia".
Acheroraptor temertyorum	valid	Evans, Larson & Currie	2013	North America	USA	Montana	Hell Creek	Late Cretaceous	Late Maastrichtian	Theropoda	Neotheropoda	Averostra	Tetanurae	Orionides	Avetheropoda	Coelurosauria	Tyrannoraptora	Maniraptoriformes	Maniraptora	Pennaraptora	Almost complete right maxilla, referred- almost complete left dentary.	Evans, D. C.; Larson, D. W.; Currie, P. J. (2013). "A new dromaeosaurid (Dinosauria: Theropoda) with Asian affinities from the latest Cretaceous of North America"
Achillesaurus manazzonei	valid	Martinelli & Vera	2007	South America	Argentina	Neuquén	Bajo de la Carpa	Late Cretaceous	Santonian	Theropoda	Neotheropoda	Averostra	Tetanurae	Orionides	Avetheropoda	Coelurosauria	Tyrannoraptora	Maniraptoriformes	Maniraptora	Alvarezsauroidea	Sacral vertebrae, Caudal vertebrae. chevron, partial ilium, proximal femur, distal tibia and other fragments.	Martinelli, Agustín G.; Vera, Ezequiel I. (2007). "Achillesaurus manazzonei, a new alvarezsaurid theropod (Dinosauria) from the Late Cretaceous Bajo de la Carpa Formation, Río Negro Province, Argentina"
Achillobator giganticus	valid	Perle, Norell & Clark	1999	Asia	Mongolia	Dornogovi	Bayan Shireh	Late Cretaceous	Cenomanian-Turonian	Theropoda	Neotheropoda	Averostra	Tetanurae	Orionides	Avetheropoda	Coelurosauria	Tyrannoraptora	Maniraptoriformes	Maniraptora	Pennaraptora	Partial skeleton with skull fragment.	Perle, A., Norell, M.A., and Clark, J. (1999). "A new maniraptoran theropod - Achillobator giganticus (Dromaeosauridae) - from the Upper Cretaceous of Burkhant, Mongolia."
Acrocanthosaurus atokensis	valid	Stovall & Langston	1950	North America	USA	Oklahoma, Texas, Maryland ?, Utah ?, Arizona ?, Wyoming	Antlers, Arundel ?, Cedar Mountain ?, Turney Ranch ?, Paluxy ?, Trinity Group ?, Twin Mountains, Cloverly, Woodbine ?	Early Cretaceous	Aptian-Albian	Theropoda	Neotheropoda	Averostra	Tetanurae	Orionides	Avetheropoda	Carnosauria	Allosauroidea	Allosauria	Carcharodontosauria	Carcharodontosauridae	Few partial skeletons (also with skulls) and many referred single bones.	Stovall and Langston, (1950). Acrocanthosaurus atokensis, a new genus and species of Lower Cretaceous Theropoda from Oklahoma. The American Midland Naturalist. Melstrom and Demic, (2011). Acrocanthosaurus atokensis (Dinosauria: Theropoda) from the Cloverly Formation of Wyoming: Implications for Early Cretaceous North American ecosystems. Journal of Vertebrate Paleontology. Eddy and Clarke, (2008)…
Adasaurus mongoliensis	valid	Barsbold	1983	Asia	Mongolia	Bayankhongor	Nemegt	Late Cretaceous	Early Maastrichtian	Theropoda	Neotheropoda	Averostra	Tetanurae	Orionides	Avetheropoda	Coelurosauria	Tyrannoraptora	Maniraptoriformes	Maniraptora	Pennaraptora	Two partial skeletons (one with skull).	Barsbold, Rinchen (1983). "Carnivorous dinosaurs from the Cretaceous of Mongolia".
Aepyornithomimus tugrikinensis	valid	Tsogtbaatar et al.	2017	Asia	Mongolia	Ömnögovi	Djadokhta	Late Cretaceous	Late Campanian	Theropoda	Neotheropoda	Averostra	Tetanurae	Orionides	Avetheropoda	Coelurosauria	Tyrannoraptora	Maniraptoriformes	Ornithomimosauria	Ornithomimidae	Left pes preserved with an astragalus, complete calcaneum, and distal tarsal III.	Tsogtbaatar, Kobayashi, Tsogtbaatar, Currie, Watabe; Barsbold (2017). "First Ornithomimid (Theropoda, Ornithomimosauria) from the Upper Cretaceous Djadokhta Formation of Tögrögiin Shiree, Mongolia".
Aerosteon riocoloradensis	valid	Sereno et al.	2009	South America	Argentina	Mendoza	Anacleto	Late Cretaceous	Early Campanian	Theropoda	Neotheropoda	Averostra	Tetanurae	Orionides	Avetheropoda	Coelurosauria	Tyrannoraptora	Tyrannosauroidea	Megaraptora	Megaraptoridae	Partial skeleton with skull fragment. Referred other fragments ?	Sereno, P.C., Martinez, R.N., Wilson, J.A., Varricchio, D.J., Alcober, O.A. & Larsson, H.C.E. (2009) "Evidence for Avian Intrathoracic Air Sacs in a New Predatory Dinosaur from Argentina".
Afromimus tenerensis	valid	Sereno	2017	Africa	Niger	Agadez	Elrhaz	Early Cretaceous	Aptian-Albian	Theropoda	Neotheropoda	Averostra	Ceratosauria	Neoceratosauria	Abelisauroidea	Abelisauria	Noasauridae				Rib fragment, seven partial caudal vertebrae, two partial chevrons, tibia, fibula and fragments.	Sereno, P. (2017). "Early Cretaceous ornithomimosaurs (Dinosauria: Coelurosauria) from Africa".
Afrovenator abakensis	valid	Sereno et al.	1994	Africa	Niger	Agadez	Tiourarén	Middle-Late Jurassic	Bathonian-Oxfordian	Theropoda	Neotheropoda	Averostra	Tetanurae	Orionides	Megalosauroidea	Megalosauridae	Afrovenatorinae				Partial skeleton with partial skull.	Sereno, P.C.; Wilson, J.A.; Larsson, H.C.; Dutheil, D.B.; Sues, H.D. (1994). "Early cretaceous dinosaurs from the Sahara".
Albertavenator curriei	valid	Evans et al.	2017	North America	Canada	Alberta	Horseshoe Canyon	Late Cretaceous	Early Maastrichtian	Theropoda	Neotheropoda	Averostra	Tetanurae	Orionides	Avetheropoda	Coelurosauria	Tyrannoraptora	Maniraptoriformes	Maniraptora	Pennaraptora	Incomplete left frontal, referred fragmentary right frontal, other material ?	Evans, D.C.; Cullen, T.M.; Larson, D.W.; Rego, A. (2017). "A new species of troodontid theropod (Dinosauria: Maniraptora) from the Horseshoe Canyon Formation (Maastrichtian) of Alberta, Canada".
Albertonykus borealis	valid	Longrich & Currie	2009	North America	Canada	Alberta	Horseshoe Canyon	Late Cretaceous	Early Maastrichtian	Theropoda	Neotheropoda	Averostra	Tetanurae	Orionides	Avetheropoda	Coelurosauria	Tyrannoraptora	Maniraptoriformes	Maniraptora	Alvarezsauroidea	Left ulna and referred leg bones.	Longrich, Nicholas R.; Currie, Philip J. (2009). "Albertonykus borealis, a new alvarezsaur (Dinosauria: Theropoda) from the Early Maastrichtian of Alberta, Canada: Implications for the systematics and ecology of the Alvarezsauridae".
Albertosaurus sarcophagus	valid	Osborn	1905	North America	Canada	Alberta	Horseshoe Canyon	Late Cretaceous	Early Maastrichtian	Theropoda	Neotheropoda	Averostra	Tetanurae	Orionides	Avetheropoda	Coelurosauria	Tyrannoraptora	Tyrannosauroidea	Pantyrannosauria	Eutyrannosauria	At least 30 individuals.	Carr, W., (2010) "A taxonomic assessment of the type series of Albertosaurus sarcophagus and the identity of Tyrannosauridae (Dinosauria, Coelurosauria) in the Albertosaurus bonebed from the Horseshoe Canyon Formation.
Albinykus baatar	valid	Nesbitt et al.	2011	Asia	Mongolia	Dornogovi	Javkhlant	Late Cretaceous	Santonian	Theropoda	Neotheropoda	Averostra	Tetanurae	Orionides	Avetheropoda	Coelurosauria	Tyrannoraptora	Maniraptoriformes	Maniraptora	Alvarezsauroidea	Right ilium, partial ischium, fragmentary right femur, right tibia, fragmentary fibulae, complete right and left pedes.	Nesbitt SJ, Clarke JA, Hamilton AH, Norell MA. (2011). A small alvarezsaurid from the eastern Gobi Desert offers insight into evolutionary patterns in the Alvarezsauroidea.
Alcmonavis poeschli	valid	Rauhut et al.	2019	Europe	Germany	Bavaria	Mörnsheim	Late Jurassic	Early Tithonian	Theropoda	Neotheropoda	Averostra	Tetanurae	Orionides	Avetheropoda	Coelurosauria	Tyrannoraptora	Maniraptoriformes	Maniraptora	Pennaraptora	Partly disarticulated skeleton of the right wing.	Rauhut, Tischlinger & Foth (2019). A non-archaeopterygid avialan theropod from the Late Jurassic of southern Germany.
Alectrosaurus olseni	valid	Gilmore	1933	Asia	China	Inner Mongolia	Iren Dabasu	Late Cretaceous	Late Campanian-Early Maastrichtian	Theropoda	Neotheropoda	Averostra	Tetanurae	Orionides	Avetheropoda	Coelurosauria	Tyrannoraptora	Tyrannosauroidea	Pantyrannosauria		Leg bones, two manual unguals ?	Mader, B.J.; Bradley, R.L. (1989). "A redescription and revised diagnosis of the syntypes of the Mongolian tyrannosaur Alectrosaurus olseni".
Alioramus altai	valid	Brusatte et al.	2009	Asia	Mongolia	Bayankhongor	Nemegt	Late Cretaceous	Early Maastrichtian	Theropoda	Neotheropoda	Averostra	Tetanurae	Orionides	Avetheropoda	Coelurosauria	Tyrannoraptora	Tyrannosauroidea	Pantyrannosauria	Eutyrannosauria	Partial skeleton with skull.	Norell, Mark A.; Balanoff, Amy M.; Brusatte, Stephen L.; Bever, Gabe S. (2011). "Variation, Variability, and the Origin of the Avian Endocranium: Insights from the Anatomy of Alioramus altai (Theropoda: Tyrannosauroidea)".
Alioramus remotus	valid	Kurzanov	1976	Asia	Mongolia	Bayankhongor	Beds of Nogon-Tsav	Late Cretaceous	Early Maastrichtian	Theropoda	Neotheropoda	Averostra	Tetanurae	Orionides	Avetheropoda	Coelurosauria	Tyrannoraptora	Tyrannosauroidea	Pantyrannosauria	Eutyrannosauria	Incomplete skull with fragmentary skeleton.	Kurzanov, Sergei M. (1976) "A new carnosaur from the Late Cretaceous of Nogon-Tsav, Mongolia".
Allosaurus fragilis	valid	Marsh	1877	North America	USA	Colorado, Montana, New Mexico, Oklahoma, South Dakota, Utah, Wyoming	Morrison	Late Jurassic	Kimmeridgian-Tithonian	Theropoda	Neotheropoda	Averostra	Tetanurae	Orionides	Avetheropoda	Carnosauria	Allosauroidea	Allosauria	Allosauridae		Many skeletons also with skulls (juvenile and adult).	Madsen, J.H.Jr. (1993) [1976]. Allosaurus fragilis: A Revised Osteology. Paul, G.S. (1988). "Genus Allosaurus". Predatory Dinosaurs of the World. Glut, Donald F. (1997). "Allosaurus". Dinosaurs: The Encyclopedia.
Allosaurus jimmadseni	valid	Chure & Loewen	2020	North America	USA	Utah, Wyoming, Colorado, South Dakota	Morrison	Late Jurassic	Late Kimmeridgian	Theropoda	Neotheropoda	Averostra	Tetanurae	Orionides	Avetheropoda	Carnosauria	Allosauroidea	Allosauria	Allosauridae		At least several individuals (include almost complete skeletons and skulls).	Chure, (2000). A new species of Allosaurus from the Morrison Formation of Dinosaur National Monument (Utah-Colorado) and a revision of the theropod family Allosauridae. Chure DJ, Loewen MA. (2020). Cranial anatomy of Allosaurus jimmadseni, a new species from the lower part of the Morrison Formation (Upper Jurassic) of Western North America.
Almas ukhaa	valid	Pei et al.	2017	Asia	Mongolia	Ömnögovi	Djadokhta	Late Cretaceous	Late Campanian	Theropoda	Neotheropoda	Averostra	Tetanurae	Orionides	Avetheropoda	Coelurosauria	Tyrannoraptora	Maniraptoriformes	Maniraptora	Pennaraptora	Skull and mandible and with partial articulated postcranial skeleton.	Pei, R.; Norell, M.A.; Barta, D.E.; Bever, G.S.; Pittman, M.; Xu, Xing (2017). "Osteology of a New Late Cretaceous Troodontid Specimen from Ukhaa Tolgod, Ömnögovi Aimag, Mongolia".
Alnashetri cerropoliciensis	valid	Makovicky et al.	2012	South America	Argentina	Río Negro	Candeleros	Late Cretaceous	Cenomanian	Theropoda	Neotheropoda	Averostra	Tetanurae	Orionides	Avetheropoda	Coelurosauria	Tyrannoraptora	Maniraptoriformes	Maniraptora	Alvarezsauroidea	Leg bones, referred almost complete skeleton.	Makovicky, P. J.; Apesteguía, S. N.; Gianechini, F. A. (2012). "A New Coelurosaurian Theropod from the La Buitrera Fossil Locality of Río Negro, Argentina".
Alpkarakush kyrgyzicus	valid	Rauhut et al.	2024	Asia	Kyrgyzstan	Jalal-Abad	Balabansai	Middle Jurassic	Callovian	Theropoda	Neotheropoda	Averostra	Tetanurae	Orionides	Avetheropoda	Carnosauria	Allosauroidea	Metriacanthosauridae	Metriacanthosaurinae		2 partial skeletons, several isolated teeth and furcula.	Rauhut, O. W. M.; Bakirov, A. A.; Wings, O.; Fernandes, A. E.; Hübner, T. R. (2024). "A new theropod dinosaur from the Callovian Balabansai Formation of Kyrgyzstan".
Alvarezsaurus calvoi	valid	Bonaparte	1991	South America	Argentina	Neuquén	Bajo de la Carpa	Late Cretaceous	Santonian	Theropoda	Neotheropoda	Averostra	Tetanurae	Orionides	Avetheropoda	Coelurosauria	Tyrannoraptora	Maniraptoriformes	Maniraptora	Alvarezsauroidea	Partial skeleton.	Bonaparte, (1991). Los vertebrados fósiles de la Formación Rio Colorado, de la Ciudad de Neuquén y Cercanías, Cretácico Superior, Argentina.
Alxasaurus elesitaiensis	valid	Russell & Dong	1994	Asia	China	Inner Mongolia	Bayan Gobi	Early Cretaceous	Aptian	Theropoda	Neotheropoda	Averostra	Tetanurae	Orionides	Avetheropoda	Coelurosauria	Tyrannoraptora	Maniraptoriformes	Maniraptora	Therizinosauria	At least five partial skeletons (also with skulls fragments).	Russell and Dong, (1994). The affinities of a new theropod from the Alxa Desert, Inner Mongolia, People’s Republic of China.
Ambopteryx longibrachium	valid	Wang et al.	2019	Asia	China	Liaoning	equivalent Haifanggou	Late Jurassic	Oxfordian	Theropoda	Neotheropoda	Averostra	Tetanurae	Orionides	Avetheropoda	Coelurosauria	Tyrannoraptora	Maniraptoriformes	Maniraptora	Pennaraptora	Articulated and nearly complete skeleton with associated soft tissue preserved on a slab and counter slab.	Wang, Min; O’Connor, Jingmai K.; Xu, Xing; Zhou, Zhonghe (2019). "A new Jurassic scansoriopterygid and the loss of membranous wings in theropod dinosaurs".
Anchiornis huxleyi	valid	Xu et al.	2009	Asia	China	Liaoning	Tiaojishan	Middle-Late Jurassic	Callovian-Oxfordian	Theropoda	Neotheropoda	Averostra	Tetanurae	Orionides	Avetheropoda	Coelurosauria	Tyrannoraptora	Maniraptoriformes	Maniraptora	Pennaraptora	At least more than 200 specimens.	Xu, X; Zhao, Q.; Norell, M.; Sullivan, C.; Hone, D.; Erickson, G.; Wang, X.; Han, F. & Guo, Y. (2009). "A new feathered maniraptoran dinosaur fossil that fills a morphological gap in avian origin".
Aniksosaurus darwini	valid	Martínez & Novas	2006	South America	Argentina	Chubut	Bajo Barreal	Late Cretaceous	Cenomanian	Theropoda	Neotheropoda	Averostra	Tetanurae	Orionides	Avetheropoda	Coelurosauria	Tyrannoraptora	Tyrannosauroidea ?	Megaraptora ?		At least five individuals.	Martínez, R.D., and Novas, F.E. (2006). "Aniksosaurus darwini gen. et sp. nov., a new coelurosaurian theropod from the early Late Cretaceous of central Patagonia, Argentina."
Anomalipes zhaoi	valid	Yu et al.	2018	Asia	China	Shandong	Xingezhuang	Late Cretaceous	Campanian	Theropoda	Neotheropoda	Averostra	Tetanurae	Orionides	Avetheropoda	Coelurosauria	Tyrannoraptora	Maniraptoriformes	Maniraptora	Pennaraptora	Incomplete left hindlimb.	Yilun Yu; Kebai Wang; Shuqing Chen; Corwin Sullivan; Shuo Wang; Peiye Wang; Xing Xu (2018). "A new caenagnathid dinosaur from the Upper Cretaceous Wangshi Group of Shandong, China, with comments on size variation among oviraptorosaurs".
Anserimimus planinychus	valid	Barsbold	1988	Asia	Mongolia	Bayankhongor, Ömnögovi	Nemegt	Late Cretaceous	Early Maastrichtian	Theropoda	Neotheropoda	Averostra	Tetanurae	Orionides	Avetheropoda	Coelurosauria	Tyrannoraptora	Maniraptoriformes	Ornithomimosauria	Ornithomimidae	Partial skeleton and other referred fragments ?	Bronowicz, R. (2011). "New Material of a Derived Ornithomimosaur from the Upper Cretaceous Nemegt Formation of Mongolia".
Anzu wyliei	valid	Lamanna et al.	2014	North America	USA	South Dakota, North Dakota, Montana ?	Hell Creek	Late Cretaceous	Late Maastrichtian	Theropoda	Neotheropoda	Averostra	Tetanurae	Orionides	Avetheropoda	Coelurosauria	Tyrannoraptora	Maniraptoriformes	Maniraptora	Pennaraptora	A large part of the skeleton with partial skull, referred few other specimens.	Lamanna, Sues, Schachner and Lyson, (2014). A new large-bodied oviraptorosaurian theropod dinosaur from the Latest Cretaceous of western North America. Holtz, Williams and Tremaine, (2015). A new specimen of Anzu (Caenagnathidae, Oviraptorosauria): Implications for the proposed Caenagnathinae/Elmisaurinae division and for cursoriality in caenagnathids.
Aorun zhaoi	valid	Choiniere et al.	2013	Asia	China	Xinjiang	Shishugou	Late Jurassic	Oxfordian	Theropoda	Neotheropoda	Averostra	Tetanurae	Orionides	Avetheropoda	Coelurosauria	Compsognathidae ?				Partial skeleton with skull.	Choiniere, Clark, Forster, Norell, Eberth, Erickson, Chu & Xu. (2014). A juvenile specimen of a new coelurosaur (Dinosauria: Theropoda) from the Middle–Late Jurassic Shishugou Formation of Xinjiang, People’s Republic of China.
Apatoraptor pennatus	valid	Funston & Currie	2016	North America	Canada	Alberta	Horseshoe Canyon	Late Cretaceous	Early Maastrichtian	Theropoda	Neotheropoda	Averostra	Tetanurae	Orionides	Avetheropoda	Coelurosauria	Tyrannoraptora	Maniraptoriformes	Maniraptora	Pennaraptora	Articulated partial skeleton with fragmentary skull.	Funston, G., F., Currie, P., J. (2016). "A new caenagnathid (Dinosauria: Oviraptorosauria) from the Horseshoe Canyon Formation of Alberta, Canada, and a reevaluation of the relationships of Caenagnathidae".
Appalachiosaurus montgomeriensis	valid	Carr et al.	2005	North America	USA	Alabama	Demopolis Chalk	Late Cretaceous	Middle Campanian	Theropoda	Neotheropoda	Averostra	Tetanurae	Orionides	Avetheropoda	Coelurosauria	Tyrannoraptora	Tyrannosauroidea	Pantyrannosauria	Eutyrannosauria	Partial skeleton with skull fragments.	Carr, T.D.; Williamson, T.E.; Schwimmer, D.R. (2005). "A new genus and species of tyrannosauroid from the Late Cretaceous (middle Campanian) Demopolis Formation of Alabama".
Aratasaurus museunacionali	valid	Sayão et al.	2020	South America	Brazil	Ceará	Romualdo	Early Cretaceous	Albian	Theropoda	Neotheropoda	Averostra	Tetanurae	Orionides	Avetheropoda	Coelurosauria					Right hind limb.	Sayão J.M., Saraiva A.Á.F., Brum A.S. et al. (2020). The first theropod dinosaur (Coelurosauria, Theropoda) from the base of the Romualdo Formation (Albian), Araripe Basin, Northeast Brazil.
Archaeopteryx lithographica	valid	Meyer	1861	Europe	Germany	Bavaria	Solnhofen	Late Jurassic	Early Tithonian	Theropoda	Neotheropoda	Averostra	Tetanurae	Orionides	Avetheropoda	Coelurosauria	Tyrannoraptora	Maniraptoriformes	Maniraptora	Pennaraptora	At least over a dozen individuals.	Mayr, Gerald; Pohl, Burkhard; Hartman, Scott; Peters, D. Stefan (2007). "The tenth skeletal specimen of Archaeopteryx". Rauhut, O.W.M., Foth, C, Tischlinger. H. (2018). “The oldest Archaeopteryx (Theropoda: Avialiae): a new specimen from the Kimmeridgian/Tithonian boundary of Schamhaupten, Bavaria”. Kaye, T.G., Pittman, M. & Wahl, W.R. (2020). Archaeopteryx feather sheaths reveal sequential cente…
Archaeornithoides deinosauriscus	valid	Elzanowski & Wellnhofer	1992	Asia	Mongolia	Ömnögovi	Djadokhta	Late Cretaceous	Late Campanian	Theropoda	Neotheropoda	Averostra	Tetanurae	Orionides	Avetheropoda	Coelurosauria	Tyrannoraptora	Maniraptoriformes	Maniraptora ?	Pennaraptora ?	Partial skull (juvenile).	Elzanowski and Wellnhofer, (1992). A new link between theropods and birds from the Cretaceous of Mongolia.
Archaeornithomimus asiaticus	valid	Russell	1972	Asia	China	Inner Mongolia	Iren Dabasu	Late Cretaceous	Late Campanian-Early Maastrichtian	Theropoda	Neotheropoda	Averostra	Tetanurae	Orionides	Avetheropoda	Coelurosauria	Tyrannoraptora	Maniraptoriformes	Ornithomimosauria	Ornithomimidae	Many partial skeletons and fragments.	Smith and Galton, (1990). Osteology of Archaeornithomimus asiaticus (Upper Cretaceous, Iren Dabasu Formation, People's Republic of China).
Arcovenator escotae	valid	Tortosa et al.	2014	Europe	France	Provence-Alpes-Côte d'Azur	Lower Argiles Rutilantes	Late Cretaceous	Late Campanian	Theropoda	Neotheropoda	Averostra	Ceratosauria	Neoceratosauria	Abelisauroidea	Abelisauria	Abelisauridae	Majungasaurinae			Postorbital, braincase, squamosal, tibia, fibula, proximal caudal vertebra, tooth, referred two proximal caudal vertebrae, teeth.	Tortosa, T., Buffetaut, E., Vialle, N., Dutour, Y., Turini, E., Cheylan, G. (2014). A new abelisaurid dinosaur from the Late Cretaceous of southern France: Palaeobiogeographical implications.
Arkansaurus fridayi	valid	Hunt & Quinn	2018	North America	USA	Arkansas	Trinity Group	Early Cretaceous	Aptian-Albian	Theropoda	Neotheropoda	Averostra	Tetanurae	Orionides	Avetheropoda	Coelurosauria	Tyrannoraptora	Maniraptoriformes	Ornithomimosauria		Partial right pes, including metatarsals II, III, and IV, pedal phalanges II-1, III-1, III-2, and IV-1, and three pedal unguals.	Hunt, R. K., & Quinn, J. H. (2018). A new ornithomimosaur from the Lower Cretaceous Trinity Group of Arkansas.
Asfaltovenator vialidadi	valid	Rauhut & Pol	2019	South America	Argentina	Chubut	Cañadón Asfalto	Early Jurassic	Toarcian	Theropoda	Neotheropoda	Averostra	Tetanurae	Orionides	Avetheropoda	Carnosauria	Allosauroidea				Almost complete skull and partial skeleton.	Oliver W. M. Rauhut & Diego Pol (2019). Probable basal allosauroid from the early Middle Jurassic Cañadón Asfalto Formation of Argentina highlights phylogenetic uncertainty in tetanuran theropod dinosaurs.
Asiatyrannus xui	valid	Zheng et al.	2024	Asia	China	Jiangxi	Nanxiong	Late Cretaceous	Maastrichtian	Theropoda	Neotheropoda	Averostra	Tetanurae	Orionides	Avetheropoda	Coelurosauria	Tyrannoraptora	Tyrannosauroidea	Pantyrannosauria	Eutyrannosauria	Nearly complete skull and partial disarticulated postcranial skeleton.	Zheng, W.; Jin, X.; Xie, J.; Du, T. (2024). "The first deep-snouted tyrannosaur from Upper Cretaceous Ganzhou City of southeastern China".
Atrociraptor marshalli	valid	Currie & Varricchio	2004	North America	Canada	Alberta	Horseshoe Canyon	Late Cretaceous	Early Maastrichtian	Theropoda	Neotheropoda	Averostra	Tetanurae	Orionides	Avetheropoda	Coelurosauria	Tyrannoraptora	Maniraptoriformes	Maniraptora	Pennaraptora	Fragmentary skull, referred many teeth.	Currie, P. J. and D. J. Varricchio (2004). "A new dromaeosaurid from the Horseshoe Canyon Formation (Upper Cretaceous) of Alberta, Canada".
Aucasaurus garridoi	valid	Coria, Chiappe & Dingus	2002	South America	Argentina	Neuquén	Anacleto	Late Cretaceous	Early Campanian	Theropoda	Neotheropoda	Averostra	Ceratosauria	Neoceratosauria	Abelisauroidea	Abelisauria	Abelisauridae	Brachyrostra	Furileusauria	Carnotaurinae	A large part of the skeleton with skull.	Coria, Chiappe and Dingus (2002). A new close relative of Carnotaurus sastrei Bonaparte 1985 (Theropoda: Abelisauridae) from the Late Cretaceous of Patagonia.
Australovenator wintonensis	valid	Hocknull et al.	2009	Australia	Australia	Queensland	Winton	Late Cretaceous	Cenomanian	Theropoda	Neotheropoda	Averostra	Tetanurae	Orionides	Avetheropoda	Coelurosauria	Tyrannoraptora	Tyrannosauroidea	Megaraptora	Megaraptoridae	A large part of the skeleton with skull fragments. Teeth.	Hocknull, Scott A.; White, Matt A.; Tischler, Travis R.; Cook, Alex G.; Calleja, Naomi D.; Sloan, Trish; Elliott, David A. (2009). Sereno, Paul (ed.). "New Mid-Cretaceous (Latest Albian) Dinosaurs from Winton, Queensland, Australia".
Austrocheirus isasii	valid	Ezcurra, Agnolín & Novas	2010	South America	Argentina	Santa Cruz	Cerro Fortaleza	Late Cretaceous	Campanian-Maastrichtian	Theropoda	Neotheropoda	Averostra	Ceratosauria	Neoceratosauria	Abelisauroidea	Abelisauria	Noasauridae ?				Caudal centra, three caudal neural arches, limb bones.	Ezcurra, M.D.; Agnolin, F.L. & Novas, F.E. (2010). "An abelisauroid dinosaur with a non-atrophied manus from the Late Cretaceous Pari Aike Formation of southern Patagonia". Agnolín et al. (2024). Fossil vertebrates from the Cerro Fortaleza Formation (Upper Cretaceous), Santa Cruz Province, Argentina.
Austroraptor cabazai	valid	Novas et al.	2008	South America	Argentina	Río Negro	Allen	Late Cretaceous	Campanian-Maastrichtian	Theropoda	Neotheropoda	Averostra	Tetanurae	Orionides	Avetheropoda	Coelurosauria	Tyrannoraptora	Maniraptoriformes	Maniraptora	Pennaraptora	Two partial skeletons with fragmentary skulls.	Currie and Paulina Carabajal, (2012). A new specimen of Austroraptor cabazai Novas, Pol, Canale, Porfiri and Calvo, 2008 (Dinosauria, Theropoda, Unenlagiidae) from the Latest Cretaceous (Maastrichtian) of Rio Negro, Argentina.
Aviatyrannis jurrasica	valid	Rauhut	2003	Europe	Portugal	Leiria	Alcobaça	Late Jurassic	Kimmeridgian	Theropoda	Neotheropoda	Averostra	Tetanurae	Orionides	Avetheropoda	Coelurosauria	Tyrannoraptora	Maniraptoriformes ?	Ornithomimosauria ?		Right ilium, referred fragmentary ilium, partial right ischium and several teeth.	Oliver W. M. Rauhut. (2003). "A tyrannosauroid dinosaur from the Upper Jurassic of Portugal".
Avimimus nemegtensis	valid	Funston et al.	2018	Asia	Mongolia	Ömnögovi	Nemegt	Late Cretaceous	Early Maastrichtian	Theropoda	Neotheropoda	Averostra	Tetanurae	Orionides	Avetheropoda	Coelurosauria	Tyrannoraptora	Maniraptoriformes	Maniraptora	Pennaraptora	At least 18 individuals.	Funston, G. F., Mendonca, S. E., Currie, P. J., & Barsbold, R. (2018). Oviraptorosaur anatomy, diversity and ecology in the Nemegt Basin.
Avimimus portentosus	valid	Kurzanov	1981	Asia	Mongolia	Ömnögovi	Nemegt	Late Cretaceous	Early Maastrichtian	Theropoda	Neotheropoda	Averostra	Tetanurae	Orionides	Avetheropoda	Coelurosauria	Tyrannoraptora	Maniraptoriformes	Maniraptora	Pennaraptora	At least several individuals.	Funston, G. F., Mendonca, S. E., Currie, P. J., & Barsbold, R. (2018). Oviraptorosaur anatomy, diversity and ecology in the Nemegt Basin.
Bagaraatan ostromi	valid	Osmólska	1996	Asia	Mongolia	Ömnögovi	Nemegt	Late Cretaceous	Early Maastrichtian	Theropoda	Neotheropoda	Averostra	Tetanurae	Orionides	Avetheropoda	Coelurosauria	Tyrannoraptora	Tyrannosauroidea	Pantyrannosauria	Eutyrannosauria	Partial skeleton with skull fragments.	Osmólska, H. (1996). "An unusual theropod dinosaur from the Late Cretaceous Nemegt Formation of Mongolia".
Balaur bondoc	valid	Csiki et al.	2010	Europe	Romania	Transylvania	Densuş-Ciula, Sebeș	Late Cretaceous	Maastrichtian	Theropoda	Neotheropoda	Averostra	Tetanurae	Orionides	Avetheropoda	Coelurosauria	Tyrannoraptora	Maniraptoriformes	Maniraptora	Pennaraptora	A large part of the skeleton without skull. Referred fragmentary skeleton (larger individual).	Csiki, Z., Vremir, M., Brusatte, S.L. & Norell, M.A. (2010) "An aberrant island-dwelling theropod dinosaur from the Late Cretaceous of Romania".
Bambiraptor feinbergi	valid	Burnham et al.	2000	North America	USA	Montana	Two Medicine	Late Cretaceous	Late Campanian	Theropoda	Neotheropoda	Averostra	Tetanurae	Orionides	Avetheropoda	Coelurosauria	Tyrannoraptora	Maniraptoriformes	Maniraptora	Pennaraptora	Three skeletons (one almost complete with skull), referred maxilla.	Burnham, D.A., Derstler, K.L., Currie, P.J., Bakker, R.T., Zhou Z. & Ostrom J. H. (2000). "Remarkable new birdlike dinosaur (Theropoda: Maniraptora) from the Upper Cretaceous of Montana".
Banji long	valid	Xu & Han	2010	Asia	China	Jiangxi	Nanxiong	Late Cretaceous	Maastrichtian	Theropoda	Neotheropoda	Averostra	Tetanurae	Orionides	Avetheropoda	Coelurosauria	Tyrannoraptora	Maniraptoriformes	Maniraptora	Pennaraptora	Skull and mandibles (juvenile).	Xu, X. and Han, F.-L. (2010). "A new oviraptorid dinosaur (Theropoda: Oviraptorosauria) from the Upper Cretaceous of China.".
Bannykus wulatensis	valid	Xu et al.	2018	Asia	China	Inner Mongolia	Bayingobi	Early Cretaceous	Aptian	Theropoda	Neotheropoda	Averostra	Tetanurae	Orionides	Avetheropoda	Coelurosauria	Tyrannoraptora	Maniraptoriformes	Maniraptora	Alvarezsauroidea	Partial skeleton with skull fragments.	Xu et al. (2018). "Two Early Cretaceous Fossils Document Transitional Stages in Alvarezsaurian Dinosaur Evolution".
Baryonyx walkeri	valid	Charig & Milner	1986	Europe	United Kingdom	England	Weald Clay, Wessex	Early Cretaceous	Barremian	Theropoda	Neotheropoda	Averostra	Tetanurae	Orionides	Megalosauroidea	Spinosauridae	Baryonychinae				A large part of the skeleton with skull fragments, referred many bones (mostly teeth).	Charig and Milner, (1986). Baryonyx, a remarkable new theropod dinosaur.
Beibeilong sinensis	valid	Pu et al.	2017	Asia	China	Henan	Gaogou	Late Cretaceous	Cenomanian-Turonian	Theropoda	Neotheropoda	Averostra	Tetanurae	Orionides	Avetheropoda	Coelurosauria	Tyrannoraptora	Maniraptoriformes	Maniraptora	Pennaraptora	Semi-articulated skeleton with skull (embryo) with a partial nest of 6–8 eggs.	Pu, H.; Zelenitsky, D.K.; Lü, J.; Currie, P.J.; Carpenter, K.; Xu, L.; Koppelhus, E.B.; Jia, S.; Xiao, L.; Chuang, H.; Li, T.; Kundrát, M.; Shen, C. (2017). "Perinate and eggs of a giant caenagnathid dinosaur from the Late Cretaceous of central China".
Beipiaognathus jii	valid	Hu et al.	2016	Asia	China	Liaoning	Yixian	Early Cretaceous	Barremian	Theropoda	Neotheropoda	Averostra	Tetanurae	Orionides	Avetheropoda	Coelurosauria					Nearly complete skeleton with skull (chimera).	Hu, Y; Wang, X; Huang, J (2016). "A new species of compsognathid from the Early Cretaceous Yixian Formation of Western Liaoning, China".
Beipiaosaurus inexpectus	valid	Xu et al.	1999	Asia	China	Liaoning	Yixian	Early Cretaceous	Barremian	Theropoda	Neotheropoda	Averostra	Tetanurae	Orionides	Avetheropoda	Coelurosauria	Tyrannoraptora	Maniraptoriformes	Maniraptora	Therizinosauria	Three partial skeletons also with skull.	Xu, X., Tang, Z-L., & Wang, X-L. (1999). "A therizinosauroid dinosaur with integumentary structures from China".
Beishanlong grandis	valid	Makovicky et al.	2010	Asia	China	Gansu	Xiagou	Early Cretaceous	Aptian	Theropoda	Neotheropoda	Averostra	Tetanurae	Orionides	Avetheropoda	Coelurosauria	Tyrannoraptora	Maniraptoriformes	Ornithomimosauria	Deinocheiridae ?	Incomplete skeleton, referred other fragments.	Makovicky, Li, Gao, Lewin, Erickson and Norell, (2010). A giant ornithomimosaur from the Early Cretaceous of China.
Berberosaurus liassicus	valid	Allain et al.	2007	Africa	Morocco	Drâa-Tafilalet	Toundoute Continental Series	Early Jurassic	Pliensbachian-Toarcian	Theropoda	Neotheropoda	Averostra	Ceratosauria								Cervical vertebra, leg bones, sacral vertebrae.	Allain, Tykoski, Aquesbi, Jalil, Monbaron, Russell and Taquet, (2007). An abelisauroid (Dinosauria: Theropoda) from the Early Jurassic of the High Atlas Mountains, Morocco, and the radiation of ceratosaurs.
Berthasaura leopoldinae	valid	de Souza et al.	2021	South America	Brazil	Paraná	Goio Erê	Early Cretaceous ?	Aptian-Albian ?	Theropoda	Neotheropoda	Averostra	Ceratosauria	Neoceratosauria	Abelisauroidea	Abelisauria	Noasauridae				A large part of skeleton with partial skull.	de Souza GA, Soares MB, Weinschütz LC, Wilner E, Lopes RT, de Araújo OM, Kellner AW (2021). "The first edentulous ceratosaur from South America".
Bicentenaria argentina	valid	Novas et al.	2012	South America	Argentina	Río Negro	Candeleros	Late Cretaceous	Cenomanian	Theropoda	Neotheropoda	Averostra	Tetanurae	Orionides	Avetheropoda	Coelurosauria					Several individuals (also with skull fragments).	Novas, F.E., Ezcurra, M.D., Agnolín, F.L., Pol, D. and Ortíz, R. (2012). "New Patagonian Cretaceous theropod sheds light about the early radiation of Coelurosauria.
Bistahieversor sealeyi	valid	Carr & Williamson	2010	North America	USA	New Mexico	Kirtland, Fruitland	Late Cretaceous	Late Campanian	Theropoda	Neotheropoda	Averostra	Tetanurae	Orionides	Avetheropoda	Coelurosauria	Tyrannoraptora	Tyrannosauroidea	Pantyrannosauria	Eutyrannosauria	Three partial skeletons with incomplete skulls and partial lacrimal.	Carr and Williamson, (2010). Bistahieversor sealeyi, gen. et sp. nov., a new tyrannosauroid from New Mexico and the origin of deep snouts in Tyrannosauroidea.
Bonapartenykus ultimus	valid	Agnolín et al.	2011	South America	Argentina	Río Negro	Allen	Late Cretaceous	Campanian-Maastrichtian	Theropoda	Neotheropoda	Averostra	Tetanurae	Orionides	Avetheropoda	Coelurosauria	Tyrannoraptora	Maniraptoriformes	Maniraptora	Alvarezsauroidea	Partial skeleton without skull, referred other fragments ?	Federico L. Agnolin; Jaime E. Powell; Fernando E. Novas & Martin Kundrát (June 2012). "New alvarezsaurid (Dinosauria, Theropoda) from uppermost Cretaceous of north-western Patagonia with associated eggs".
Boreonykus certekorum	valid	Bell & Currie	2015	North America	Canada	Alberta	Wapiti	Late Cretaceous	Late Campanian	Theropoda	Neotheropoda	Averostra	Tetanurae	Orionides	Avetheropoda	Coelurosauria	Tyrannoraptora	Maniraptoriformes	Maniraptora	Pennaraptora	Incomplete frontal. Referred pedal ungual II-3 ?, manual ungual II-3 ?, caudal vertebra ?, tooth crowns ?	Bell, P. R., & Currie, P. J. (2015). A high-latitude dromaeosaurid,Boreonykus certekorum, gen. et sp. nov. (Theropoda), from the upper Campanian Wapiti Formation, west-central Alberta.
Borogovia gracilicrus	valid	Osmólska	1987	Asia	Mongolia	Ömnögovi	Nemegt	Late Cretaceous	Early Maastrichtian	Theropoda	Neotheropoda	Averostra	Tetanurae	Orionides	Avetheropoda	Coelurosauria	Tyrannoraptora	Maniraptoriformes	Maniraptora	Pennaraptora	Hind limbs bones.	Cau & Madzia (2021). "The phylogenetic affinities and morphological peculiarities of the bird-like dinosaur Borogovia gracilicrus from the Upper Cretaceous of Mongolia".
Buitreraptor gonzalezorum	valid	Makovicky et al.	2005	South America	Argentina	Río Negro	Candeleros	Late Cretaceous	Cenomanian	Theropoda	Neotheropoda	Averostra	Tetanurae	Orionides	Avetheropoda	Coelurosauria	Tyrannoraptora	Maniraptoriformes	Maniraptora	Pennaraptora	At least 4 partial skeletons (one with skull).	Novas, Brissón Egli, Agnolin, Gianechini and Cerda, (2017). Postcranial osteology of a new specimen of Buitreraptor gonzalezorum (Theropoda, Coelurosauria).
Byronosaurus jaffei	valid	Norell, Makovicky & Clark	2000	Asia	Mongolia	Ömnögovi	Djadokhta	Late Cretaceous	Late Campanian	Theropoda	Neotheropoda	Averostra	Tetanurae	Orionides	Avetheropoda	Coelurosauria	Tyrannoraptora	Maniraptoriformes	Maniraptora	Pennaraptora	2 individuals (partial skull with partial skeleton and skull fragments).	Norell, Makovicky and Clark, (2000). A new troodontid theropod from Ukhaa Tolgod, Mongolia.
Caenagnathasia martinsoni	valid	Currie, Godfrey & Nessov	1994	Asia	Uzbekistan	Bukhara	Bissekty	Late Cretaceous	Turonian	Theropoda	Neotheropoda	Averostra	Tetanurae	Orionides	Avetheropoda	Coelurosauria	Tyrannoraptora	Maniraptoriformes	Maniraptora	Pennaraptora	Fused dentaries, incomplete dentary, referred partial right dentary, fused dentaries, cervical and dorsal vertebrae, partial synsacra and proximal portion of femur.	Sues, H.-D., & Averianov, A. (2015). New material of Caenagnathasia martinsoni (Dinosauria: Theropoda: Oviraptorosauria) from the Bissekty Formation (Upper Cretaceous: Turonian) of Uzbekistan.
Caenagnathus collinsi	valid	Sternberg	1940	North America	Canada	Alberta	Dinosaur Park	Late Cretaceous	Middle-Late Campanian	Theropoda	Neotheropoda	Averostra	Tetanurae	Orionides	Avetheropoda	Coelurosauria	Tyrannoraptora	Maniraptoriformes	Maniraptora	Pennaraptora	Mandible, referred other bones (mostly hind limbs).	Gregory F. Funston (2020). Caenagnathids of the Dinosaur Park Formation (Campanian) of Alberta, Canada: anatomy, osteo-histology, taxonomy, and evolution.
Caihong juji	valid	Hu et al.	2018	Asia	China	Hebei	Tiaojishan	Middle-Late Jurassic	Callovian-Oxfordian	Theropoda	Neotheropoda	Averostra	Tetanurae	Orionides	Avetheropoda	Coelurosauria	Tyrannoraptora	Maniraptoriformes	Maniraptora	Pennaraptora	Nearly complete skeleton with skull.	Hu, Clarke, Eliason, Qiu, Li, Shawkey, Zhao, D’Alba, Jiang & Xu (2018). "A bony-crested Jurassic dinosaur with evidence of iridescent plumage highlights complexity in early paravian evolution".
Caletodraco cottardi	valid	Buffetaut et al.	2024	Europe	France	Normandy	Unnamed	Late Cretaceous	Early Cenomanian	Theropoda	Neotheropoda	Averostra	Ceratosauria	Neoceratosauria	Abelisauroidea	Abelisauria	Abelisauridae	Brachyrostra	Furileusauria		Sacrum, incomplete ilia, caudal vertebra and various poorly preserved bones, possibly ribs, tooth ?	Buffetaut, E.; Tong, H.; Girard, J.; Hoyez, B.; Párraga, J. (2024). "Caletodraco cottardi: A New Furileusaurian Abelisaurid (Dinosauria: Theropoda) from the Cenomanian Chalk of Normandy (North-Western France)".
Camarillasaurus cirugedae	valid	Sánchez-Hernández & Benton	2014	Europe	Spain	Aragon	Camarillas	Early Cretaceous	Early Barremian	Theropoda	Neotheropoda	Averostra	Tetanurae	Orionides	Megalosauroidea	Spinosauridae	Spinosaurinae ?				Partial tooth, vertebrae, ribs, limb elements and other bones.	Sánchez-Hernández, B., Benton, M.J. (2014). “Filling the ceratosaur gap: A new ceratosaurian theropod from the Early Cretaceous of Spain”.
Camposaurus arizonensis	valid	Hunt et al.	1998	North America	USA	Arizona	Chinle	Late Triassic	Early-Middle Norian	Theropoda	Neotheropoda	Coelophysoidea									Right and left distal ends of tibia and fibula fused with their respective astragalocalcanea.	Ezcurra, M.D.; Brusatte, S.L. (2011). "Taxonomic and phylogenetic reassessment of the early neotheropod dinosaur Camposaurus arizonensis from the Late Triassic of North America".
Carcharodontosaurus iguidensis	valid	Brusatte & Sereno	2007	Africa	Niger	Agadez	Echkar	Late Cretaceous	Cenomanian	Theropoda	Neotheropoda	Averostra	Tetanurae	Orionides	Avetheropoda	Carnosauria	Allosauroidea	Allosauria	Carcharodontosauria	Carcharodontosauridae	Left maxilla, referred posterior skull roof and braincase, right lacrimal, left dentary, teeth, mid cervical centrum.	Brusatte, S.L. and Sereno, P.C. (2007). "A new species of Carcharodontosaurus (dinosauria: theropoda) from the Cenomanian of Niger and a revision of the genus.
Carcharodontosaurus saharicus	valid	Stromer	1931	Africa	Morocco, Egypt, Algeria ?	Drâa-Tafilalet, Giza Governorate, Adrar ?, Ouargla ?	Kem Kem Beds, Continental Red Beds, Bahariya, Continental Intercalaire ?	Early ?-Late Cretaceous	Albian ?-Cenomanian	Theropoda	Neotheropoda	Averostra	Tetanurae	Orionides	Avetheropoda	Carnosauria	Allosauroidea	Allosauria	Carcharodontosauria	Carcharodontosauridae	Partial skeleton (destroyed), incomplete skull and referred many teeth and bones.	Brusatte, S.L. and Sereno, P.C. (2007). "A new species of Carcharodontosaurus (dinosauria: theropoda) from the Cenomanian of Niger and a revision of the genus.
Carnotaurus sastrei	valid	Bonaparte	1985	South America	Argentina	Chubut	La Colonia	Late Cretaceous	Maastrichtian	Theropoda	Neotheropoda	Averostra	Ceratosauria	Neoceratosauria	Abelisauroidea	Abelisauria	Abelisauridae	Brachyrostra	Furileusauria	Carnotaurinae	A large part of skeleton with skull.	Bonaparte, J.F. (1985) "A horned Cretaceous carnosaur from Patagonia".
Caudipteryx dongi	valid	Zhou & Wang	2000	Asia	China	Liaoning	Yixian	Early Cretaceous	Barremian	Theropoda	Neotheropoda	Averostra	Tetanurae	Orionides	Avetheropoda	Coelurosauria	Tyrannoraptora	Maniraptoriformes	Maniraptora	Pennaraptora	Majority of skeleton with partial skull.	Zhou, Z., Wang, X. (2000). "A new species of Caudipteryx from the Yixian Formation of Liaoning, northeast China".
Caudipteryx zoui	valid	Ji, Currie, Norell & Ji	1998	Asia	China	Liaoning	Yixian	Early Cretaceous	Barremian	Theropoda	Neotheropoda	Averostra	Tetanurae	Orionides	Avetheropoda	Coelurosauria	Tyrannoraptora	Maniraptoriformes	Maniraptora	Pennaraptora	At least 3 (4-6 ?) skeletons (include almost complete) with skulls and feathers.	Ji, Q., Currie, P.J., Norell, M.A., Ji, S. (1998). "Two feathered dinosaurs from northeastern China".
Ceratonykus oculatus	valid	Alifanov & Barsbold	2009	Asia	Mongolia	Ömnögovi	Barun Goyot	Late Cretaceous	Earliest Maastrichtian	Theropoda	Neotheropoda	Averostra	Tetanurae	Orionides	Avetheropoda	Coelurosauria	Tyrannoraptora	Maniraptoriformes	Maniraptora	Alvarezsauroidea	Incomplete skull and partial skeleton.	V. R. Alifanov and R. Barsbold. (2009). Ceratonykus oculatus gen. et sp. nov., a new dinosaur (? Theropoda, Alvarezsauria) from the Late Cretaceous of Mongolia.
Ceratosaurus dentisulcatus	valid	Madsen & Welles	2000	North America	USA	Utah	Morrison	Late Jurassic	Middle Tithonian	Theropoda	Neotheropoda	Averostra	Ceratosauria	Neoceratosauria	Ceratosauridae						A large part of skeleton with incomplete skull.	Madsen, J.H.; Welles, S.P. (2000). Ceratosaurus (Dinosauria, Theropoda): A Revised Osteology.
Ceratosaurus magnicornis	valid	Madsen & Welles	2000	North America	USA	Utah	Morrison	Late Jurassic	Middle Tithonian	Theropoda	Neotheropoda	Averostra	Ceratosauria	Neoceratosauria	Ceratosauridae						Majority of skeleton with incomplete skull.	Madsen, J.H.; Welles, S.P. (2000). Ceratosaurus (Dinosauria, Theropoda): A Revised Osteology.
Ceratosaurus nasicornis	valid	Marsh	1884	North America	USA	Colorado, Utah	Morrison	Late Jurassic	Early Tithonian	Theropoda	Neotheropoda	Averostra	Ceratosauria	Neoceratosauria	Ceratosauridae						Almost complete skull and partial skeleton, referred several (?) other individuals.	Carrano, M. T., & Sampson, S. D. (2008). The Phylogeny of Ceratosauria (Dinosauria: Theropoda).
Ceratosuchops inferodios	valid	Barker et al.	2021	Europe	United Kingdom	England	Wessex	Early Cretaceous	Barremian	Theropoda	Neotheropoda	Averostra	Tetanurae	Orionides	Megalosauroidea	Spinosauridae	Baryonychinae	Ceratosuchopsini			Associated premaxillary bodies and posterior premaxillary fragment, braincase. Referred right postorbital.	T. Barker, C.; Hone, D.; Naish, D.; Cau, A.; Lockwood, J.; Foster, B.; Clarkin, C.; Schneider, P.; Gostling, N. (2021). "New spinosaurids from the Wessex Formation (Early Cretaceous, UK) and the European origins of Spinosauridae".
Changyuraptor yangi	valid	Han et al.	2014	Asia	China	Liaoning	Yixian	Early Cretaceous	Barremian	Theropoda	Neotheropoda	Averostra	Tetanurae	Orionides	Avetheropoda	Coelurosauria	Tyrannoraptora	Maniraptoriformes	Maniraptora	Pennaraptora	Complete articulated specimen with extensive feathering.	Han, G., Chiappe L., M., Ji,S., Habib, M., Turner, A., H., Chinsamy, A., Liu X., Han, L. (2014). A new raptorial dinosaur with exceptionally long feathering provides insights into dromaeosaurid flight performance.
Chenanisaurus barbaricus	valid	Longrich et al.	2017	Africa	Morocco	Béni Mellal-Khénifra	“Couche III” Phosphates	Late Cretaceous	Late Maastrichtian	Theropoda	Neotheropoda	Averostra	Ceratosauria	Neoceratosauria	Abelisauroidea	Abelisauria	Abelisauridae				Anterior end of the left dentary, referred teeth.	Longrich, N. R., Pereda-Suberbiola, X., Jalil, N.-E., Khaldoune, F., & Jourani, E. (2017). An abelisaurid from the latest Cretaceous (late Maastrichtian) of Morocco, North Africa.
Chilantaisaurus tashuikouensis	valid	Hu	1964	Asia	China	Inner Mongolia	Ulansuhai	Late Cretaceous	Turonian	Theropoda	Neotheropoda	Averostra	Tetanurae	Orionides	Avetheropoda	Coelurosauria ?	Tyrannoraptora ?	Tyrannosauroidea ?	Megaraptora ?		Right humerus, ungual phalanx, fragment of left ilium, both femora, right and partial left tibiae, partial left fibula, metatarsals. Referred tooth ?, caudal centrum ?	BENSON, R. B. J., & XING, X. (2008). The anatomy and systematic position of the theropod dinosaur Chilantaisaurus tashuikouensis Hu, 1964 from the Early Cretaceous of Alanshan, People’s Republic of China.
Chilesaurus diegosuarezi	valid	Novas et al.	2015	South America	Chile	Aysén	Toqui	Late Jurassic	Tithonian	Theropoda ?	Neotheropoda ?	Averostra ?	Tetanurae ?								Several (or at least 13 ?) partial skeletons (also with skull fragments).	Novas, F.E., Salgado, L., Suárez, M., Agnolín, F.L., Ezcurra, M.D., Chimento, N.R., de la Cruz, R., Isasi, M.P., Vargas, A.O., Rubilar-Rogers, D. (2015). An enigmatic plant-eating theropod from the Late Jurassic period of Chile.
Chirostenotes pergracilis	valid	Gilmore	1924	North America	Canada	Alberta	Dinosaur Park	Late Cretaceous	Middle-Late Campanian	Theropoda	Neotheropoda	Averostra	Tetanurae	Orionides	Avetheropoda	Coelurosauria	Tyrannoraptora	Maniraptoriformes	Maniraptora	Pennaraptora	Forelimb bones, referred several individuals (partial and fragmentary skeletons, single bones).	Gregory F. Funston (2020). Caenagnathids of the Dinosaur Park Formation (Campanian) of Alberta, Canada: anatomy, osteo-histology, taxonomy, and evolution.
Chuandongocoelurus primitivus	valid	He	1984	Asia	China	Sichuan	Lower Shaximiao	Middle Jurassic	Bathonian-Callovian	Theropoda	Neotheropoda	Averostra	Tetanurae								Partial skeleton without skull.	He, (1984). The vertebrate fossils of Sichuan.
Citipati osmolskae	valid	Clark, Norell & Barsbold	2001	Asia	Mongolia	Ömnögovi	Djadokhta	Late Cretaceous	Late Campanian	Theropoda	Neotheropoda	Averostra	Tetanurae	Orionides	Avetheropoda	Coelurosauria	Tyrannoraptora	Maniraptoriformes	Maniraptora	Pennaraptora	Almost complete skeleton with skull, referred two partial skeletons, embryo and eggs.	Clark, Norell and Barsbold, (2001). Two new oviraptorids (Theropoda: Oviraptorosauria) from the Late Cretaceous Djadokta Formation, Ukhaa Tolgod.
Citipes elegans	valid	Funston	2020	North America	Canada	Alberta	Dinosaur Park	Late Cretaceous	Middle-Late Campanian	Theropoda	Neotheropoda	Averostra	Tetanurae	Orionides	Avetheropoda	Coelurosauria	Tyrannoraptora	Maniraptoriformes	Maniraptora	Pennaraptora	Partial tarsometatarsus, referred other fragments (several individuals).	Gregory F. Funston (2020). Caenagnathids of the Dinosaur Park Formation (Campanian) of Alberta, Canada: anatomy, osteo-histology, taxonomy, and evolution.
Coelophysis bauri	valid	Cope	1889	North America	USA	New Mexico, Arizona ?, Texas ?	Chinle, Bull Canyon ?	Late Triassic	Late Norian-Rhaetian	Theropoda	Neotheropoda	Coelophysoidea	Coelophysidae								At least 1000 individuals (include complete skeletons).	Cope, (1889). On a new genus of Triassic Dinosauria. Mortimer - Theropod database (online).
"Coelosaurus" antiquus	valid	Leidy	1865	North America	USA	New Jersey	Navesink	Late Cretaceous	Late Campanian-Early Maastrichtian	Theropoda	Neotheropoda	Averostra	Tetanurae	Orionides	Avetheropoda	Coelurosauria	Tyrannoraptora	Maniraptoriformes	Ornithomimosauria	Ornithomimidae	Tibiae, referred fragmentary tibia ?, two caudal vertebrae ?, other material ?	Leidy, (1865). Memoir of the extinct reptiles of the Cretaceous formations of the United States.
Coelurus fragilis	valid	Marsh	1879	North America	USA	Utah, Wyoming	Morrison	Late Jurassic	Late Kimmeridgian-Tithonian	Theropoda	Neotheropoda	Averostra	Tetanurae	Orionides	Avetheropoda	Coelurosauria	Tyrannoraptora	Tyrannosauroidea	Coeluridae		Several fragmentary skeletons.	Carpenter, Miles, Ostrom and Cloward, (2005). Redescription of the small maniraptoran theropods Ornitholestes and Coelurus from the Upper Jurassic Morrison Formation of Wyoming.
Compsognathus longipes	valid	Wagner	1859	Europe	Germany, France	Bavaria, Provence-Alpes-Côte d'Azur	Solnhofen, Lithographic Limestone	Late Jurassic	Early Tithonian	Theropoda	Neotheropoda	Averostra	Tetanurae	Orionides	Avetheropoda	Coelurosauria	Compsognathidae				Two almost complete skeletons with skull.	Peyer, (2003). A complete redescription of the French Compsognathus with special consideration of the anatomy of the hand. Mortimer - Theropod database (online).
Concavenator corcovatus	valid	Ortega, Escaso & Sanz	2010	Europe	Spain	Castilla-La Mancha	La Huérguina	Early Cretaceous	Barremian	Theropoda	Neotheropoda	Averostra	Tetanurae	Orionides	Avetheropoda	Carnosauria	Allosauroidea	Allosauria	Carcharodontosauria	Carcharodontosauridae	Almost complete skeleton with skull.	Ortega, Escaso and Sanz, (2010). A bizarre, humped Carcharodontosauria (Theropoda) from the Lower Cretaceous of Spain.
Conchoraptor gracilis	valid	Barsbold	1986	Asia	Mongolia	Ömnögovi	Barun Goyot, Nemegt, Djadokhta	Late Cretaceous	Late Campanian-Early Maastrichtian	Theropoda	Neotheropoda	Averostra	Tetanurae	Orionides	Avetheropoda	Coelurosauria	Tyrannoraptora	Maniraptoriformes	Maniraptora	Pennaraptora	Many individuals.	Barsbold, (1986). Raubdinosaurier Oviraptoren. In Vorobyeva (editor). Herpetologische Untersuchungen in der Mongolischen Volksrepublik. Mortimer - Theropod database (online).
Condorraptor currumili	valid	Rauhut	2005	South America	Argentina	Chubut	Cañadón Asfalto	Early Jurassic	Toarcian	Theropoda	Neotheropoda	Averostra	Tetanurae	Orionides	Megalosauroidea	Piatnitzkysauridae					Tibia and several single bones (probably one individual).	Rauhut, (2005). Osteology and relationships of a new theropod dinosaur from the Middle Jurassic of Patagonia.
Corythoraptor jacobsi	valid	Lü et al.	2017	Asia	China	Jiangxi	Nanxiong	Late Cretaceous	Maastrichtian	Theropoda	Neotheropoda	Averostra	Tetanurae	Orionides	Avetheropoda	Coelurosauria	Tyrannoraptora	Maniraptoriformes	Maniraptora	Pennaraptora	Almost complete skeleton with the skull.	Lü, J.; Li, G; Kundrát, M.; Lee, Y.; Zhenyuan, S.; Yoshitsugu, K.; Caizhi, S.; Fangfang, T.; Hanfeng, L (2017). "High diversity of the Ganzhou Oviraptorid Fauna increased by a new “cassowary-like” crested species".
Cristatusaurus lapparenti	valid	Taquet & Russell	1998	Africa	Niger	Agadez	Elrhaz	Early Cretaceous	Aptian-Albian	Theropoda	Neotheropoda	Averostra	Tetanurae	Orionides	Megalosauroidea	Spinosauridae	Baryonychinae				Fragmentary skull, referred dorsal vertebrae, dorsal neural arch and premaxilla, other material ?	Taquet, P., & Russell, D. A. (1998). New data on spinosaurid dinosaurs from the early cretaceous of the Sahara.
Cruxicheiros newmanorum	valid	Benson & Radley	2010	Europe	United Kingdom	England	Chipping Norton Limestone	Middle Jurassic	Early Bathonian	Theropoda	Neotheropoda	Averostra	Tetanurae	Orionides ?							Partial femur and vertebrae, ribs, scapulocoracoid, metacarpal, partial ilium, proximal pubis, fibula, fragments.	Benson, Roger B.J.; Radley, Jonathan D. (2010). "A new large-bodied theropod dinosaur from the Middle Jurassic of Warwickshire, United Kingdom".
Cryolophosaurus ellioti	valid	Hammer & Hickerson	1994	Antarctica	-	Ross Dependency	Hanson	Early Jurassic	Sinemurian	Theropoda	Neotheropoda	Averostra ?	Tetanurae ?								Large part of skeleton and skull. Other material.	Smith, Makovicky, Hammer and Currie, (2007). Osteology of Cryolophosaurus ellioti (Dinosauria: Theropoda) from the Early Jurassic of Antarctica and implications for early theropod evolution.
Daemonosaurus chauliodus	valid	Sues et al.	2011	North America	USA	New Mexico	Chinle	Late Triassic	Rhaetian	Theropoda ?											Skull, cervical vertebrae and cervical rib fragments.	Nesbitt & Sues (2020). The osteology of the early-diverging dinosaur Daemonosaurus chauliodus (Archosauria: Dinosauria) from the Coelophysis Quarry (Triassic: Rhaetian) of New Mexico and its relationships to other early dinosaurs.
Dahalokely tokana	valid	Farke & Sertich	2013	Africa	Madagascar	Antsiranana	Ambolafotsy	Late Cretaceous	Turonian	Theropoda	Neotheropoda	Averostra	Ceratosauria	Neoceratosauria	Abelisauroidea	Abelisauria ?	Abelisauridae ?	Brachyrostra ?			Cervical and dorsal vertebrae, second dorsal rib and dorsal rib fragments.	Farke, A. A.; Sertich, J. J. W. (2013). Butler, Richard J (ed.). "An Abelisauroid Theropod Dinosaur from the Turonian of Madagascar".
Dakotaraptor steini	valid	DePalma et al.	2015	North America	USA	South Dakota	Hell Creek	Late Cretaceous	Late Maastrichtian	Theropoda	Neotheropoda	Averostra	Tetanurae	Orionides	Avetheropoda	Coelurosauria	Tyrannoraptora	Maniraptoriformes	Maniraptora	Pennaraptora	Partial skeleton, referred tibia, astragalocalcaneum and teeth.	DePalma, R.A., Burnham, D.A., Martin, L.D., Larson, P.L. & Bakker, R.T. (2015) The First Giant Raptor (Theropoda: Dromaeosauridae) from the Hell Creek Formation.
Daliansaurus liaoningensis	valid	Shen et al.	2017	Asia	China	Liaoning	Yixian	Early Cretaceous	Barremian	Theropoda	Neotheropoda	Averostra	Tetanurae	Orionides	Avetheropoda	Coelurosauria	Tyrannoraptora	Maniraptoriformes	Maniraptora	Pennaraptora	Almost complete skeleton with skull.	Shen, Lu, Liu, Kundrat, Brusatte and Gao, (2017). A new troodontid dinosaur from the Lower Cretaceous Yixian Formation of Liaoning Province, China.
Daspletosaurus horneri	valid	Carr et al.	2017	North America	USA	Montana	Two Medicine	Late Cretaceous	Late Campanian	Theropoda	Neotheropoda	Averostra	Tetanurae	Orionides	Avetheropoda	Coelurosauria	Tyrannoraptora	Tyrannosauroidea	Pantyrannosauria	Eutyrannosauria	Complete skull and partial skeleton, referred other individuals.	Carr, T. D., Varricchio, D. J., Sedlmayr, J. C., Roberts, E. M., & Moore, J. R. (2017). A new tyrannosaur with evidence for anagenesis and crocodile-like facial sensory system.
Daspletosaurus torosus	valid	Russell	1970	North America	Canada	Alberta	Oldman	Late Cretaceous	Middle Campanian	Theropoda	Neotheropoda	Averostra	Tetanurae	Orionides	Avetheropoda	Coelurosauria	Tyrannoraptora	Tyrannosauroidea	Pantyrannosauria	Eutyrannosauria	At least several skeletons with skulls.	Russell, D.A. (1970) "Tyrannosaurs from the Late Cretaceous of western Canada".
Daspletosaurus wilsoni	valid	Warshaw & Fowler	2022	North America	USA, Canada	Montana, Alberta	Judith River, Oldman, Two Medicine	Late Cretaceous	Middle-Late Campanian	Theropoda	Neotheropoda	Averostra	Tetanurae	Orionides	Avetheropoda	Coelurosauria	Tyrannoraptora	Tyrannosauroidea	Pantyrannosauria	Eutyrannosauria	Partial skull and fragments (mostly vertebrae). Referred several individuals.	Warshaw, Elías A.; Fowler, Denver W. (2022). "A transitional species of Daspletosaurus Russell, 1970 from the Judith River Formation of eastern Montana".
Datanglong guangxiensis	valid	Mo, Zhou, Li, Huang & Cao	2014	Asia	China	Guangxi	Xinlong	Early Cretaceous	Aptian-Albian ?	Theropoda	Neotheropoda	Averostra	Tetanurae	Orionides	Avetheropoda	Coelurosauria ?	Tyrannoraptora ?	Tyrannosauroidea ?	Megaraptora ?		Vertebrae, incomplete synsacrum, incomplete first chevron, incomplete ilia, pubic fragment and proximal ischium.	MO, J., ZHOU, F., LI, G., HUANG, Z., & CAO, C. (2014). A New Carcharodontosauria (Theropoda) from the Early Cretaceous of Guangxi, Southern China.
Daurlong wangi	valid	Wang et al.	2022	Asia	China	Inner Mongolia	Longjiang	Early Cretaceous	?	Theropoda	Neotheropoda	Averostra	Tetanurae	Orionides	Avetheropoda	Coelurosauria	Tyrannoraptora	Maniraptoriformes	Maniraptora	Pennaraptora	Almost complete skeleton with skull.	Wang, Xuri; Cau, Andrea; Guo, Bin; Ma, Feimin; Qing, Gele; Liu, Yichuan (2022). "Intestinal preservation in a birdlike dinosaur supports conservatism in digestive canal evolution among theropods".
Deinocheirus mirificus	valid	Osmólska & Roniewicz	1970	Asia	Mongolia	Ömnögovi	Nemegt	Late Cretaceous	Early Maastrichtian	Theropoda	Neotheropoda	Averostra	Tetanurae	Orionides	Avetheropoda	Coelurosauria	Tyrannoraptora	Maniraptoriformes	Ornithomimosauria	Deinocheiridae	At least 3 individuals (Total- almost complete skeleton with skull).	Lee, Y.-N.; Barsbold, R.; Currie, P.J.; Kobayashi, Y.; Lee, H.-J.; Godefroit, P.; Escuillié, F.; Chinzorig, T. (2014). "Resolving the long-standing enigmas of a giant ornithomimosaur Deinocheirus mirificus".
Deinonychus antirrhopus	valid	Ostrom	1969	North America	USA	Montana, Wyoming, Oklahoma, Maryland ?, Texas ?, Arizona ?	Cloverly, Antlers, Arundel ?, Trinity Group ?, Woodbine ?	Early Cretaceous	Aptian-Albian	Theropoda	Neotheropoda	Averostra	Tetanurae	Orionides	Avetheropoda	Coelurosauria	Tyrannoraptora	Maniraptoriformes	Maniraptora	Pennaraptora	Many individuals and referred many teeth.	Ostrom, (1969). Osteology of Deinonychus antirrhopus, an unusual theropod from the Lower Cretaceous of Montana. Parsons and Parsons, (2015). Morphological variations within the ontogeny of Deinonychus antirrhopus (Theropoda, Dromaeosauridae). Mortimer - Theropod database (online).
Deltadromeus agilis	valid	Sereno et al.	1996	Africa	Morocco, Egypt ?	Drâa-Tafilalet, Giza Governorate ?	Kem Kem Beds, Bahariya ?	Late Cretaceous	Cenomanian	Theropoda	Neotheropoda	Averostra	Ceratosauria	Neoceratosauria ?	Abelisauroidea ?	Abelisauria ?	Noasauridae ?				Partial skeleton without skull, referred femora ? (problematic), metatarsal III ?, pedal ungual IV ?	Sereno, Dutheil, Iarochene, Larsson, Lyon, Magwene, Sidor, Varricchio and Wilson, (1996). Predatory dinosaurs from the Sahara and Late Cretaceous faunal differentiation.
Dilong paradoxus	valid	Xu et al.	2004	Asia	China	Liaoning	Yixian	Early Cretaceous	Barremian	Theropoda	Neotheropoda	Averostra	Tetanurae	Orionides	Avetheropoda	Coelurosauria	Tyrannoraptora	Tyrannosauroidea	Pantyrannosauria		Three (or two ?) partial skeletons with skulls and partial skull.	Xu, Norell, Kuang, Wang, Zhao and Jia, (2004). Basal tyrannosauroids from China and evidence for protofeathers in tyrannosauroids.
Dilophosaurus wetherilli	valid	Welles	1970	North America	USA	Arizona	Kayenta	Early Jurassic	Sinemurian-Pliensbachian	Theropoda	Neotheropoda	Dilophosauridae									Several partial skeletons with skulls and single fragments.	Marsh, (2015). A comprehensive study of Dilophosaurus wetherilli: Anatomy, taxonomy, and evolutionary relationships of the first large-bodied theropod in North America.
Dineobellator notohesperus	valid	Jasinski, Sullivan & Dodson	2020	North America	USA	New Mexico	Ojo Alamo	Late Cretaceous	Late Maastrichtian	Theropoda	Neotheropoda	Averostra	Tetanurae	Orionides	Avetheropoda	Coelurosauria	Tyrannoraptora	Maniraptoriformes	Maniraptora	Pennaraptora	Partial skeleton with fragmentary skull.	Jasinski, Sullivan & Dodson (2020). New Dromaeosaurid Dinosaur (Theropoda, Dromaeosauridae) from New Mexico and Biodiversity of Dromaeosaurids at the end of the Cretaceous.
Diuqin lechiguanae	valid	Porfiri et al.	2024	South America	Argentina	Neuquén	Bajo de la Carpa	Late Cretaceous	Santonian	Theropoda	Neotheropoda	Averostra	Tetanurae	Orionides	Avetheropoda	Coelurosauria	Tyrannoraptora	Maniraptoriformes	Maniraptora	Pennaraptora	Neural arches, left humerus and four unidentified fragments.	Porfiri et al. (2024). Diuqin lechiguanae gen. et sp. nov., a new unenlagiine (Theropoda: Paraves) from the Bajo de la Carpa Formation (Neuquén Group, Upper Cretaceous) of Neuquén Province, Patagonia, Argentina.
Dornraptor normani	valid	Baron	2024	Europe	United Kingdom	England	Blue Lias	Early Jurassic	Hettangian-Early Sinemurian	Theropoda	Neotheropoda	Averostra	Ceratosauria ?								Fragmentary femur, tibia and fibula (lost). Referred partial left femur.	Baron, M.G. (2024). "A new name for old bones: A reassessment of Early Jurassic theropod remains from Dorset, England".
Dracoraptor hanigani	valid	Martill et al.	2016	Europe	United Kingdom	Wales	Blue Lias	Early Jurassic	Early Hettangian	Theropoda	Neotheropoda	Coelophysoidea ?									Partial skeleton with skull.	Martill, David M.; Vidovic, Steven U.; Howells, Cindy; Nudds, John R. (2016). "The Oldest Jurassic Dinosaur: A Basal Neotheropod from the Hettangian of Great Britain".
Dracovenator regenti	valid	Yates	2006	Africa	South Africa	Eastern Cape	Upper Elliot	Early Jurassic	Hettangian-Sinemurian	Theropoda	Neotheropoda	Dilophosauridae									Incomplete skull with teeth, referred partial skull (juvenile) ?	Yates, (2005). A new theropod dinosaur from the Early Jurassic of South Africa and its implications for the early evolution of theropods.
Dromaeosauroides bornholmensis	valid	Christiansen & Bonde	2003	Europe	Denmark	Bornholm	Jydegaard	Early Cretaceous	Late Berriasian	Theropoda	Neotheropoda	Averostra	Tetanurae	Orionides	Avetheropoda	Coelurosauria	Tyrannoraptora	Maniraptoriformes	Maniraptora	Pennaraptora	Anterior dentary tooth, referred tooth.	Christiansen and Bonde, (2003). The first dinosaur from Denmark.
Dromaeosaurus albertensis	valid	Matthew & Brown	1922	North America	Canada, USA ?	Alberta, Montana ?, Wyoming ?, Alaska ?	Dinosaur Park, Oldman ?, Judith River ?, Mesaverde ?, Prince Creek ?	Late Cretaceous	Campanian	Theropoda	Neotheropoda	Averostra	Tetanurae	Orionides	Avetheropoda	Coelurosauria	Tyrannoraptora	Maniraptoriformes	Maniraptora	Pennaraptora	Incomplete skull and fragmentary skeleton, referred many other specimens and many teeth.	Turner A.H., Makovicky P.J., Norell M.A. (2012). A review of dromaeosaurid systematics and paravian phylogeny. Matthew and Brown, (1922). The family Deinodontidae, with notice of a new genus from the Cretaceous of Alberta. Mortimer - Theropod database (online).
Dromiceiomimus brevitertius	valid	Russell	1972	North America	Canada	Alberta	Horseshoe Canyon	Late Cretaceous	Early Maastrichtian	Theropoda	Neotheropoda	Averostra	Tetanurae	Orionides	Avetheropoda	Coelurosauria	Tyrannoraptora	Maniraptoriformes	Ornithomimosauria	Ornithomimidae	At least several partial skeletons with skulls.	Macdonald, I., & Currie, P. J. (2018). Description of a partial Dromiceiomimus (Dinosauria: Theropoda) skeleton with comments on the validity of the genus.
Dromiceiomimus samueli	valid	Russell	1972	North America	Canada	Alberta	Dinosaur Park	Late Cretaceous	Middle-Late Campanian	Theropoda	Neotheropoda	Averostra	Tetanurae	Orionides	Avetheropoda	Coelurosauria	Tyrannoraptora	Maniraptoriformes	Ornithomimosauria	Ornithomimidae	Several partial skeletons with skulls.	Russell, (1972). Ostrich dinosaurs from the Late Cretaceous of western Canada. Canadian Journal of Earth Sciences.
Dryptosaurus aquilunguis	valid	Marsh	1877	North America	USA	New Jersey	New Egypt	Late Cretaceous	Maastrichtian	Theropoda	Neotheropoda	Averostra	Tetanurae	Orionides	Avetheropoda	Coelurosauria	Tyrannoraptora	Tyrannosauroidea	Pantyrannosauria	Eutyrannosauria	Partial skeleton with skull fragments, referred metatarsal IV, caudal vertebra ?, two teeth ?, other fragments ?	Brusatte, S. L., Benson, R. B. J., & Norell, M. A. (2011). The Anatomy of Dryptosaurus aquilunguis (Dinosauria: Theropoda) and a Review of Its Tyrannosauroid Affinities.
Dubreuillosaurus valesdunensis	valid	Allain	2005	Europe	France	Normandy	Calcaire de Caen	Middle Jurassic	Middle Bathonian	Theropoda	Neotheropoda	Averostra	Tetanurae	Orionides	Megalosauroidea	Megalosauridae	Afrovenatorinae ?				Partial skeleton with partial skull.	Allain, (2005). The postcranial anatomy of the megalosaur Dubreuillosaurus valesdunensis (Dinosauria Theropoda) from the Middle Jurassic of Normandy, France.
Duriavenator hesperis	valid	Benson	2008	Europe	United Kingdom	England	Inferior Oolite Group	Middle Jurassic	Bajocian	Theropoda	Neotheropoda	Averostra	Tetanurae	Orionides	Megalosauroidea	Megalosauridae	Megalosaurinae ?				Partial premaxillae, maxilla, vomer, partial dentaries, partial surangular, teeth, fragments.	Benson, R.B.J. (2008). "A redescription of "Megalosaurus" hesperis (Dinosauria, Theropoda) from the Inferior Oolite (Bajocian, Middle Jurassic) of Dorset, United Kingdom".
Dzharaonyx eski	valid	Averianov & Sues	2022	Asia	Uzbekistan	Navoiy	Bissekty	Late Cretaceous	Turonian	Theropoda	Neotheropoda	Averostra	Tetanurae	Orionides	Avetheropoda	Coelurosauria	Tyrannoraptora	Maniraptoriformes	Maniraptora	Alvarezsauroidea	Humerus. Referred postcranial material (vertebrae, limb bones and other fragments).	Averianov AO, Sues HD (2022). "New material and diagnosis of a new taxon of alvarezsaurid (Dinosauria, Theropoda) from the Upper Cretaceous Bissekty Formation of Uzbekistan".
Ekrixinatosaurus novasi	valid	Calvo et al.	2004	South America	Argentina	Neuquén	Candeleros	Late Cretaceous	Early Cenomanian	Theropoda	Neotheropoda	Averostra	Ceratosauria	Neoceratosauria	Abelisauroidea	Abelisauria	Abelisauridae	Brachyrostra			Partial skeleton with incomplete skull.	Juarez Valieri, Porfiri and Calvo, (2011). New information on Ekrixinatosaurus novasi Calvo et al 2004, a giant and massively-constructed abelisauroid from the "Middle Cretaceous" of Patagonia.
Elaphrosaurus bambergi	valid	Janensch	1920	Africa	Tanzania	Mtwara	Tendaguru	Late Jurassic	Late Kimmeridgian	Theropoda	Neotheropoda	Averostra	Ceratosauria	Elaphrosaurinae							Large part of skeleton without skull, referred posterior dorsal vertebra.	Rauhut, O. W. M., & Carrano, M. T. (2016). The theropod dinosaur Elaphrosaurus bambergi Janensch, 1920, from the Late Jurassic of Tendaguru, Tanzania.
Elemgasem nubilus	valid	Baiano et al.	2022	South America	Argentina	Neuquén	Portezuelo	Late Cretaceous	Late Turonian-Coniacian	Theropoda	Neotheropoda	Averostra	Ceratosauria	Neoceratosauria	Abelisauroidea	Abelisauria	Abelisauridae	Brachyrostra	Furileusauria		Fragmentary skeleton (mostly vertebrae and limb bones) without skull.	Mattia A. Baiano et al. (2022). Elemgasem nubilus: a new brachyrostran abelisaurid (Theropoda, Ceratosauria) from the Portezuelo Formation (Upper Cretaceous) of Patagonia, Argentina.
Elmisaurus rarus	valid	Osmólska	1981	Asia	Mongolia	Ömnögovi	Nemegt	Late Cretaceous	Early Maastrichtian	Theropoda	Neotheropoda	Averostra	Tetanurae	Orionides	Avetheropoda	Coelurosauria	Tyrannoraptora	Maniraptoriformes	Maniraptora	Pennaraptora	Several individuals (fragmentary skeletons also with skull fragments).	Funston et al. (2022). A partial oviraptorosaur skeleton suggests low caenagnathid diversity in the Late Cretaceous Nemegt Formation of Mongolia.
Enigmosaurus mongoliensis	valid	Barsbold & Perle	1983	Asia	Mongolia	Dornogovi	Bayan Shireh	Late Cretaceous	Cenomanian-Turonian	Theropoda	Neotheropoda	Averostra	Tetanurae	Orionides	Avetheropoda	Coelurosauria	Tyrannoraptora	Maniraptoriformes	Maniraptora	Therizinosauria	Pelvic girdle lacking dorsal aspect of ilia and distal ischia and also other fragments.	Zanno, L. E. (2010). A taxonomic and phylogenetic re-evaluation of Therizinosauria (Dinosauria: Maniraptora).
Eoabelisaurus mefi	valid	Pol & Rauhut	2012	South America	Argentina	Chubut	Cañadón Asfalto	Early Jurassic	Toarcian	Theropoda	Neotheropoda	Averostra	Ceratosauria	Neoceratosauria	Abelisauroidea	Abelisauria ?	Abelisauridae ?				Almost complete skeleton with skull.	Diego Pol & Oliver W. M. Rauhut (2012). "A Middle Jurassic abelisaurid from Patagonia and the early diversification of theropod dinosaurs".
Eocarcharia dinops	valid	Sereno & Brusatte	2008	Africa	Niger	Agadez	Elrhaz	Early Cretaceous	Aptian-Albian	Theropoda	Neotheropoda	Averostra	Tetanurae	Orionides	Avetheropoda	Carnosauria	Allosauroidea	Allosauria	Carcharodontosauria	Carcharodontosauridae	Complete left postorbital, referred other isolated skull fragments and teeth (at least three individuals).	Sereno, Paul C.; Brusatte, Stephen L. (2008). "Basal abelisaurid and carcharodontosaurid theropods from the Lower Cretaceous Elrhaz Formation of Niger".
Eodromaeus murphi	valid	Martínez et al.	2011	South America	Argentina	San Juan	Ischigualasto	Late Triassic	Late Carnian	Theropoda ?											Several individuals (large part of skeleton with skull).	Martinez, R. N., Sereno, P. C., Alcober, O. A., Colombi, C. E., Renne, P. R., Montanez, I. P., & Currie, B. S. (2011). A Basal Dinosaur from the Dawn of the Dinosaur Era in Southwestern Pangaea.
Eoneophron infernalis	valid	Atkins-Weltman et al.	2024	North America	USA	South Dakota	Hell Creek	Late Cretaceous	Late Maastrichtian	Theropoda	Neotheropoda	Averostra	Tetanurae	Orionides	Avetheropoda	Coelurosauria	Tyrannoraptora	Maniraptoriformes	Maniraptora	Pennaraptora	Partial hindlimb (right femur, right tibia, astragalocalcaneum, right metatarsal III, and a right metatarsal IV).	Atkins-Weltman, K. L.; Simon, D. J.; Woodward, H. N.; Funston, G. F.; Snively, E. (2024). "A new oviraptorosaur (Dinosauria: Theropoda) from the end-Maastrichtian Hell Creek Formation of North America".
Eosinopteryx brevipenna	valid	Godefroit et al.	2013	Asia	China	Liaoning	Tiaojishan	Middle-Late Jurassic	Callovian-Oxfordian	Theropoda	Neotheropoda	Averostra	Tetanurae	Orionides	Avetheropoda	Coelurosauria	Tyrannoraptora	Maniraptoriformes	Maniraptora	Pennaraptora	Nearly complete skeleton with skull and feathers.	Godefroit P., Demuynck H., Dyke G., Hu D., Escuillié F. i P. Claeys. (2013). Reduced plumage and flight ability of a new Jurassic paravian theropod from China.
Eotyrannus lengi	valid	Hutt et al.	2001	Europe	United Kingdom	England	Wessex	Early Cretaceous	Barremian	Theropoda	Neotheropoda	Averostra	Tetanurae	Orionides	Avetheropoda	Coelurosauria	Tyrannoraptora	Tyrannosauroidea	Pantyrannosauria	Stokesosauridae	Partial skeleton with skull fragments (subadult). Referred incomplete tibia ?	Hutt, Naish, Martill, Barker and Newbery, (2001). A preliminary account of a new tyrannosauroid theropod from the Wessex Formation (Early Cretaceous) of southern England.
Epidexipteryx hui	valid	Zhang et al.	2008	Asia	China	Inner Mongolia	Haifanggou	Middle Jurassic	Callovian	Theropoda	Neotheropoda	Averostra	Tetanurae	Orionides	Avetheropoda	Coelurosauria	Tyrannoraptora	Maniraptoriformes	Maniraptora	Pennaraptora	Almost complete skeleton with skull and filaments.	Zhang, Zhou, Xu, Wang and Sullivan, (2008). A bizarre Jurassic maniraptoran from China with elongate ribbon-like feathers.
Erectopus superbus	valid	von Huene	1923	Europe	France	Grand Est	Sables vert de l'Albien ?	Early Cretaceous	Early Albian	Theropoda	Neotheropoda	Averostra	Tetanurae	Orionides	Avetheropoda	Carnosauria	Allosauroidea ?				Anterior maxilla and partial skeleton (limb bones), referred other fragments.	Allain, (2005). The enigmatic theropod dinosaur Erectopus superbus (Sauvage, 1882) from the Lower Albian of Louppy-le-Ch'teau (Meuse, France).
Erliansaurus bellamanus	valid	Xu et al.	2002	Asia	China	Inner Mongolia	Iren Dabasu	Late Cretaceous	Late Campanian-Early Maastrichtian	Theropoda	Neotheropoda	Averostra	Tetanurae	Orionides	Avetheropoda	Coelurosauria	Tyrannoraptora	Maniraptoriformes	Maniraptora	Therizinosauria	Partial skeleton without skull (subadult).	Zanno, L. E. (2010). A taxonomic and phylogenetic re-evaluation of Therizinosauria (Dinosauria: Maniraptora).
Erlikosaurus andrewsi	valid	Barsbold & Perle	1980	Asia	Mongolia	Ömnögovi	Bayan Shireh	Late Cretaceous	Cenomanian-Turonian	Theropoda	Neotheropoda	Averostra	Tetanurae	Orionides	Avetheropoda	Coelurosauria	Tyrannoraptora	Maniraptoriformes	Maniraptora	Therizinosauria	Nearly complete skull with mandible, several fragmentary cervical vertebrae, left humerus, articulated right pes missing proximal ends of two metatarsals.	Zanno, L. E. (2010). A taxonomic and phylogenetic re-evaluation of Therizinosauria (Dinosauria: Maniraptora).
Erythrovenator jacuiensis	valid	Müller	2021	South America	Brazil	Rio Grande do Sul	Candelária Sequence	Late Triassic	Late Carnian-Early Norian	Theropoda											Proximal portion of a left femur.	Rodrigo T. Müller (2021). "A new theropod dinosaur from a peculiar Late Triassic assemblage of southern Brazil".
Eshanosaurus deguchiianus	valid	Xu, Zhao & Clark	2001	Asia	China	Yunnan	Lower Lufeng	Early Jurassic	Hettangian	Theropoda ?	Neotheropoda ?	Averostra ?	Tetanurae ?	Orionides ?	Avetheropoda ?	Coelurosauria ?	Tyrannoraptora ?	Maniraptoriformes ?	Maniraptora ?	Therizinosauria ?	Incomplete left mandible with teeth.	Barrett, (2009). The affinities of the enigmatic dinosaur Eshanosaurus deguchiianus from the Early Jurassic of Yunnan Province, People's Republic of China.
Eustreptospondylus oxoniensis	valid	Walker	1964	Europe	United Kingdom	England	Oxford Clay	Middle Jurassic	Late Callovian	Theropoda	Neotheropoda	Averostra	Tetanurae	Orionides	Megalosauroidea	Megalosauridae	Eustreptospondylinae				Partial skull and large part of skeleton (subadult).	Walker, (1964). Triassic reptiles from the Elgin area: Ornithosuchus and the origin of carnosaurs.
Falcarius utahensis	valid	Kirkland et al.	2005	North America	USA	Utah	Cedar Mountain	Early Cretaceous	Valanginian	Theropoda	Neotheropoda	Averostra	Tetanurae	Orionides	Avetheropoda	Coelurosauria	Tyrannoraptora	Maniraptoriformes	Maniraptora	Therizinosauria	At least ten individuals.	Zanno, L. E. (2010). A taxonomic and phylogenetic re-evaluation of Therizinosauria (Dinosauria: Maniraptora).
Fosterovenator churei	valid	Dalman	2014	North America	USA	Wyoming	Morrison	Late Jurassic	Tithonian	Theropoda	Neotheropoda	Averostra	Ceratosauria ?								Partial tibiotarsus, referred fibula ?	Dalman, S.G. (2014). "New data on small theropod dinosaurs from the Upper Jurassic Morrison Formation of Como Bluff, Wyoming, USA".
Fujianvenator prodigiosus	valid	Xu et al.	2023	Asia	China	Fujian	Nanyuan	Late Jurassic	Tithonian	Theropoda	Neotheropoda	Averostra	Tetanurae	Orionides	Avetheropoda	Coelurosauria	Tyrannoraptora	Maniraptoriformes	Maniraptora	Pennaraptora	Articulated and partially complete skeleton preserved on a slab and counter slab.	Xu et al. (2023). "A new avialan theropod from an emerging Jurassic terrestrial fauna".
Fukuiraptor kitadaniensis	valid	Azuma & Currie	2000	Asia	Japan	Fukui	Kitadani	Early Cretaceous	Aptian	Theropoda	Neotheropoda	Averostra	Tetanurae	Orionides	Avetheropoda	Coelurosauria	Tyrannoraptora	Tyrannosauroidea	Megaraptora		Partial skeleton with skull fragments (subadult) and many other individuals (mostly juvenile).	Azuma and Currie, (2000). A new carnosaur (Dinosauria: Theropoda) from the Lower Cretaceous of Japan.
Fukuivenator paradoxus	valid	Azuma et al.	2016	Asia	Japan	Fukui	Kitadani	Early Cretaceous	Aptian	Theropoda	Neotheropoda	Averostra	Tetanurae	Orionides	Avetheropoda	Coelurosauria	Tyrannoraptora	Tyrannosauroidea ?	Coeluridae ?		Large part of skeleton with partial skull.	Hattori, S.; Kawabe, S.; Imai, T.; Shibata, M.; Miyata, K.; Xu, X.; Azuma, Y. (2021). "OSTEOLOGY OF FUKUIVENATOR PARADOXUS: A BIZARRE MANIRAPTORAN THEROPOD FROM THE EARLY CRETACEOUS OF FUKUI, JAPAN".
Gallimimus bullatus	valid	Osmólska et al.	1972	Asia	Mongolia	Ömnögovi	Nemegt	Late Cretaceous	Early Maastrichtian	Theropoda	Neotheropoda	Averostra	Tetanurae	Orionides	Avetheropoda	Coelurosauria	Tyrannoraptora	Maniraptoriformes	Ornithomimosauria	Ornithomimidae	At least several individuals (include almost complete skeletons and skulls).	Mortimer - Theropod database (online).
Ganzhousaurus nankangensis	valid	Wang, Sun, Sullivan & Xu	2013	Asia	China	Jiangxi	Nanxiong	Late Cretaceous	Maastrichtian	Theropoda	Neotheropoda	Averostra	Tetanurae	Orionides	Avetheropoda	Coelurosauria	Tyrannoraptora	Maniraptoriformes	Maniraptora	Pennaraptora	Mandible, three posterior caudal vertebrae, left partial ilium, midshaft portion of right tibia, and nearly complete articulated right pes.	Wang, S., Sun, C., Sullivan, C. & Xu, X. (2013) "A new oviraptorid (Dinosauria: Theropoda) from the Upper Cretaceous of southern China".
Garudimimus brevipes	valid	Barsbold	1981	Asia	Mongolia	Ömnögovi	Bayan Shireh	Late Cretaceous	Cenomanian-Turonian	Theropoda	Neotheropoda	Averostra	Tetanurae	Orionides	Avetheropoda	Coelurosauria	Tyrannoraptora	Maniraptoriformes	Ornithomimosauria	Deinocheiridae ?	Large part of skeleton with skull.	Kobayashi, Y.; Barsbold, R. (2005). "Reexamination of a primitive ornithomimosaur, Garudimimus brevipes Barsbold, 1981 (Dinosauria:Theropoda), from the Late Cretaceous of Mongolia".
Gasosaurus constructus	valid	Dong & Tang	1985	Asia	China	Sichuan	Lower Shaximiao	Middle Jurassic	Bathonian-Callovian	Theropoda	Neotheropoda	Averostra	Tetanurae	Orionides	Megalosauroidea ?	Piatnitzkysauridae ?					Partial skeleton (vertebrae, humerus, ilium, pubis, ischium, femur, tibia, fibula, astragalus, metatarsal II and III, pedal ungual IV). Referred 3 teeth and other material ?	Dong and Tang, (1985). A new Mid-Jurassic theropod (Gasosaurus constructus gen. et sp. nov.) from Dashanpu, Zigong, Sichuan Province, China.
Geminiraptor suarezarum	valid	Senter et al.	2010	North America	USA	Utah	Cedar Mountain	Early Cretaceous	Berriasian-Valanginian	Theropoda	Neotheropoda	Averostra	Tetanurae	Orionides	Avetheropoda	Coelurosauria	Tyrannoraptora	Maniraptoriformes	Maniraptora	Pennaraptora	Partial maxilla.	Senter P, Kirkland JI, Bird J, Bartlett JA. (2010). A new troodontid theropod dinosaur from the Lower Cretaceous of Utah.
Genusaurus sisteronis	valid	Accarie et al.	1995	Europe	France	Provence-Alpes-Côte d'Azur	"Bevons" Beds	Early Cretaceous	Albian	Theropoda	Neotheropoda	Averostra	Ceratosauria	Neoceratosauria	Abelisauroidea	Abelisauria	Abelisauridae ?	Majungasaurinae ?			Seven dorsal centra, sacral centrum, incomplete ilium, proximal pubis ?, femur, proximal tibia, proximal fibula, tarsal.	Accarie et al. (1995). Découverte d'un Dinosaure théropode nouveau (Genusaurus sisteronis n. g., n. sp.) dans l'Albien marin de Sisteron (Alpes de Haute-Provence, France) et extension au Crétacé inférieur de la lignée cératosaurienne.
Genyodectes serus	valid	Woodward	1901	South America	Argentina	Chubut	Cerro Barcino	Early Cretaceous	Late Albian	Theropoda	Neotheropoda	Averostra	Ceratosauria	Neoceratosauria	Ceratosauridae						Premaxillae, anteroventral maxillae, anterior dentaries, partial supradentaries, splenial fragment, teeth.	Rauhut, (2004). Provenance and anatomy of Genyodectes serus, a large-toothed ceratosaur (Dinosauria: Theropoda) from Patagonia.
Giganotosaurus carolinii	valid	Coria & Salgado	1995	South America	Argentina	Neuquén	Candeleros	Late Cretaceous	Early Cenomanian	Theropoda	Neotheropoda	Averostra	Tetanurae	Orionides	Avetheropoda	Carnosauria	Allosauroidea	Allosauria	Carcharodontosauria	Carcharodontosauridae	Partial skeleton with skull, referred incomplete dentary, teeth.	Coria and Salgado, (1995). A new giant carnivorous dinosaur from the Cretaceous of Patagonia.
Gigantoraptor erlianensis	valid	Xu, Tan, Wang, Zhao & Tan	2007	Asia	China	Inner Mongolia	Iren Dabasu	Late Cretaceous	Late Campanian-Early Maastrichtian	Theropoda	Neotheropoda	Averostra	Tetanurae	Orionides	Avetheropoda	Coelurosauria	Tyrannoraptora	Maniraptoriformes	Maniraptora	Pennaraptora	Incomplete skeleton, mandibles.	Xu, Tan, Wang, Zhao and Tan, (2007). A gigantic bird-like dinosaur from the Late Cretaceous of China.
Gobiraptor minutus	valid	Lee et al.	2019	Asia	Mongolia	Ömnögovi	Nemegt	Late Cretaceous	Early Maastrichtian	Theropoda	Neotheropoda	Averostra	Tetanurae	Orionides	Avetheropoda	Coelurosauria	Tyrannoraptora	Maniraptoriformes	Maniraptora	Pennaraptora	Partial skull and partial skeleton.	Lee, S., Lee, Y.-N., Chinsamy, A., Lü, J., Barsbold, R., Tsogtbaatar, K. (2019). "A new baby oviraptorid dinosaur (Dinosauria: Theropoda) from the Upper Cretaceous Nemegt Formation of Mongolia".
Gobivenator mongoliensis	valid	Tsuihiji et al.	2014	Asia	Mongolia	Ömnögovi	Djadokhta	Late Cretaceous	Late Campanian	Theropoda	Neotheropoda	Averostra	Tetanurae	Orionides	Avetheropoda	Coelurosauria	Tyrannoraptora	Maniraptoriformes	Maniraptora	Pennaraptora	Almost complete skeleton with skull.	Tsuihiji, T., Barsbold, R., Watabe, M., Tsogtbaatar, K., Chinzorig, T., Fujiyama, Y., & Suzuki, S. (2014). An exquisitely preserved troodontid theropod with new information on the palatal structure from the Upper Cretaceous of Mongolia.
Gojirasaurus quayi	valid	Carpenter	1997	North America	USA	New Mexico	Bull Canyon	Late Triassic	Norian	Theropoda	Neotheropoda	Coelophysoidea ?									Pubis and tibia.	Mortimer - Theropod database (online).
Gorgosaurus libratus	valid	Lambe	1914	North America	Canada, USA ?	Alberta, Montana ?	Dinosaur Park, Judith River ?	Late Cretaceous	Middle-Late Campanian	Theropoda	Neotheropoda	Averostra	Tetanurae	Orionides	Avetheropoda	Coelurosauria	Tyrannoraptora	Tyrannosauroidea	Pantyrannosauria	Eutyrannosauria	Many skeletons and skulls (include almost complete skeleton with skull).	Currie (2003) Cranial anatomy of tyrannosaurid dinosaurs from the Late Cretaceous of Alberta, Canada. Mortimer - Theropod database (online).
Graciliraptor lujiatunensis	valid	Xu & Wang	2004	Asia	China	Liaoning	Yixian	Early Cretaceous	Barremian	Theropoda	Neotheropoda	Averostra	Tetanurae	Orionides	Avetheropoda	Coelurosauria	Tyrannoraptora	Maniraptoriformes	Maniraptora	Pennaraptora	Fragmentary maxilla, teeth, caudal vertebrae, chevrons and limb bones.	Xu and Wang, (2004). A new dromaeosaur (Dinosauria: Theropoda) from the Early Cretaceous Yixian Formation of Western Liaoning.
Gualicho shinyae	valid	Apesteguía et al.	2016	South America	Argentina	Río Negro	Huincul	Late Cretaceous	Cenomanian	Theropoda	Neotheropoda	Averostra	Ceratosauria	Neoceratosauria ?	Abelisauroidea ?	Abelisauria ?	Noasauridae ?				Partial skeleton (vertebrae, incomplete scapulocoracoid, limb bones and other fragments).	Apesteguía, Smith, Juárez Valieri and Makovicky, (2016). An unusual new theropod with a didactyl manus from the Upper Cretaceous of Patagonia, Argentina.
Guanlong wucaii	valid	Xu et al.	2006	Asia	China	Xinjiang	Shishugou	Late Jurassic	Oxfordian	Theropoda	Neotheropoda	Averostra	Tetanurae	Orionides	Avetheropoda	Coelurosauria	Tyrannoraptora	Tyrannosauroidea	Proceratosauridae		Two skeletons with skull (large part of skeleton).	Xu X.; Clark, J.M.; Forster, C. A.; Norell, M.A.; Erickson, G.M.; Eberth, D.A.; Jia, C. & Zhao, Q. (2006). "A basal tyrannosauroid dinosaur from the Late Jurassic of China".
Guemesia ochoai	valid	Agnolín et al.	2022	South America	Argentina	Salta	Los Blanquitos	Late Cretaceous	Campanian	Theropoda	Neotheropoda	Averostra	Ceratosauria	Neoceratosauria	Abelisauroidea	Abelisauria	Abelisauridae	Brachyrostra			Braincase.	Agnolín et al. (2022). "First definitive abelisaurid theropod from the Late Cretaceous of Northwestern Argentina".
Hagryphus giganteus	valid	Zanno & Sampson	2005	North America	USA	Utah	Kaiparowits	Late Cretaceous	Late Campanian	Theropoda	Neotheropoda	Averostra	Tetanurae	Orionides	Avetheropoda	Coelurosauria	Tyrannoraptora	Maniraptoriformes	Maniraptora	Pennaraptora	Partial skeleton (limb bones). Referred distal metatarsal II ?	Mortimer - Theropod database (online).
Halszkaraptor escuilliei	valid	Cau et al.	2017	Asia	Mongolia	Ömnögovi	Djadokhta	Late Cretaceous	Late Campanian	Theropoda	Neotheropoda	Averostra	Tetanurae	Orionides	Avetheropoda	Coelurosauria	Tyrannoraptora	Maniraptoriformes	Maniraptora	Pennaraptora	Almost complete skeleton with skull.	Cau, A.; Beyrand, V.; Voeten, D.; Fernandez, V.; Tafforeau, P.; Stein, K.; Barsbold, R.; Tsogtbaatar, K.; Currie, P.; Godrfroit, P. (2017). "Synchrotron scanning reveals amphibious ecomorphology in a new clade of bird-like dinosaurs".
Haplocheirus sollers	valid	Choiniere et al.	2010	Asia	China	Xinjiang	Shishugou	Late Jurassic	Oxfordian	Theropoda	Neotheropoda	Averostra	Tetanurae	Orionides	Avetheropoda	Coelurosauria	Tyrannoraptora	Maniraptoriformes	Maniraptora	Alvarezsauroidea	Nearly complete skeleton with skull.	Choiniere, J. N., Clark, J. M., Norell, M. A., & Xu, X. (2014). Cranial Osteology of Haplocheirus sollers Choiniere et al., 2010 (Theropoda: Alvarezsauroidea).
Harenadraco prima	valid	Lee et al.	2024	Asia	Mongolia	Ömnögovi	Barun Goyot	Late Cretaceous	Earliest Maastrichtian	Theropoda	Neotheropoda	Averostra	Tetanurae	Orionides	Avetheropoda	Coelurosauria	Tyrannoraptora	Maniraptoriformes	Maniraptora	Pennaraptora	Two fragments of the right ilium, incomplete left hind limb elements and unidentified bone fragments.	Lee, S.; Lee, Y.-N.; Park, J.-Y.; Kim, S.-H.; Badamkhatan, Z.; Idersaikhan, D.; Tsogtbaatar, K. (2024). "The first troodontid (Dinosauria: Theropoda) from the Upper Cretaceous Baruungoyot Formation of Mongolia".
Harpymimus okladnikovi	valid	Barsbold & Perle	1984	Asia	Mongolia	Dundgovi	Khuren Dukh	Early Cretaceous	Middle-Late Albian	Theropoda	Neotheropoda	Averostra	Tetanurae	Orionides	Avetheropoda	Coelurosauria	Tyrannoraptora	Maniraptoriformes	Ornithomimosauria	Deinocheiridae	Large part of skeleton with skull.	Mortimer - Theropod database (online).
Hesperonychus elizabethae	valid	Longrich & Currie	2009	North America	Canada	Alberta	Dinosaur Park, Oldman	Late Cretaceous	Middle-Late Campanian	Theropoda	Neotheropoda	Averostra	Tetanurae	Orionides	Avetheropoda	Coelurosauria	Tyrannoraptora	Maniraptoriformes	Maniraptora	Pennaraptora	Pubes and ilia, referred a number of isolated pedal phalanges.	Longrich, N.R. & Currie, P.J. (2009) "A microraptorine (Dinosauria-Dromaeosauridae) from the Late Cretaceous of North America".
Hesperornithoides miessleri	valid	Hartman et al.	2019	North America	USA	Wyoming	Morrison	Late Jurassic	Late Kimmeridgian	Theropoda	Neotheropoda	Averostra	Tetanurae	Orionides	Avetheropoda	Coelurosauria	Tyrannoraptora	Maniraptoriformes	Maniraptora	Pennaraptora	Large part of skeleton with skull.	Hartman, S., Mortimer, M., Wahl, W.R., Lomax, D.R., Lippincott, J., Lovelace, D.M. (2019). "A new paravian dinosaur from the Late Jurassic of North America supports a late acquisition of avian flight".
Hexing qingyi	valid	Jin, Chen & Godefroit	2012	Asia	China	Liaoning	Yixian	Early Cretaceous	Barremian	Theropoda	Neotheropoda	Averostra	Tetanurae	Orionides	Avetheropoda	Coelurosauria	Tyrannoraptora	Maniraptoriformes	Ornithomimosauria		Partial skeleton (mostly limb bones) with skull.	Jin Liyong, Chen Jun and Pascal Godefroit (2012) "A New Basal Ornithomimosaur (Dinosauria: Theropoda) from the Early Cretaceous Yixian Formation, Northeast China".
Heyuannia huangi	valid	Lü	2002	Asia	China	Guangdong	Dalangshan	Late Cretaceous	Maastrichtian	Theropoda	Neotheropoda	Averostra	Tetanurae	Orionides	Avetheropoda	Coelurosauria	Tyrannoraptora	Maniraptoriformes	Maniraptora	Pennaraptora	Large part of skeleton with skull, referred at least several individuals, eggs.	Mortimer - Theropod database (online).
Heyuannia yanshini	valid	Funston et al.	2018	Asia	Mongolia	Ömnögovi	Barun Goyot	Late Cretaceous	Earliest Maastrichtian	Theropoda	Neotheropoda	Averostra	Tetanurae	Orionides	Avetheropoda	Coelurosauria	Tyrannoraptora	Maniraptoriformes	Maniraptora	Pennaraptora	At least three partial skeletons.	Funston, G. F., Mendonca, S. E., Currie, P. J., & Barsbold, R. (2018). Oviraptorosaur anatomy, diversity and ecology in the Nemegt Basin.
Huanansaurus ganzhouensis	valid	Lü et al.	2015	Asia	China	Jiangxi	Nanxiong	Late Cretaceous	Maastrichtian	Theropoda	Neotheropoda	Averostra	Tetanurae	Orionides	Avetheropoda	Coelurosauria	Tyrannoraptora	Maniraptoriformes	Maniraptora	Pennaraptora	Almost complete skull and partial skeleton.	Lü, J., Pu, H., Kobayashi, Y., Xu, L., Chang, H., Shang, Y., Liu, D., Lee, Y., Kundrát, M., Shen, C. (2015). "A New Oviraptorid Dinosaur (Dinosauria: Oviraptorosauria) from the Late Cretaceous of Southern China and Its Paleobiogeographical Implications".
Huaxiagnathus orientalis	valid	Hwang, Norell, Ji & Gao	2004	Asia	China	Liaoning	Yixian	Early Cretaceous	Barremian	Theropoda	Neotheropoda	Averostra	Tetanurae	Orionides	Avetheropoda	Coelurosauria	Compsognathidae				Two nearly complete skeletons (one poorly prepared) with skulls.	Hwang, S. H., Norrell, M. A., Qiang, J., and Keqin, G. (2004). "A large compsognathid from the Early Cretaceous Yixian Formation of China."
Huinculsaurus montesi	valid	Baiano, Coria & Cau	2020	South America	Argentina	Neuquén	Huincul	Late Cretaceous	Cenomanian	Theropoda	Neotheropoda	Averostra	Ceratosauria	Elaphrosaurinae ?							Three dorsal and two sacral vertebrae.	Baiano, M. A., Coria, R. A., & Cau, A. (2020). A new abelisauroid (Dinosauria: Theropoda) from the Huincul formation (lower upper Cretaceous, Neuquén Basin) of Patagonia, Argentina.
Hulsanpes perlei	valid	Osmólska	1982	Asia	Mongolia	Ömnögovi	Barun Goyot	Late Cretaceous	Earliest Maastrichtian	Theropoda	Neotheropoda	Averostra	Tetanurae	Orionides	Avetheropoda	Coelurosauria	Tyrannoraptora	Maniraptoriformes	Maniraptora	Pennaraptora	Right metatarsals II–III–IV, partial right pedal phalanx p1-III, right pedal phalanx p1-II, partial proximal end of phalanx p2-II and skull fragment.	Cau, A., Madzia, D. (2018). “Redescription and affinities of Hulsanpes perlei (Dinosauria, Theropoda) from the Upper Cretaceous of Mongolia.”.
Hypnovenator matsubaraetoheorum	valid	Kubota et al.	2024	Asia	Japan	Hyogo	Ohyamashimo	Early Cretaceous	Early-Middle Albian	Theropoda	Neotheropoda	Averostra	Tetanurae	Orionides	Avetheropoda	Coelurosauria	Tyrannoraptora	Maniraptoriformes	Maniraptora	Pennaraptora	Partial skeleton (mostly limb bones) without skull.	Kubota, K.; Kobayashi, Y.; Ikeda, T. (2024). "Early Cretaceous troodontine troodontid (Dinosauria: Theropoda) from the Ohyamashimo Formation of Japan reveals the early evolution of Troodontinae".
Iberospinus natarioi	valid	Mateus & Estraviz-López	2022	Europe	Portugal	Setúbal	Papo Seco	Early Cretaceous	Early Barremian	Theropoda	Neotheropoda	Averostra	Tetanurae	Orionides	Megalosauroidea	Spinosauridae					Fragmentary skeleton (caudal vertebrae and other fragments).	Mateus O, Estraviz-López D (2022). "A new theropod dinosaur from the Early Cretaceous (Barremian) of Cabo Espichel, Portugal: Implications for spinosaurid evolution".
Ichthyovenator laosensis	valid	Allain et al.	2012	Asia	Laos	Savannakhet	Grès supérieurs	Early Cretaceous	Aptian	Theropoda	Neotheropoda	Averostra	Tetanurae	Orionides	Megalosauroidea	Spinosauridae	Spinosaurinae				Ilia, pubes, ischia, ribs and vertebrae. Referred teeth, vertebrae and pubis.	Allain, Xaisanavong, Richir and Khentavong, (2012). The first definitive Asian spinosaurid (Dinosauria: Theropoda) from the Early Cretaceous of Laos.
Ilokelesia aguadagradensis	valid	Coria & Salgado	2000	South America	Argentina	Neuquén	Huincul	Late Cretaceous	Cenomanian	Theropoda	Neotheropoda	Averostra	Ceratosauria	Neoceratosauria	Abelisauroidea	Abelisauria	Abelisauridae	Brachyrostra			Fragmentary skeleton with skull fragments.	Coria and Salgado, (2000). A basal Abelisauria Novas 1992 (Theropoda-Ceratosauria) from the Cretaceous of Patagonia, Argentina.
Imperobator antarcticus	valid	Ely & Case	2019	Antarctica	-	James Ross Island	Snow Hill Island	Late Cretaceous	Early Maastrichtian	Theropoda	Neotheropoda	Averostra	Tetanurae	Orionides	Avetheropoda	Coelurosauria	Tyrannoraptora	Maniraptoriformes	Maniraptora	Pennaraptora	Fragmentary left and right pes, skull fragments ?, teeth ?, referred other fragmentary skeleton.	Ely, R. C., & Case, J. A. (2019). Phylogeny of A New Gigantic Paravian (Theropoda; Coelurosauria; Maniraptora) From The Upper Cretaceous Of James Ross Island, Antarctica.
Incisivosaurus gauthieri	valid	Xu, Cheng, Wang & Chang	2002	Asia	China	Liaoning	Yixian	Early Cretaceous	Barremian	Theropoda	Neotheropoda	Averostra	Tetanurae	Orionides	Avetheropoda	Coelurosauria	Tyrannoraptora	Maniraptoriformes	Maniraptora	Pennaraptora	Skull, incomplete mandibles, partial cervical vertebra.	Xu, Cheng, Wang and Chang, (2002). An unusual oviraptorosaurian dinosaur from China.
Indosaurus matleyi	valid	von Huene & Matley	1933	Asia	India	Madhya Pradesh	Lameta	Late Cretaceous	Maastrichtian	Theropoda	Neotheropoda	Averostra	Ceratosauria	Neoceratosauria	Abelisauroidea	Abelisauria	Abelisauridae	Majungasaurinae			Frontals, parietals, braincase.	Mortimer - Theropod database (online).
Indosuchus raptorius	valid	von Huene	1932	Asia	India	Madhya Pradesh	Lameta	Late Cretaceous	Maastrichtian	Theropoda	Neotheropoda	Averostra	Ceratosauria	Neoceratosauria	Abelisauroidea	Abelisauria	Abelisauridae				Frontals, parietals, referred partial lacrimals, frontals, parietals and skull roof.	Mortimer - Theropod database (online).
Irritator challengeri	valid	Martill et al.	1996	South America	Brazil	Ceará	Romualdo	Early Cretaceous	Albian	Theropoda	Neotheropoda	Averostra	Tetanurae	Orionides	Megalosauroidea	Spinosauridae	Spinosaurinae				Incomplete skull, teeth, partial mandibles.	Sales, M.A.F.; Schultz, C.L. (2017). "Spinosaur taxonomy and evolution of craniodental features: Evidence from Brazil".
Itemirus medullaris	valid	Kurzanov	1976	Asia	Uzbekistan	Bukhara	Bissekty	Late Cretaceous	Turonian	Theropoda	Neotheropoda	Averostra	Tetanurae	Orionides	Avetheropoda	Coelurosauria	Tyrannoraptora	Maniraptoriformes	Maniraptora	Pennaraptora	Braincase, referred many other single bones.	Sues & Averianov, (2014). Dromaeosauridae (Dinosauria: Theropoda) from the Bissekty Formation (Upper Cretaceous: Turonian) of Uzbekistan and the phylogenetic position of Itemirus medullaris Kurzanov, 1976.
Jaculinykus yaruui	valid	Kubo et al.	2023	Asia	Mongolia	Ömnögovi	Barun Goyot	Late Cretaceous	Earliest Maastrichtian	Theropoda	Neotheropoda	Averostra	Tetanurae	Orionides	Avetheropoda	Coelurosauria	Tyrannoraptora	Maniraptoriformes	Maniraptora	Alvarezsauroidea	Nearly complete skeleton with a skull.	Kubo et al. (2023). "A new alvarezsaurid dinosaur (Theropoda, Alvarezsauria) from the Upper Cretaceous Baruungoyot Formation of Mongolia provides insights for bird-like sleeping behavior in non-avian dinosaurs".
Jianchangosaurus yixianensis	valid	Pu et al.	2013	Asia	China	Liaoning	Yixian	Early Cretaceous	Barremian	Theropoda	Neotheropoda	Averostra	Tetanurae	Orionides	Avetheropoda	Coelurosauria	Tyrannoraptora	Maniraptoriformes	Maniraptora	Therizinosauria	Nearly complete skeleton with skull and filaments.	Pu, H.; Kobayashi, Y.; Lü, J.; Xu, L.; Wu, Y.; Chang, H.; Zhang, J.; Jia, S. (2013). Claessens, Leon (ed.). "An Unusual Basal Therizinosaur Dinosaur with an Ornithischian Dental Arrangement from Northeastern China".
Jiangxisaurus ganzhouensis	valid	Wei, Pu, Xu, Liu & Lü	2013	Asia	China	Jiangxi	Nanxiong	Late Cretaceous	Maastrichtian	Theropoda	Neotheropoda	Averostra	Tetanurae	Orionides	Avetheropoda	Coelurosauria	Tyrannoraptora	Maniraptoriformes	Maniraptora	Pennaraptora	Incomplete skeleton with partial skull.	Xuefang, W., Hanyong, P., Li, X., Di, L., & Junchang, L. (2013). A New Oviraptorid Dinosaur (Theropoda: Oviraptorosauria) from the Late Cretaceous of Jiangxi Province, Southern China.
Jianianhualong tengi	valid	Xu et al.	2017	Asia	China	Liaoning	Yixian	Early Cretaceous	Barremian	Theropoda	Neotheropoda	Averostra	Tetanurae	Orionides	Avetheropoda	Coelurosauria	Tyrannoraptora	Maniraptoriformes	Maniraptora	Pennaraptora	Nearly complete skeleton with skull and feathers.	Xu, X.; Currie, P.; Pittman, M.; Xing, L.; Meng, Q.; Lü, J.; Hu, D.; Yu, C. (2017). "Mosaic evolution in an asymmetrically feathered troodontid dinosaur with transitional features".
Jinbeisaurus wangi	valid	Wu, Shi, Dong, Carr, Yi & Xu	2019	Asia	China	Shanxi	Huiquanpu	Late Cretaceous	?	Theropoda	Neotheropoda	Averostra	Tetanurae	Orionides	Avetheropoda	Coelurosauria	Tyrannoraptora	Tyrannosauroidea	Pantyrannosauria		Fragmentary skull, two cervical centra, five dorsal centra and incomplete right pubis.	Xiao-chun, W., Jian-Ru, S., Li-Yang, D., Carr, T. D., Jian, Y., & Shi-Chao, X. (2019). A new tyrannosauroid from the Upper Cretaceous of Shanxi, China.
Jinfengopteryx elegans	valid	Ji, Ji, Lü, You, Chen, Liu & Liu	2005	Asia	China	Hebei	Huajiying	Early Cretaceous	Early Aptian	Theropoda	Neotheropoda	Averostra	Tetanurae	Orionides	Avetheropoda	Coelurosauria	Tyrannoraptora	Maniraptoriformes	Maniraptora	Pennaraptora	Nearly complete skeleton with skull and feather impressions.	Ji, Ji, Lu, You, Chen, Liu and Liu, (2005). First avialan bird from China (Jinfengopteryx elegans gen. et sp. nov.).
Juratyrant langhami	valid	Brusatte & Benson	2013	Europe	United Kingdom	England	Kimmeridge Clay	Late Jurassic	Early Tithonian	Theropoda	Neotheropoda	Averostra	Tetanurae	Orionides	Avetheropoda	Coelurosauria	Tyrannoraptora	Tyrannosauroidea	Pantyrannosauria	Stokesosauridae	Partial skeleton without skull.	Brusatte & Benson, (2013). The systematics of Late Jurassic tyrannosauroid theropods from Europe and North America.
Juravenator starki	valid	Göhlich & Chiappe	2006	Europe	Germany	Bavaria	Torleite	Late Jurassic	Late Kimmeridgian	Theropoda	Neotheropoda	Averostra	Tetanurae	Orionides	Avetheropoda	Coelurosauria	Compsognathidae ?				Nearly complete skeleton with skull.	Göhlich, U.B.; Chiappe, L.M. (2006). "A new carnivorous dinosaur from the Late Jurassic Solnhofen archipelago".
Kaijiangosaurus lini	valid	He	1984	Asia	China	Sichuan	Lower Shaximiao	Middle Jurassic	Bathonian-Callovian	Theropoda	Neotheropoda	Averostra	Tetanurae								At least two individuals (include skull fragments).	Mortimer - Theropod database (online).
Kakuru kujani	valid	Molnar & Pledge	1980	Australia	Australia	Far North	Maree	Early Cretaceous	Aptian	Theropoda	Neotheropoda	Averostra	Tetanurae								Tibia and fibular fragments, referred pedal phalanx.	Molnar & Pledge, (1980). A new theropod dinosaur from South Australia.
Kansaignathus sogdianus	valid	Averianov & Lopatin	2021	Asia	Tajikistan	Sughd	Yalovach	Late Cretaceous	Early Santonian	Theropoda	Neotheropoda	Averostra	Tetanurae	Orionides	Avetheropoda	Coelurosauria	Tyrannoraptora	Maniraptoriformes	Maniraptora	Pennaraptora	Right dentary. Referred sacrum, manual ungual phalanges, metatarsal III, tooth ?	Averianov, A. O.; Lopatin, A. V. (2023). "New data on Kansaignathus sogdianus, a dromaeosaurid theropod from the Upper Cretaceous of Tajikistan".
Kayentavenator elysiae	valid	Gay	2010	North America	USA	Arizona	Kayenta	Early Jurassic	Sinemurian-Pliensbachian	Theropoda	Neotheropoda	Coelophysoidea ?									Fragmentary skeleton (juvenile).	R. Gay. (2010). Kayentavenator elysiae, a new tetanuran from the Early Jurassic of Arizona.
Kelmayisaurus petrolicus	valid	Dong	1973	Asia	China	Xinjiang	Lianmuqin	Early Cretaceous	Late Valanginian	Theropoda	Neotheropoda	Averostra	Tetanurae	Orionides	Avetheropoda	Carnosauria	Allosauroidea	Allosauria	Carcharodontosauria	Carcharodontosauridae	Maxillary fragment, quadrate fragment (lost), incomplete dentary.	Brusatte, Stephen L.; Benson, Roger B.J.; Xu, Xing; Stephen L. Brusatte, Roger B. J. Benson and Xing Xu (2011). "A reassessment of Kelmayisaurus petrolicus, a large theropod dinosaur from the Early Cretaceous of China".
Khaan mckennai	valid	Clark, Norell & Barsbold	2001	Asia	Mongolia	Ömnögovi	Djadokhta	Late Cretaceous	Late Campanian	Theropoda	Neotheropoda	Averostra	Tetanurae	Orionides	Avetheropoda	Coelurosauria	Tyrannoraptora	Maniraptoriformes	Maniraptora	Pennaraptora	At least several individuals (include almost complete skeletons with skulls).	Balanoff and Norell, (2012). Osteology of Khaan mckennai (Oviraptorosauria: Theropoda).
Khulsanurus magnificus	valid	Averianov & Lopatin	2021	Asia	Mongolia	Ömnögovi	Barun Goyot	Late Cretaceous	Earliest Maastrichtian	Theropoda	Neotheropoda	Averostra	Tetanurae	Orionides	Avetheropoda	Coelurosauria	Tyrannoraptora	Maniraptoriformes	Maniraptora	Alvarezsauroidea	Fragmentary skeleton without skull.	Averianov AO, Lopatin AV (2021). "The second taxon of alvarezsaurid theropod dinosaurs from the Late Cretaceous Khulsan locality in Gobi Desert, Mongolia".
Kileskus aristotocus	valid	Averianov et al.	2010	Asia	Russia	Krasnoyarsk	Itat	Middle Jurassic	Bathonian	Theropoda	Neotheropoda	Averostra	Tetanurae	Orionides	Avetheropoda	Coelurosauria	Tyrannoraptora	Tyrannosauroidea	Proceratosauridae		Skull fragments, few limb bones, referred vertebrae, chevron and fibula.	Averianov, A.O., Osochnikova, A., Skutschas, P., Krasnolutskii, S., Schellhorn, R., Schultz, J.A. & Martin, T. (2019). "New data on the tyrannosauroid dinosaur Kileskus from the Middle Jurassic of Siberia, Russia.".
Kinnareemimus khonkaenensis	valid	Buffetaut, Suteethorn & Tong	2009	Asia	Thailand	Khon Kaen	Sao Khua	Early Cretaceous	Late Valanginian-Early Hauterivian	Theropoda	Neotheropoda	Averostra	Tetanurae	Orionides	Avetheropoda	Coelurosauria	Tyrannoraptora	Maniraptoriformes	Ornithomimosauria		Incomplete metatarsal III, referred other fragments (mostly limb bones and caudal vertebrae).	Buffetaut, E., Suteethorn, V., & Tong, H. (2009). An early “ostrich dinosaur” (Theropoda: Ornithomimosauria) from the Early Cretaceous Sao Khua Formation of NE Thailand.
Kiyacursor longipes	valid	Averianov et al.	2024	Asia	Russia	Kemerovo	Ilek	Early Cretaceous	Aptian	Theropoda	Neotheropoda	Averostra	Ceratosauria	Neoceratosauria	Abelisauroidea	Abelisauria	Noasauridae				Partial skeleton including posterior cervical vertebra, posterior caudal vertebrae, cervical ribs, scapulocoracoid, humeri and articulated hind limb bones. Referred cervical.	Averianov, A. O.; Skutschas, P. P.; Atuchin, A. A.; Slobodin, D. A.; Feofanova, O. A.; Vladimirova, O. N. (2024). "The last ceratosaur of Asia: a new noasaurid from the Early Cretaceous Great Siberian Refugium".
Kol ghuva	valid	Turner, Nesbitt & Norell	2009	Asia	Mongolia	Ömnögovi	Djadokhta	Late Cretaceous	Late Campanian	Theropoda	Neotheropoda	Averostra	Tetanurae	Orionides	Avetheropoda	Coelurosauria	Tyrannoraptora	Maniraptoriformes	Maniraptora	Pennaraptora ?	Complete rigth pes.	Turner, A. H., Nesbitt, S. J., & Norell, M. A. (2009). A Large Alvarezsaurid from the Late Cretaceous of Mongolia.
Koleken inakayali	valid	Pol et al.	2024	South America	Argentina	Chubut	La Colonia	Late Cretaceous	Maastrichtian	Theropoda	Neotheropoda	Averostra	Ceratosauria	Neoceratosauria	Abelisauroidea	Abelisauria	Abelisauridae	Brachyrostra	Furileusauria	Carnotaurinae	Partial skeleton with skull.	Pol D. et al. (2024). "A new abelisaurid dinosaur from the end Cretaceous of Patagonia and evolutionary rates among the Ceratosauria".
Kryptops palaios	valid	Sereno & Brusatte	2008	Africa	Niger	Agadez	Elrhaz	Early Cretaceous	Aptian-Albian	Theropoda	Neotheropoda	Averostra	Ceratosauria	Neoceratosauria	Abelisauroidea	Abelisauria	Abelisauridae				Incomplete maxilla.	Sereno, Paul C.; Brusatte, Stephen L. (2008). "Basal abelisaurid and carcharodontosaurid theropods from the Lower Cretaceous Elrhaz Formation of Niger".
Kuru kulla	valid	Napoli et al.	2021	Asia	Mongolia	Ömnögovi	Barun Goyot	Late Cretaceous	Earliest Maastrichtian	Theropoda	Neotheropoda	Averostra	Tetanurae	Orionides	Avetheropoda	Coelurosauria	Tyrannoraptora	Maniraptoriformes	Maniraptora	Pennaraptora	Partial skeleton with skull fragments.	Napoli, J. G.; Ruebenstahl, A. A.; Bhullar, B.-A. S.; Turner, A. H.; Norell, M. A. (2021). "A New Dromaeosaurid (Dinosauria: Coelurosauria) from Khulsan, Central Mongolia".
Kurupi itaata	valid	Iori et al.	2021	South America	Brazil	São Paulo	Marília	Late Cretaceous	Maastrichtian	Theropoda	Neotheropoda	Averostra	Ceratosauria	Neoceratosauria	Abelisauroidea	Abelisauria	Abelisauridae				3 caudal vertebrae, partial pelvic girdle and 2 undefined bones.	Iori, F.V.; de Araújo-Júnior, H.I.; Simionato Tavares, S.A.; da Silva Marinho, T.; Martinelli, A.G. (2021). "New theropod dinosaur from the late Cretaceous of Brazil improves abelisaurid diversity".
Kuszholia mengi	valid	Nessov	1992	Asia	Uzbekistan	Bukhara	Bissekty	Late Cretaceous	Turonian	Theropoda	Neotheropoda	Averostra	Tetanurae	Orionides	Avetheropoda	Coelurosauria	Tyrannoraptora	Maniraptoriformes	Maniraptora	Pennaraptora	Sacral vertebrae.	Sues, H.-D., & Averianov, A. (2015). New material of Caenagnathasia martinsoni (Dinosauria: Theropoda: Oviraptorosauria) from the Bissekty Formation (Upper Cretaceous: Turonian) of Uzbekistan.
Labocania anomala	valid	Molnar	1974	North America	Mexico	Baja California	La Bocana Roja	Late Cretaceous	Turonian-Coniacian ?	Theropoda	Neotheropoda	Averostra	Tetanurae	Orionides	Avetheropoda	Carnosauria ?	Allosauroidea ?	Allosauria ?	Carcharodontosauria ?	Carcharodontosauridae ?	Partial skull and fragmentary skeleton.	Molnar, R. E. (1974). "A distinctive theropod dinosaur from the Upper Cretaceous of Baja California (Mexico)".
Laevisuchus indicus	valid	von Huene & Matley	1933	Asia	India	Madhya Pradesh	Lameta	Late Cretaceous	Maastrichtian	Theropoda	Neotheropoda	Averostra	Ceratosauria	Neoceratosauria	Abelisauroidea	Abelisauria	Noasauridae				One dorsal and three cervical vertebrae.	Huene and Matley, (1933). The Cretaceous Saurischia and Ornithischia of the central provinces of India.
Lajasvenator ascheriae	valid	Coria, Currie, Ortega & Baiano	2019	South America	Argentina	Neuquén	Mulichinco	Early Cretaceous	Late Valanginian	Theropoda	Neotheropoda	Averostra	Tetanurae	Orionides	Avetheropoda	Carnosauria	Allosauroidea	Allosauria	Carcharodontosauria	Carcharodontosauridae	Two fragmentary skeletons with skull fragments.	Coria, R. A., Currie, Currie, P. J., Ortega, F., & Baiano, M. A. (2019). An Early Cretaceous, medium-sized carcharodontosaurid theropod (Dinosauria, Saurischia) from the Mulichinco Formation (upper Valanginian), Neuquén Province, Patagonia, Argentina.
Latenivenatrix mcmasterae	valid	van der Reest & Currie	2017	North America	Canada	Alberta	Dinosaur Park	Late Cretaceous	Middle-Late Campanian	Theropoda	Neotheropoda	Averostra	Tetanurae	Orionides	Avetheropoda	Coelurosauria	Tyrannoraptora	Maniraptoriformes	Maniraptora	Pennaraptora	At least four fragmentary skeletons with skull fragments.	van der Reest, A. J.; Currie, P. J. (2017). "Troodontids (Theropoda) from the Dinosaur Park Formation, Alberta, with a description of a unique new taxon: implications for deinonychosaur diversity in North America".
Lepidus praecisio	valid	Nesbitt & Ezcurra	2015	North America	USA	Texas	Dockum Group	Late Triassic	Early Norian	Theropoda	Neotheropoda	Coelophysoidea									Distal tibia, distal fibula, astragalocalcaneum, referred femoral fragment and partial maxilla.	Nesbitt, S.J., Ezcurra, M.D. (2015). The early fossil record of dinosaurs in North America: A new neotheropod from the base of the Upper Triassic Dockum Group of Texas.
Leptorhynchos gaddisi	valid	Longrich et al.	2013	North America	USA	Texas	Aguja	Late Cretaceous	Campanian	Theropoda	Neotheropoda	Averostra	Tetanurae	Orionides	Avetheropoda	Coelurosauria	Tyrannoraptora	Maniraptoriformes	Maniraptora	Pennaraptora	Dentaries, referred caudal centrum, distal tarsal IV fused to proximal metatarsal IV, distal metatarsal III and pedal ungual.	Mortimer - Theropod database (online).
Leshansaurus qianweiensis	valid	Li, Peng, Ye, Jiang & Huang	2009	Asia	China	Sichuan	Lower Shaximiao	Middle Jurassic	Bathonian-Callovian	Theropoda	Neotheropoda	Averostra	Tetanurae	Orionides	Megalosauroidea	Megalosauridae	Afrovenatorinae				Partial skeleton with incomplete skull. Referred femur (juvenile).	Li, Peng, Ye, Jiang and Huang, (2009). A new carnosaur from the Late Jurassic of Qianwei, Sichuan, China.
Liaoningvenator curriei	valid	Shen et al.	2017	Asia	China	Liaoning	Yixian	Early Cretaceous	Barremian	Theropoda	Neotheropoda	Averostra	Tetanurae	Orionides	Avetheropoda	Coelurosauria	Tyrannoraptora	Maniraptoriformes	Maniraptora	Pennaraptora	Nearly complete skeleton with skull.	Shen, C., Zhao B., Gao, C., Lü, J., Kundrát, M. (2017) "A New Troodontid Dinosaur (Liaoningvenator curriei gen. et sp. nov.) from the Early Cretaceous Yixian Formation in Western Liaoning Province".
Ligabueino andesi	valid	Bonaparte	1996	South America	Argentina	Neuquén	La Amarga	Early Cretaceous	Barremian-Early Aptian	Theropoda	Neotheropoda	Averostra	Ceratosauria	Neoceratosauria	Abelisauroidea						Cervical neural arch, dorsal centrum, two dorsal neural arches, caudal vertebra, two manual phalanges III-?, ilium, incomplete pubes, femur.	Bonaparte, (1996). Cretaceous tetrapods of Argentina.
Liliensternus liliensterni	valid	Welles	1984	Europe	Germany	Thuringia	Trossingen	Late Triassic	Late Norian	Theropoda	Neotheropoda	Coelophysoidea ?									Two incomplete skeletons and incomplete skull.	Mortimer - Theropod database (online).
Limusaurus inextricabilis	valid	Xu et al.	2009	Asia	China	Xinjiang	Shishugou	Late Jurassic	Oxfordian	Theropoda	Neotheropoda	Averostra	Ceratosauria	Elaphrosaurinae							At least 19 individuals.	Wang, S., Stiegler, J., Amiot, R., Wang, X., Du, G., Clark, J. M., & Xu, X. (2017). Extreme Ontogenetic Changes in a Ceratosaurian Theropod.
Lingyuanosaurus sihedangensis	valid	Yao, Liao, Sullivan & Xu	2019	Asia	China	Liaoning	Yixian or Jiufotang	Early Cretaceous	Barremian or Early Aptian	Theropoda	Neotheropoda	Averostra	Tetanurae	Orionides	Avetheropoda	Coelurosauria	Tyrannoraptora	Maniraptoriformes	Maniraptora ?	Therizinosauria ?	Partial skeleton (vertebrae, ribs, limb bones and other fragments) without skull.	Yao, Xi; Liao, Chun-Chi; Sullivan, Corwin; Xu, Xing (2019). "A new transitional therizinosaurian theropod from the Early Cretaceous Jehol Biota of China".
[truncated: 228 more rows]

## Sheet: Megalosauroidea
Name	Status	Author	Year	Area	Country	Region/Province/ State/County	Formation	Time 1	Time 2	Clade 4	Clade 5	Clade 6	Clade 7	Clade 8	Clade 9	Clade 10	Clade 11	Clade 12	Clade 13	Clade 14	Material	Reference
[truncated: 459 more rows]

[truncated: 3 more sheets: Allosauroidea, Tyrannosauroidea(including Mega, Megaraptora]
