# Supplementary material for: Obligate faunivorous megatheropod size class patterns across the Jurassic-Cretaceous Periods
Source: PeerJ. 2026 Apr 9;14:e21007. doi: 10.7717/peerj.21007 (PMC13070321; doi:10.7717/peerj.21007)
Supplement: Supplemental Information 2 — Mass and length estimates, size class, age and stage of the genera and species along with time bins. [file peerj-14-21007-s002.csv]

Clade	Lowest_Clade	Genus	Species	Age	Period	Time_Bin	Continent	Longitude_Degrees	Latitude_Degrees	Paleolng_Degrees	Paleolat_Degrees	Period_Code	Type Specimen	Length_(m)	Mass (kg)	BMI	Size_Class	Hemisphere
Ceratosauria	Abelisauridae	Abelisaurus	comahuensis	80	Late Cretaceous	6	South America	-67.982765	-38.76173	-49.42	-39.85	5	MPCA-Pv 11098	7.2	1632.933	31.49947917	6	Southern Hemisphere
Ceratosauria	Noasauridae	Afromimus	tenerensis	112	Early Cretaceous	4	Africa	9.016667	16.366667	14.56	7.93	4	MNBH GAD112	3	226.796	25.19955556	4	Southern Hemisphere
Ceratosauria	Brachyrostra	Arcovenator	escotae	74	Late Cretaceous	6	Europe	5.733333	43.5	15.02	32.14	5	MHNA-PV-2011.12.1	5	680.3886	27.215544	5	Mesozoic Ecotone
Ceratosauria	Carnotaurini	Aucasaurus	garridoi	80	Late Cretaceous	6	South America	-68.51667	-37.883331	-49.73	-38.91	5	MCF-PVPH-236	6	851.8864566	23.66351268	5	Southern Hemisphere
Ceratosauria	Abelisauroidea	Austrocheirus	isasii	74	Late Cretaceous	6	South America	-72.091942	-49.954723	-58.26	-49.88	5	MPM-PV 10003	6	453.592	12.59977778	4	Southern Hemisphere
Ceratosauria	Ceratosauria	Berberosaurus	liassicus	180	Early Jurassic	2	Africa	-6.5908	31.2647	6.57	26.36	1	(MHNM-Pt9, Pt16,Pt19-23	5	250	10	4	Southern Hemisphere
Ceratosauria	Noasauridae	Berthasaura	leopoldinae	88	Late Cretaceous	6	South America	-53.06472	-26.776112	-27.49	-29.84	5	MN 7821-V	0.9	22.6796	27.99950617	2	Southern Hemisphere
Ceratosauria	Furileusauria	Caletodraco	cottardi	98	Late Cretaceous	5	Europe	0.157	49.661999	16.19	45.62	5	MHNH 2024.1.1	6	1112.501381	30.90281614	6	Mesozoic Ecotone
Ceratosauria	Carnotaurini	Carnotaurus	sastrei	70	Late Cretaceous	6	South America	-67.547501	-43	-55.42	-43.05	5	MACN-CH 894	8	1641.829114	25.65357991	6	Southern Hemisphere
Ceratosauria	Ceratosauridae	Ceratosaurus	dentisulcatus	149	Late Jurassic	3	North America	-110.687622	39.32399	-45.51	27.93	3	UMNH VP 5278	7	850	17.34693878	5	Northern Hemisphere
Ceratosauria	Ceratosauridae	Ceratosaurus	magnicornis	151	Late Jurassic	3	North America	-108.769012	39.146667	-43.65	26.59	3	MWC 1	6.5	680	16.09467456	5	Northern Hemisphere
Ceratosauria	Ceratosauridae	Ceratosaurus	nasicornis	153	Late Jurassic	3	North America	-105.224701	38.539501	-41.31	25.16	3	USNM 4735	6.5	678.26	16.05349112	5	Northern Hemisphere
Ceratosauria	Abelisauridae	Chenanisaurus	barbaricus	66	Late Cretaceous	6	Africa	-6.23	32.832222	2.52	20.91	5	OCP DEK-GE 772	8	1814.369	28.34951563	6	Southern Hemisphere
Ceratosauria	Brachyrostra	Dahalokely	tokana	92	Late Cretaceous	5	Madagascar	49.528057	-13.771667	44.71	-32.76	5	UA 9855	3.8	317.515	21.98857341	4	Southern Hemisphere
Ceratosauria	Noasauridae	Deltadromeus	agilis	98	Late Cretaceous	5	Africa	-4.836939	30.505667	6.52	25.22	5	SGM-Din2	8	1048.9	16.3890625	6	Southern Hemisphere
Ceratosauria	Brachyrostra	Ekrixinatosaurus	novasi	97	Late Cretaceous	5	South America	-69.199997	-39.400002	-34.2	-38.22	5	MUCPv-294	7	1258.02398	25.67395878	6	Southern Hemisphere
Ceratosauria	Elaphrosaurinae	Elaphrosaurus	bambergi	154	Late Jurassic	3	Africa	39.228348	-9.681635	31.29	-37.95	3	MB R 4960 (= HMN Gr. S. 38-44)	6	263.2224664	7.311735178	4	Southern Hemisphere
Ceratosauria	Abelisauridae	Eoabelisaurus	mefi	178	Early Jurassic	2	South America	-71.583336	-43.783333	-21.58	-44.45	1	MPEF PV 3990	6	725.7478	20.15966111	5	Southern Hemisphere
Ceratosauria	Abelisauridae	Genusaurus	sisteronis	106	Early Cretaceous	4	Europe	5.9	44.183331	26.18	39.49	4	MNHN Bev-1	3.6	92.14206611	7.109727323	3	Mesozoic Ecotone
Ceratosauria	Ceratosauridae	Genyodectes	serus	113	Early Cretaceous	4	South America	-70.0093	-44.4833	-29.96	-41.1	4	MLP 26–39	6.25	790	20.224	5	Southern Hemisphere
Ceratosauria	Elaphrosaurinae	Huinculsaurus	montesi	93	Late Cretaceous	5	South America	-69.150002	-39.199722	-35.69	-38.62	5	MCF-PVPH-36	3	90.7185	10.07983333	3	Southern Hemisphere
Ceratosauria	Brachyrostra	Ilokelesia	aguadagradensis	93	Late Cretaceous	5	South America	-69.150002	-39.199722	-35.69	-38.62	5	MCF-PVPH-35	5.5	635.0293	20.99270413	5	Southern Hemisphere
Ceratosauria	Majungasaurinae	Indosaurus	matleyi	66	Late Cretaceous	6	India	79.972282	23.168694	72.2	-30.87	5	GSI K27/565	6.5	680.3886	16.10387219	5	Southern Hemisphere
Ceratosauria	Abelisauridae	Indosuchus	raptorius	66	Late Cretaceous	6	India	79.972282	23.168694	72.2	-30.87	5	GSI K27/685	7	1088.622	22.21677551	6	Southern Hemisphere
Ceratosauria	Noasauridae	Kiyacursor	longipes	125	Early Cretaceous	4	Asia	87.957779	55.903332	97.36	49.46	4	KOKM 5542	3	68.0389	7.559877778	3	Northern Hemisphere
Ceratosauria	Carnotaurini	Koleken	inakayali	70	Late Cretaceous	6	South America	-67.554726	-42.960835	-55.41	-43.01	5	MPEF-PV 10826	7	816.4663	16.66257755	5	Southern Hemisphere
Ceratosauria	Abelisauridae	Kryptops	palaios	112	Early Cretaceous	4	Africa	9.116667	16.433332	15.26	6.52	4	MNN GAD1	6.5	680.3886	16.10387219	5	Southern Hemisphere
Ceratosauria	Abelisauridae	Kurupi	itaata	66	Late Cretaceous	6	South America	-48.519444	-21.294167	-31.06	-25.31	5	MPMA 27-0001/02	5	589.6701	23.586804	5	Southern Hemisphere
Ceratosauria	Noasauridae	Laevisuchus	indicus	70	Late Cretaceous	6	India	79.972282	23.168694	72.2	-30.87	5	GSI K20/613& K27/696	2	29.9371	7.484275	2	Southern Hemisphere
Ceratosauria	Abelisauroidea	Ligabueino	andesi	125	Early Cretaceous	4	South America	-70.066704	-39.508701	-29.65	-37.36	4	MACN PV-N 42	1	0.34901316	0.34901316	1	Southern Hemisphere
Ceratosauria	Elaphrosaurinae	Limusaurus	inextricabilis	158	Late Jurassic	3	Asia	88.900627	45.147804	92.46	48.74	3	IVPP V15923	1.7	20.34613079	7.040183664	2	Northern Hemisphere
Ceratosauria	Furileusauria	Llukalkan	aliocranianus	84	Late Cretaceous	6	South America	-69.315559	-37.593056	-43.86	-38.77	5	MAU-Pv-LI-581	5	453.592	18.14368	4	Southern Hemisphere
Ceratosauria	Majungasaurinae	Majungasaurus	crenatissimus	66	Late Cretaceous	6	Madagascar	46.568302	-15.877118	43.74	-36.53	5	MNHN.MAJ 1	6.5	1614.200721	38.20593422	6	Southern Hemisphere
Ceratosauria	Noasaurinae	Masiakasaurus	knopfleri	66	Late Cretaceous	6	Madagascar	46.583332	-15.9	43.76	-36.56	5	UA 8680	2	19.66316495	4.915791238	2	Southern Hemisphere
Ceratosauria	Carnotaurini	Niebla	antiqua	69	Late Cretaceous	6	South America	-67.389442	-39.5075	-50.28	-40.46	5	MPCN-PV-796	4.5	453.592	22.39960494	4	Southern Hemisphere
Ceratosauria	Noasaurinae	Noasaurus	leali	70	Late Cretaceous	6	South America	-65.366669	-26.066668	-48.95	-27.03	5	PVL 4061	1.5	13.6078	6.047911111	2	Southern Hemisphere
Ceratosauria	Furileusauria	Pycnonemosaurus	nevesi	70	Late Cretaceous	6	South America	-54.584496	-15.465495	-27.69	-18.44	5	DGM 859-R	9	2267.962	27.99953086	6	Southern Hemisphere
Ceratosauria	Furileusauria	Quilmesaurus	curriei	73	Late Cretaceous	6	South America	-67.294998	-39.433887	-50.17	-40.4	5	MPCA-PV-100	5.3	635.0293	22.60695265	5	Southern Hemisphere
Ceratosauria	Majungasaurinae	Rahiolisaurus	gujaratensis	66	Late Cretaceous	6	India	73.341942	23.057222	65.73	-28.5	5	ISIR 550,554,557	6.5	816.4663	19.32464615	5	Southern Hemisphere
Ceratosauria	Majungasaurinae	Rajasaurus	narmadensis	67	Late Cretaceous	6	India	73.341942	23.057222	65.73	-28.5	5	GSI 21441/I-33	6.6	2267.962	52.06524334	6	Southern Hemisphere
Ceratosauria	Abelisauridae	Rugops	primus	95	Late Cretaceous	5	Africa	5.616667	17.933332	10.74	9.98	5	MNN IGU1	6	408.233	11.33980556	4	Southern Hemisphere
Ceratosauria	Ceratosauria	Saltriovenator	zanellai	198	Early Jurassic	1	Europe	8.928022	45.882748	28.29	32.19	1	MSNM V3664	7.3	1300	24.39482079	6	Mesozoic Ecotone
Ceratosauria	Brachyrostra	Skorpiovenator	bustingorryi	93	Late Cretaceous	5	South America	-68.801598	-39.245201	-35.35	-38.67	5	MMCH-PV 48	6	1112.501381	30.90281614	6	Southern Hemisphere
Ceratosauria	Abelisauridae	Spectrovenator	ragei	125	Early Cretaceous	4	South America	-44.360279	-16.684441	-2.2	-14.79	4	MZSP-PV 833	2.5	226.796	36.28736	4	Southern Hemisphere
Ceratosauria	Noasauridae	Spinostropheus	gautieri	165	Middle Jurassic	2	Africa	5.797784	17.708801	11.14	10.42	2	MNHN 1961-28	6	200	5.555555556	4	Southern Hemisphere
Ceratosauria	Abelisauridae	Tarascosaurus	salluvicus	73	Late Cretaceous	6	Europe	5.8	43.200001	7.1365	38.6797	5	FSL 330201	3	453.592	50.39911111	4	Mesozoic Ecotone
Ceratosauria	Brachyrostra	Thanos	simonattoi	83	Late Cretaceous	6	South America	-49.211109	-21.034721	-25.7	-25.16	5	MPMA 08?0016/95	6	816.4663	22.67961944	5	Southern Hemisphere
Ceratosauria	Abelisauridae	Tralkasaurus	cuyi	93	Late Cretaceous	5	South America	-68.617775	-39.397778	-35.94	-39.12	5	MPCA-Pv 815	6	544.3108	15.11974444	5	Southern Hemisphere
Ceratosauria	Noasaurinae	Velocisaurus	unicus	85	Late Cretaceous	6	South America	-68.058479	-38.941151	-42.79	-40.22	5	MUCPv-41	1.5	3.191528377	1.418457056	1	Southern Hemisphere
Ceratosauria	Noasaurinae	Vespersaurus	paranaensis	88	Late Cretaceous	6	South America	-53.06472	-26.776112	-27.49	-29.84	5	MPCO.V 0065d	1.5	11.3398	5.039911111	2	Southern Hemisphere
Ceratosauria	Furileusauria	Viavenator	exxoni	84	Late Cretaceous	6	South America	-69.315559	-37.593056	-43.86	-38.77	5	MAU-Pv-LI-530	5.6	635.0293	20.2496588	5	Southern Hemisphere
Ceratosauria	Noasauridae	Vitakrisaurus	saraiki	66	Late Cretaceous	6	India	69.39917	29.700001	66.17	-19.66	5	GSP/MSM-303-2	3	54.4311	6.0479	3	Southern Hemisphere
Ceratosauria	Abelisauridae	Xenotarsosaurus	bonapartei	95	Late Cretaceous	5	South America	-69.616669	-45.316669	-37.08	-45.02	5	UNPSJB-PV 612,UNPSJB-PV 184	5.4	717.4760563	24.60480303	5	Southern Hemisphere
Megalosauroidea	Megalosauridae	Afrovenator	abakensis	167	Middle Jurassic	2	Africa	6.53333	16.83333	11.03	-1.05	2	UC OBA 1	6.8	1037.205444	22.43091358	6	Southern Hemisphere
Megalosauroidea	Baryonychinae	Baryonyx	walkeri	127	Early Cretaceous	4	Europe	0.43333	51.133331	25.35	37.42	4	BMNH R9951	10	1179.34	11.7934	6	Mesozoic Ecotone
Megalosauroidea	Spinosauridae	Camarillasaurus	cirugedae	128	Early Cretaceous	4	Europe	-0.754167	40.612499	22.45	26.88	4	MPG-KPC1-23,30-39,43-51	3	453.592	50.39911111	4	Mesozoic Ecotone
Megalosauroidea	Ceratosuchopsini	Ceratosuchops	inferodios	128	Early Cretaceous	4	Europe	-1.433957	50.640491	23.95	37.46	4	IWCMS 2014.95.5, 2021.30,2014.95.1-3)	9	1133.981	13.99976543	6	Mesozoic Ecotone
Megalosauroidea	Piatnizkysauridae	Condorraptor	currumili	178	Early Jurassic	2	South America	-69.19297	-43.419846	-17.38	-43.63	1	MPEF-PV 1672	8.5	364.5444263	5.045597596	4	Southern Hemisphere
Megalosauroidea	Spinosauridae	Cristatusaurus	lapparenti	112	Early Cretaceous	4	Africa	9.166667	16.466667	15.55	3.94	4	GDF 366	10.5	2721.554	24.68529705	6	Southern Hemisphere
Megalosauroidea	Megalosauridae	Dubreuillosaurus	valesdunensis	167	Middle Jurassic	2	Europe	0.4	49.416668	21.18	33.51	2	MNHN 1998-13	9	907.1847	11.19981111	5	Mesozoic Ecotone
Megalosauroidea	Megalosauridae	Duriavenator	hesperis	168	Middle Jurassic	2	Europe	-2.517778	50.961945	20.91	35.6	2	NHM R332	6	997.9032	27.71953333	5	Mesozoic Ecotone
Megalosauroidea	Megalosauridae	Eustreptospondylus ?	oxoniensis	165	Middle Jurassic	2	Europe	-1.287778	51.782223	17.91	35.09	2	OUM J13558	6.5	364.5444263	8.628270445	4	Mesozoic Ecotone
Megalosauroidea	Spinosauridae	Iberospinus	natarioi	128	Early Cretaceous	4	Europe	-9.2073	38.443901	15	28.82	4	ML 1190	10.5	1814.369	16.45686168	6	Mesozoic Ecotone
Megalosauroidea	Spinosaurinae	Ichthyovenator	laosensis	118	Early Cretaceous	4	Asia	105.669998	16.32	126.68	12.18	4	MDS BK10-01-15	10	2358.68	23.5868	6	Northern Hemisphere
Megalosauroidea	Spinosaurinae	Irritator	challengeri	113	Early Cretaceous	4	South America	-39.266666	-7.216667	3.01	-5.1	4	SMNS 58022	7	1587.573	32.39944898	6	Southern Hemisphere
Megalosauroidea	Megalosauroidea	Leshansaurus	qianweiensis	164	Middle Jurassic	2	Asia	104.052391	29.093945	120.85	31.01	2	QW200701	6	667.2935579	18.53593216	5	Northern Hemisphere
Megalosauroidea	Megalosauridae	Magnosaurus	nethercombensis	169	Middle Jurassic	2	Europe	-2.521111	50.97139	20.9	35.6	2	OUM J.12143	4.5	544.3108	26.87954568	5	Mesozoic Ecotone
Megalosauroidea	Piatnizkysauridae	Marshosaurus	bicentesimus	153	Late Jurassic	3	North America	-110.687622	39.32399	-45.51	27.93	3	UMNH VP 6373	4.5	204.117	10.07985185	4	Northern Hemisphere
Megalosauroidea	Megalosauridae	Megalosaurus	bucklandii	167	Middle Jurassic	2	Europe	-1.432222	51.851944	19.4	35.77	2	OUM J13505	9	1441.809364	17.8001156	6	Mesozoic Ecotone
Megalosauroidea	Piatnizkysauridae	Piatnitzkysaurus	floresi	178	Early Jurassic	2	South America	-69.163521	-43.416218	-14.2	-43.22	1	PVL 4073	5	754.9913815	30.19965526	5	Southern Hemisphere
Megalosauroidea	Megalosauridae	Piveteausaurus	divesensis	163	Middle Jurassic	2	Europe	-0.085142	49.29847	19.22	32.73	2	MNHN 1920-7	10	907.1847	9.071847	5	Mesozoic Ecotone
Megalosauroidea	Megalosauroidea	Poekilopleuron	bucklandii	167	Middle Jurassic	2	Europe	-0.404763	49.187283	20.6	33.21	2	MNHN 1897-2, YPM 4938	9	907.1847	11.19981111	5	Mesozoic Ecotone
Megalosauroidea	Baryonychinae	Protathlitis	cinctorrensis	127	Early Cretaceous	4	Europe	-0.217791	40.582836	22.81	26.63	4	8ANA-109	10	1360.777	13.60777	6	Mesozoic Ecotone
Megalosauroidea	Spinosauridae	Riojavenatrix	lacustris	121	Early Cretaceous	4	Europe	-2.02641	42.048691	23.46	31.58	4	CPI 1637,CPI 1638,CPI 1639A– B, CPI 1640, CPI 1641A–B, CPI 1642, CPI 1643, CPI 1644, CPI 1645, CPI 1646, CPI 1647, CPI 1648, CPI 1675A–B, CPI 1676, CPI 1677	7.5	1360.777	24.19159111	6	Mesozoic Ecotone
Megalosauroidea	Ceratosuchopsini	Riparovenator	milnerae	128	Early Cretaceous	4	Europe	-1.433957	50.640491	23.95	37.46	4	IWCMS 2014.95.6,2014.96.1, 2,3; 2020.448.1, 2	9	1133.981	13.99976543	6	Mesozoic Ecotone
Megalosauroidea	Spinosaurini	Spinosaurus	aegyptiacus	95	Late Cretaceous	5	Africa	-4.266667	31.616667	8.07	26.79	5	FSAC-KK 11888	15	6350.2932	28.22352533	7	Southern Hemisphere
Megalosauroidea	Megalosauroidea	Streptospondylus	altdorfensis	163	Middle Jurassic	2	Europe	0.2333	49.416698	17.87	32.22	2	MNHN 8605-09, 8787-89, 8793-94, 8907	6	498.9516	13.85976667	4	Mesozoic Ecotone
Megalosauroidea	Baryonychinae	Suchomimus	tenerensis?	112	Early Cretaceous	4	Africa	9.1	16.416668	15.24	6.51	4	MNN GDF 500	10	1441.809364	14.41809364	6	Southern Hemisphere
Megalosauroidea	Megalosauridae	Torvosaurus	gurneyi	155	Late Jurassic	3	Europe	-9.358712	39.330112	8.13	24.33	3	ML 1100	10.5	3628.739	32.91373243	6	Mesozoic Ecotone
Megalosauroidea	Megalosauridae	Torvosaurus	tanneri	151	Late Jurassic	3	North America	-108.397202	38.583099	-43.92	25.94	3	BYU 2002	10	754.9913815	7.549913815	5	Northern Hemisphere
Megalosauroidea	Spinosauridae	Vallibonavenatrix	cani	127	Early Cretaceous	4	Europe	0.033417	40.583359	22.99	26.53	4	MSMCa-1,3-6,9-15,18-20,22-24,27-28,32-33,53,55	8	2721.554	42.52428125	6	Mesozoic Ecotone
Megalosauroidea	Megalosauridae	Wiehenvenator	albati	165	Middle Jurassic	2	Europe	8.814444	52.25861	25.37	36.57	2	WMN P27475, P27504,P27457,P27477,P27470 P27461, 27462, 27466,P27454, 27456, 27459,27467, 27473, 27483,P27499, 27500, 27501,P27464, 27465, 27476, 27480, 27503,P27455,P27482,P27479, 27502,P27458, P27484, P29131, 47417	9	1814.369	22.39961728	6	Mesozoic Ecotone
Allosauroidea	Carcharodontosauridae	Acrocanthosaurus	atokensis	112	Early Cretaceous	4	North America	-95.792221	34.18	-36.68	36.52	4	OMNH 10146	12	3454.953577	23.99273317	6	Northern Hemisphere
Allosauroidea	Allosauridae	Allosaurus	anax	151	Late Jurassic	3	North America	-102.826103	36.898899	-39.82	23.05	3	OMNH 1771	12	3776.163365	26.2233567	6	Northern Hemisphere
Allosauroidea	Allosauridae	Allosaurus	europaeus	155	Late Jurassic	3	Europe	-9.334167	39.283611	7.26	23.91	3	ML 415	7	907.1847	18.51397347	5	Mesozoic Ecotone
Allosauroidea	Allosauridae	Allosaurus	fragilis	151	Late Jurassic	3	North America	-105.224701	38.539501	-41.31	25.16	3	USNM 4734	9	2541.813594	31.38041474	6	Northern Hemisphere
Allosauroidea	Allosauridae	Allosaurus	jimmadseni	153	Late Jurassic	3	North America	-109.292778	40.438133	-42.09	28.06	3	DINO 11541	8	1360.777	21.26214063	6	Northern Hemisphere
Allosauroidea	Metriacanthosauridae	Alpkarakush	kyrgyzicus	165	Middle Jurassic	2	Asia	72.191391	41.340557	81.33	40.3	2	IGB 2-1, 2-2), (IGB 2-9), (IGB 2-10,2-11), (IGB 2-12, 2-13) (IGB 2-14, 2-15), (IGB 2-16, 2-17, 2-18, 2-19, 2-20, 2-21), (IGB 2-24), (IGB 2-47), (IGB 2-25), (IGB 2-26, 2-27, 2-28, 2-29), (IGB 2-30, 2-31), (IGB 2-32) (IGB 2-33) (IGB 2-34) (IGB 2-35), (IGB 2-36, 2-37), (IGB 2-38, 2-39), (IGB 2-40), (IGB 2-41), (IGB 2-42, 2-43), (IGB 2-44), (IGB 2-45, 2-46).	8	907.1847	14.17476094	5	Northern Hemisphere
Allosauroidea	Allosauroidea	Asfaltovenator	vialidadi	178	Early Jurassic	2	South America	-69.15361	-43.409443	-17.35	-43.61	1	MPEF-PV 3440	7.5	907.1847	16.127728	5	Southern Hemisphere
Allosauroidea	Carcharodontosaurinae	Carcharodontosaurus	iguidensis	95	Late Cretaceous	5	Africa	5.616667	17.933332	10.74	9.98	5	MNN IGU2	10	3175.147	31.75147	6	Southern Hemisphere
Allosauroidea	Carcharodontosaurinae	Carcharodontosaurus	saharicus	95	Late Cretaceous	5	Africa	-4.836939	30.505667	6.52	25.22	5	SGM DIN-1	12	3269.147443	22.7024128	6	Southern Hemisphere
Allosauroidea	Carcharodontosauridae	Concavenator	corcovatus	127	Early Cretaceous	4	Europe	-1.880849	40.064526	21.31	26.91	4	MCCM-LH 6666	6	678.0394348	18.83442874	5	Mesozoic Ecotone
Allosauroidea	Carcharodontosauria	Datanglong	guangxiensis	120	Early Cretaceous	4	Asia	108.194725	22.243889	128.09	18.64	4	GMG 00001	8.5	1360.777	18.83428374	6	Northern Hemisphere
Allosauroidea	Carcharodontosauridae	Eocarcharia	dinops	112	Early Cretaceous	4	Africa	9.133333	16.299999	15.21	6.39	4	MNN GAD 2	8	1360.777	21.26214063	6	Southern Hemisphere
Allosauroidea	Giganotosaurini	Giganotosaurus	carolinii	97	Late Cretaceous	5	South America	-68.75	-39.516388	-33.76	-38.33	5	MUCPv-Ch1	13	6136.77072	36.31225278	7	Southern Hemisphere
Allosauroidea	Carcharodontosauria	Kelmayisaurus	petrolicus	125	Early Cretaceous	4	Asia	85.666664	46.099998	99.7	40.28	4	IVVP V. 4022	11	3175.147	26.2408843	6	Northern Hemisphere
Allosauroidea	Carcharodontosauridae	Lajasvenator	ascheriae	138	Early Cretaceous	4	South America	-70.264168	-38.5	-29.58	-40.49	4	MLL-PV-005	3	272.155	30.23944444	4	Southern Hemisphere
Allosauroidea	Carcharodontosauridae	Lusovenator	santosi	154	Late Jurassic	3	Europe	-9.347222	39.201111	8.08	24.21	3	SHN. 036	5.5	453.592	14.99477686	4	Mesozoic Ecotone
Allosauroidea	Giganotosaurini	Mapusaurus	roseae	93	Late Cretaceous	5	South America	-69.286942	-39.063889	-35.83	-38.48	5	MCF-PVPH-108.1	12	4140.730705	28.75507434	6	Southern Hemisphere
Allosauroidea	Giganotosaurini	Meraxes	gigas	95	Late Cretaceous	5	South America	-69.025002	-39.358334	-35.57	-38.78	5	MMCh-PV 65	11	4082.331	33.73827273	6	Southern Hemisphere
Allosauroidea	Metriacanthosauridae	Metriacanthosaurus	parkeri	160	Late Jurassic	3	Europe	-2.4267	50.637501	14.97	32.95	3	OUM J.12144	8	907.1847	14.17476094	5	Mesozoic Ecotone
Allosauroidea	Neovenatoridae	Neovenator	salerii	127	Early Cretaceous	4	Europe	-1.41035	50.635109	23.83	37.05	4	MIWG 6348	7	1016.598337	20.74690484	6	Mesozoic Ecotone
Allosauroidea	Carcharodontosauridae	Shaochilong	maortuensis	92	Late Cretaceous	5	Asia	105.943283	40.301338	110.72	37.52	5	IVPP V.2885	6	907.1847	25.199575	5	Northern Hemisphere
Allosauroidea	Metriacanthosauridae	Shidaisaurus	jinae	169	Middle Jurassic	2	Asia	102.076111	24.9725	122.06	25.59	2	LDM-LCA 9701-IV	6	680.3886	18.89968333	5	Northern Hemisphere
Allosauroidea	Carcharodontosauria	Siamotyrannus	isanensis	127	Early Cretaceous	4	Asia	102.25	16.700001	122.59	10.99	4	PW9-1	8	1750	27.34375	6	Northern Hemisphere
Allosauroidea	Carcharodontosauria	Siamraptor	suwati	120	Early Cretaceous	4	Asia	101.973801	14.8873	124.95	8.75	4	NRRU-F01020008	8	1587.573	24.80582813	6	Northern Hemisphere
Allosauroidea	Neovenatoridae	Siats	meekerorum	99	Late Cretaceous	5	North America	-111.690002	38.900002	-69.88	46.11	5	FMNH PR 2716	11.7	2267.962	16.56776974	6	Northern Hemisphere
Allosauroidea	Metriacanthosauridae	Sinraptor	dongi	161	Late Jurassic	3	Asia	90.046516	44.802925	93.8	48.79	3	IVPP 10600	8	1212.253411	18.94145955	6	Northern Hemisphere
Allosauroidea	Metriacanthosauridae	Sinraptor	hepingensis	160	Late Jurassic	3	Asia	104.771347	29.390814	121.36	31.55	3	ZDM0024	7.5	2044.638759	36.34913349	6	Northern Hemisphere
Allosauroidea	Carcharodontosauridae	Tameryraptor	markgrafi	96	Late Cretaceous	5	Africa	29.116669	28.33333	34.98	12.79	5	AT 678/20/SNSB-BSPG 1922 X 46, SNSB-BSPG Archive unnumbered	9	1360.777	16.79971605	6	Southern Hemisphere
Allosauroidea	Giganotosaurini	Taurovenator	violantei	94	Late Cretaceous	5	South America	-68.617775	-39.397778	-35.94	-39.12	5	MPCA-Pv 802)	11.2	5728	45.66326531	7	Southern Hemisphere
Allosauroidea	Giganotosaurini	Tyrannotitan	chubutensis	118	Early Cretaceous	4	South America	-68.833336	-43.783333	-28.87	-40.37	4	MPEF-PV 1156?	12	5366.415186	37.26677213	7	Southern Hemisphere
Allosauroidea	Carcharodontosauria	Veterupristisaurus	milneri	154	Late Jurassic	3	Africa	39.213799	-9.679919	31.27	-37.94	3	MB R 1938	8.5	907.1847	12.55618962	5	Southern Hemisphere
Allosauroidea	Metriacanthosauridae	Yangchuanosaurus	shangyouensis	161	Late Jurassic	3	Asia	105.683334	29.333332	122.23	31.84	3	CV00215	10	1360.777	13.60777	6	Northern Hemisphere
Allosauroidea	Metriacanthosauridae	Yangchuanosaurus	zigongensis	164	Middle Jurassic	2	Asia	104.852501	29.411388	120.57	32.23	2	ZDM 9011	9	907.1847	11.19981111	5	Northern Hemisphere
Megaraptora	Clade B	Aerosteon	riocoloradensis	83	Late Cretaceous	6	South America	-69.330498	-37.134998	-50.35	-38.05	5	MCNA-PV-3137	7.5	997.9032	17.74050133	5	Southern Hemisphere
Megaraptora	Megaraptoridae	Australovenator	wintonensis	95	Late Cretaceous	5	Australia	142.52861	-22.199722	137.9	-62.04	5	AODF 604	6	313.6809363	8.713359342	4	Southern Hemisphere
Megaraptora	Megaraptora	Fukuiraptor	kitadaniensis	125	Early Cretaceous	4	Asia	136.544724	36.121387	146.83	43.9	4	FPDM-V97122	5.5	250.4256405	8.27853357	4	Northern Hemisphere
Megaraptora	Clade B	Maip	macrothorax	66	Late Cretaceous	6	South America	-72.557777	-50.50111	-58.92	-50.34	5	MPM 21545	9.5	1814.369	20.10381163	6	Southern Hemisphere
Megaraptora	Clade A	Megaraptor	namunhuaiquii	88	Late Cretaceous	6	South America	-69.550003	-38.900002	-40.01	-39.72	5	MCF-PVPH 79	8	997.9032	15.5922375	5	Southern Hemisphere
Megaraptora	Clade B	Murusraptor	barrosaensis	87	Late Cretaceous	6	South America	-68.83889	-38.845001	-41	-39.87	5	MCF-PVPH-411	7.5	907.1847	16.127728	5	Southern Hemisphere
Megaraptora	Clade B	Orkoraptor	burkei	74	Late Cretaceous	6	South America	-72.105835	-49.845554	-56.18	-50.18	5	MPM-Pv 3457	6	498.9516	13.85976667	4	Southern Hemisphere
Megaraptora	Megaraptora	Phuwiangvenator	yaemniyomi	127	Early Cretaceous	4	Asia	102.25	16.700001	122.59	10.99	4	SM-PW9B	6	498.9516	13.85976667	4	Northern Hemisphere
Megaraptora	Megaraptora	Rapator	ornitholestoides	105	Early Cretaceous	4	Australia	147.983307	-29.4333	147.78	-69.82	4	BMNH R3718	7.5	907.1847	16.127728	5	Southern Hemisphere
Megaraptora	Clade B	Tratayenia	rosalesi	84	Late Cretaceous	6	South America	-68.615379	-38.434921	-43.28	-39.67	5	MUCPv 1162	8	997.9032	15.5922375	5	Southern Hemisphere
Megaraptora	Megaraptora	Vayuraptor	nongbualamphuensis	127	Early Cretaceous	4	Asia	102.541115	16.9	122.64	11.33	4	SM-NB A1-2	4	272.155	17.0096875	4	Northern Hemisphere
Tyrannosauroidea	Albertosaurinae	Albertosaurus	sarcophagus	69	Late Cretaceous	6	North America	-112.818901	51.542702	-68.36	63.68	5	ROM 807	8.5	2012.857972	27.85962591	6	Northern Hemisphere
Tyrannosauroidea	Tyrannosauroidea	Alectrosaurus	olseni	73	Late Cretaceous	6	Asia	112.01667	43.733334	106.4	40.35	5	AMNH 6554	5.5	627.0519536	20.7289902	5	Northern Hemisphere
Tyrannosauroidea	Alioramini	Alioramus	altai	71	Late Cretaceous	6	Asia	100.386108	43.469444	93.75	36.35	5	IGM 100/1844	5	276.4278135	11.05711254	4	Northern Hemisphere
Tyrannosauroidea	Alioramini	Alioramus	remotus	70	Late Cretaceous	6	Asia	99	43	92.71	35.63	5	PIN 3141/1	5	276.4278135	11.05711254	4	Northern Hemisphere
Tyrannosauroidea	Eutyrannosauria	Appalachiosaurus	montgomeriensis	77	Late Cretaceous	6	North America	-86.016388	32.15472	-49.89	36.5	5	RMM 6670	7.5	888.9836367	15.80415354	5	Northern Hemisphere
Tyrannosauroidea	Tyrannosaurinae	Asiatyrannus	xui	66	Late Cretaceous	6	Asia	114.9674	25.8193	113.57	22.42	5	ZMNH M30360	4	340.194	21.262125	4	Northern Hemisphere
Tyrannosauroidea	Tyrannosauroidea	Aviatyrannis	jurrasica	155	Late Jurassic	3	Europe	-8.8	39.700001	9.32	24.71	3	IPFUB GUI Th 1	1	11.3398	11.3398	2	Mesozoic Ecotone
Tyrannosauroidea	Eutyrannosauria	Bistahieversor	sealeyi	75	Late Cretaceous	6	North America	-108.549721	36.2925	-71.52	46.72	5	NMMNH P-27469	9	1133.981	13.99976543	6	Northern Hemisphere
Tyrannosauroidea	Daspletosaurini	Daspletosaurus	horneri	75	Late Cretaceous	6	North America	-113.75	48.630001	-71.97	59.56	5	MOR 590	9	2267.962	27.99953086	6	Northern Hemisphere
Tyrannosauroidea	Daspletosaurini	Daspletosaurus	torosus	77	Late Cretaceous	6	North America	-111.485008	50.751526	-65.66	60.93	5	CMN 8506	9	2710.319768	33.46073788	6	Northern Hemisphere
Tyrannosauroidea	Daspletosaurini	Daspletosaurus	wilsoni	76	Late Cretaceous	6	North America	-106.869446	48.406113	-62.32	57.53	5	BDM 107	8.5	2041.166	28.25143253	6	Northern Hemisphere
Tyrannosauroidea	Tyrannosauroidea	Dilong	paradoxus	126	Early Cretaceous	4	Asia	120.913269	41.603352	129.48	41.54	4	IVPP V14243	2	16.82047492	4.20511873	2	Northern Hemisphere
Tyrannosauroidea	Eutyrannosauria	Dryptosaurus	aquilunguis	67	Late Cretaceous	6	North America	-75.160278	39.732777	-38.49	41.13	5	ANSP 9995, AMNH 2438	7	1026.869	20.9565102	6	Northern Hemisphere
Tyrannosauroidea	Teratophoneini	Dynamoterror	dynastes	78	Late Cretaceous	6	North America	-108.157997	36.085999	-71.18	46.42	5	UMNH VP 28348	9	1587.573	19.59966667	6	Northern Hemisphere
Tyrannosauroidea	Tyrannosauroidea	Eotyrannus	lengi	127	Early Cretaceous	4	Europe	-1.404167	50.630554	22.98	35.96	4	MIWG 1997.550	5	226.796	9.07184	4	Mesozoic Ecotone
Tyrannosauroidea	Albertosaurinae	Gorgosaurus	libratus	76	Late Cretaceous	6	North America	-111.601021	50.786999	-65.76	60.99	5	NMC 2120	8.5	2487.166651	34.42445192	6	Northern Hemisphere
Tyrannosauroidea	Proceratosauridae	Guanlong	wucaii	161	Late Jurassic	3	Asia	88.9217	45.171223	92.47	48.76	3	IVPP V14531	3	71.58786484	7.954207204	3	Northern Hemisphere
Tyrannosauroidea	Tyrannosauroidea	Jinbeisaurus	wangi	73	Late Cretaceous	6	Asia	114.0439	40.189999	114.02	38.04	5	SMG V0003 - holotype	5.5	453.592	14.99477686	4	Northern Hemisphere
Tyrannosauroidea	Tyrannosauroidea	Juratyrant	langhami	149	Late Jurassic	3	Europe	-2.09177	50.597603	13.58	32.44	3	OUM J.3311-1-30	5	494.1804266	19.76721706	4	Mesozoic Ecotone
Tyrannosauroidea	Proceratosauridae	Kileskus	aristotocus	167	Middle Jurassic	2	Asia	89.183334	55.650002	89.88	58.2	2	ZIN PH 5/117	5	680.3886	27.215544	5	Northern Hemisphere
Tyrannosauroidea	Teratophoneini	Labocania	aguillonae	73	Late Cretaceous	6	North America	-101.358788	25.541889	-68.15	34.6	5	CPC 2974	6.5	699.1724709	16.54846085	5	Northern Hemisphere
Tyrannosauroidea	Teratophoneini	Lythronax	argestes	80	Late Cretaceous	6	North America	-111.646667	37.191113	-74.58	48.36	5	UMNH VP 20200	7	1224.699	24.99385714	6	Northern Hemisphere
Tyrannosauroidea	Tyrannosauroidea	Moros	intrepidus	99	Late Cretaceous	5	North America	-111.26889	38.644444	-69.46	45.81	5	NCSM 33392	1.2	36.2874	25.19958333	2	Northern Hemisphere
Tyrannosauroidea	Tyrannosaurinae	Nanuqsaurus	hoglundi	69	Late Cretaceous	6	North America	-151.51944	69.832222	-107.56	88.97	5	DMNH 21461	8.5	907.1847	12.55618962	5	Northern Hemisphere
Tyrannosauroidea	Proceratosauridae	Proceratosaurus	bradleyi	167	Middle Jurassic	2	Europe	-2.195	51.702999	18.84	35.56	2	BMNH R4860	3.5	90.7185	7.405591837	3	Mesozoic Ecotone
Tyrannosauroidea	Alioramini	Qianzhousaurus	sinensis	66	Late Cretaceous	6	Asia	114.806389	25.729168	113.49	22.27	5	GM F10004	6	699.1724709	19.42145753	5	Northern Hemisphere
Tyrannosauroidea	Proceratosauridae	Sinotyrannus	kazuoensis	120	Early Cretaceous	4	Asia	119.741699	41.123329	131.04	39.99	4	KZV-001	9	1814.369	22.39961728	6	Northern Hemisphere
Tyrannosauroidea	Tyrannosauroidea	Stokesosaurus	clevelandi	151	Late Jurassic	3	North America	-110.687622	39.32399	-45.51	27.93	3	UMNH VP 7473	3.5	58.967	4.813632653	3	Northern Hemisphere
Tyrannosauroidea	Tyrannosauroidea	Suskityrannus	hazelae	92	Late Cretaceous	5	North America	-108.849998	35.066666	-68.75	42.6	5	MSM P4754	3	36.2874	4.031933333	2	Northern Hemisphere
Tyrannosauroidea	Tyrannosaurini	Tarbosaurus	bataar	70	Late Cretaceous	6	Asia	101.275002	43.491669	94.52	36.55	5	PIN 551-1	10.5	3017.887202	27.37312655	6	Northern Hemisphere
Tyrannosauroidea	Teratophoneini	Teratophoneus	curriei	75	Late Cretaceous	6	North America	-111.53196	37.451607	-74.33	48.58	5	BYU 8120	8	946.5304125	14.7895377	5	Northern Hemisphere
Tyrannosauroidea	Daspletosaurini	Thanatotheristes	degrootorum	80	Late Cretaceous	6	North America	-111.690834	49.943333	-66.6	60.25	5	TMP 2010.5.7	8	1133.981	17.71845313	6	Northern Hemisphere
Tyrannosauroidea	Tyrannosauroidea	Timimus	hermani	120	Early Cretaceous	4	Australia	143.403885	-38.781387	114.67	-80.63	4	NMV P186303	4	200	12.5	4	Southern Hemisphere
Tyrannosauroidea	Tyrannosauroidea	Timurlengia	euotica	92	Late Cretaceous	5	Asia	62.655315	42.117294	69.84	35.62	5	ZIN PH 1146/16	4.5	294.835	14.55975309	4	Northern Hemisphere
Tyrannosauroidea	Tyrannosaurini	Tyrannosaurus	mcraeensis	71	Late Cretaceous	6	North America	-107.149719	33.242222	-71.96	43.98	5	NMMNH P-3698, formerly P-10131-1	12	7300	50.69444444	7	Northern Hemisphere
Tyrannosauroidea	Tyrannosaurini	Tyrannosaurus	rex	66	Late Cretaceous	6	North America	-105.839996	48.286839	-63.3	58.7	5	CM 9380 = AMNH 973	12	7693.650899	53.42813124	7	Northern Hemisphere
Tyrannosauroidea	Tyrannosauroidea	Xiongguanlong	baimoensis	117	Early Cretaceous	4	Asia	98.111702	40.478401	111.02	35.7	4	FRDC-GS JB16-2-1	5	226.796	9.07184	4	Northern Hemisphere
Tyrannosauroidea	Proceratosauridae	Yutyrannus	huali	124	Early Cretaceous	4	Asia	120.756104	41.469719	131.06	40.57	4	ZCDM V5000	8	861.8255	13.46602344	5	Northern Hemisphere
Tyrannosauroidea	Tyrannosaurini	Zhuchengtyrannus	magnus	73	Late Cretaceous	6	Asia	120.984718	37.465832	116.84	35.68	5	ZCDM V0031	10	4535.924	45.35924	6	Northern Hemisphere
