# Supplementary material for: Obligate faunivorous megatheropod size class patterns across the Jurassic-Cretaceous Periods
Source: PeerJ. 2026 Apr 9;14:e21007. doi: 10.7717/peerj.21007 (PMC13070321; doi:10.7717/peerj.21007)
Supplement: Supplemental Information 3 — RStudio code used for producing the plots in the analysis. [file peerj-14-21007-s003.txt]

library(tidyverse)
#paper Revisions new/updated Figures

#Figure S1
Temporal_Species_Data = read_csv("FileS4_Temporal_Diversity.csv")
Temporal_Species_Data2 = pivot_longer(Temporal_Species_Data,Ceratosauria:Tyrannosauroidea,names_to= "Clade",values_to= "Species_Count")
Temporal_Species_Data3 = mutate(Temporal_Species_Data2,Clade = factor(Clade,levels = c("Ceratosauria","Megalosauroidea","Allosauroidea","Megaraptora","Tyrannosauroidea")))%>%
  filter(Species_Count>0)%>%
  mutate(Time_Bin = factor(Time_Bin,levels = c("1","2","3","4","5","6")))

cbp2 <- c("#000000", "#E69F00", "#56B4E9", "#009E73",
          "#F0E442", "#0072B2", "#D55E00", "#CC79A7")

ggplot(Temporal_Species_Data3,aes(x=Time_Bin,y=Species_Count,color = Clade,group=Clade))+
  geom_point(size= 2.5)+geom_line()+
  scale_colour_manual(values=cbp2)+
  theme_bw()+ 
  xlab("Time Bins")+ylab("Species Count")+ theme(text=element_text(size=13))+
  theme(plot.title = element_text(hjust = 0.5))

#Figure S2

Spatial_Data = read_csv("FileS5_Spatial_Diversity.csv")
Spatial_Data2 = pivot_longer(Spatial_Data,South_America:Madagascar,names_to= "Continents",values_to= "Continental_Species_Count")%>%
  mutate(Clade = factor(Clade,levels = c("Ceratosauria","Megalosauroidea","Allosauroidea","Megaraptora","Tyrannosauroidea")))%>%
  mutate(Continents = factor(Continents,levels = c("Asia","North_America","Europe","Africa","South_America","Madagascar","India","Australia")))

ggplot(Spatial_Data2,aes(x =Clade,y=Continental_Species_Count,fill = Continents ))+geom_col() +theme_bw()+xlab("Theropod Clades")+
  ylab("Continental Species Count")+scale_fill_manual(values= cbp2)+ 
  theme(plot.title = element_text(hjust = 0.5))+theme(text=element_text(size=13))


#Figure S3
#ModernMap Version
library(tidyverse)
library(ggforce)
library(ggalt)
library(rnaturalearth)
library(rnaturalearthdata)

Temp_Spatial_Overlap = read_csv("FileS2_Temporal_Spatial_Overlap.csv")%>%
  arrange(desc(Age))%>%
  mutate(Clade = factor(Clade,levels = c("Ceratosauria","Megalosauroidea","Allosauroidea","Megaraptora","Tyrannosauroidea")))

World=ne_coastline(scale = 'medium',returnclass='sf')

ggplot()+ geom_sf(data = World)+theme_light()

ggplot()+geom_sf(data = World)+
  theme_light()+ geom_point(data =Temp_Spatial_Overlap,aes(x=Longitude_Degrees,y=Latitude_Degrees,color=Clade))+  scale_colour_manual(values=cbp2)+
  geom_mark_hull(data=Temp_Spatial_Overlap,aes(x= Longitude_Degrees,y=Latitude_Degrees,fill=Clade),concavity = 5,expand=0,radius=0)+
  scale_fill_manual(values=cbp2)+ 
  theme(plot.title = element_text(hjust = 0.5))+theme(text=element_text(size=13))

#Alternate Color Version
ggplot() +geom_sf(data = World)+
  theme_light()+ geom_point(data =Temp_Spatial_Overlap,aes(x=Longitude_Degrees,y=Latitude_Degrees,color=Clade))+  
  geom_mark_hull(data=Temp_Spatial_Overlap,aes(x= Longitude_Degrees,y=Latitude_Degrees,fill=Clade),concavity = 5,expand=0,radius=0)+
  ggtitle("Clade Global Distribution")+ theme(plot.title = element_text(hjust = 0.5))+theme(text=element_text(size=13))

cbp3 <- c("#000000", "#E69F00", "#56B4E9","#F0E442")

#Revisions Round 2 Sectioned Out Convex Hulls 
# Bins1-3
Temp_Spatial_OverlapFirst_Bin = read_csv("FileS2_Temporal_Spatial_Overlap.csv")%>%
  arrange(desc(Age))%>%
  filter(Time_Bin != "2",Time_Bin !="3", Time_Bin !="4", Time_Bin !="5",Time_Bin !="6")%>%
  mutate(Clade = factor(Clade,levels = c("Ceratosauria","Megalosauroidea","Allosauroidea","Megaraptora","Tyrannosauroidea")))

Temp_Spatial_OverlapSecond_Bin = read_csv("FileS2_Temporal_Spatial_Overlap.csv")%>%
  arrange(desc(Age))%>%
  filter(Time_Bin != "1",Time_Bin !="3", Time_Bin !="4", Time_Bin !="5",Time_Bin !="6")%>%
  mutate(Clade = factor(Clade,levels = c("Ceratosauria","Megalosauroidea","Allosauroidea","Megaraptora","Tyrannosauroidea")))

Temp_Spatial_OverlapThird_Bin = read_csv("FileS2_Temporal_Spatial_Overlap.csv")%>%
  arrange(desc(Age))%>%
  filter(Time_Bin != "1",Time_Bin !="2",Time_Bin !="4", Time_Bin !="5",Time_Bin !="6")%>%
  mutate(Clade = factor(Clade,levels = c("Ceratosauria","Megalosauroidea","Allosauroidea","Megaraptora","Tyrannosauroidea")))

ggplot()+geom_sf(data = World)+coord_sf(expand = FALSE)+scale_y_continuous(limits=c(-90,90))+
  theme_light()+ geom_point(data =Temp_Spatial_OverlapFirst_Bin,aes(x=Longitude_Degrees,y=Latitude_Degrees,color=Clade))+
  scale_colour_manual(values=cbp3)+
  geom_mark_hull(data=Temp_Spatial_OverlapFirst_Bin,aes(x= Longitude_Degrees,y=Latitude_Degrees,fill=Clade),concavity = 5,expand=0,radius=0)+
  scale_fill_manual(values=cbp3)+ 
  theme(plot.title = element_text(hjust = 0.5))+theme(text=element_text(size=13))

ggplot()+geom_sf(data = World)+coord_sf(expand = FALSE)+scale_y_continuous(limits=c(-90,90))+
  theme_light()+ geom_point(data =Temp_Spatial_OverlapSecond_Bin,aes(x=Longitude_Degrees,y=Latitude_Degrees,color=Clade))+
  scale_colour_manual(values=cbp3)+
  geom_mark_hull(data=Temp_Spatial_OverlapSecond_Bin,aes(x= Longitude_Degrees,y=Latitude_Degrees,fill=Clade),concavity = 5,expand=0,radius=0)+
  scale_fill_manual(values=cbp3)+ 
  theme(plot.title = element_text(hjust = 0.5))+theme(text=element_text(size=13))

ggplot()+geom_sf(data = World)+coord_sf(expand = FALSE)+scale_y_continuous(limits=c(-90,90))+
  theme_light()+ geom_point(data =Temp_Spatial_OverlapThird_Bin,aes(x=Longitude_Degrees,y=Latitude_Degrees,color=Clade))+
  scale_colour_manual(values=cbp3)+
  geom_mark_hull(data=Temp_Spatial_OverlapThird_Bin,aes(x= Longitude_Degrees,y=Latitude_Degrees,fill=Clade),concavity = 5,expand=0,radius=0)+
  scale_fill_manual(values=cbp3)+ 
  theme(plot.title = element_text(hjust = 0.5))+theme(text=element_text(size=13))

# Bins 4-6
Temp_Spatial_OverlapFourth_Bin = read_csv("FileS2_Temporal_Spatial_Overlap.csv")%>%
  arrange(desc(Age))%>%
  filter(Time_Bin != "1", Time_Bin !="2",Time_Bin !="3",Time_Bin != "5",Time_Bin != "6")%>%
  mutate(Clade = factor(Clade,levels = c("Ceratosauria","Megalosauroidea","Allosauroidea","Megaraptora","Tyrannosauroidea")))

Temp_Spatial_OverlapFifth_Bin = read_csv("FileS2_Temporal_Spatial_Overlap.csv")%>%
  arrange(desc(Age))%>%
  filter(Time_Bin != "1", Time_Bin !="2",Time_Bin !="3",Time_Bin != "4",Time_Bin != "6")%>%
  mutate(Clade = factor(Clade,levels = c("Ceratosauria","Megalosauroidea","Allosauroidea","Megaraptora","Tyrannosauroidea")))

Temp_Spatial_OverlapSixth_Bin = read_csv("FileS2_Temporal_Spatial_Overlap.csv")%>%
  arrange(desc(Age))%>%
  filter(Time_Bin != "1", Time_Bin !="2",Time_Bin !="3",Time_Bin != "4",Time_Bin != "5")%>%
  mutate(Clade = factor(Clade,levels = c("Ceratosauria","Megalosauroidea","Allosauroidea","Megaraptora","Tyrannosauroidea")))


ggplot()+geom_sf(data = World)+coord_sf(expand = FALSE)+scale_y_continuous(limits=c(-90,90))+
  theme_light()+ geom_point(data =Temp_Spatial_OverlapFourth_Bin,aes(x=Longitude_Degrees,y=Latitude_Degrees,color=Clade))+
  scale_colour_manual(values=cbp2)+
  geom_mark_hull(data=Temp_Spatial_OverlapFourth_Bin,aes(x= Longitude_Degrees,y=Latitude_Degrees,fill=Clade),concavity = 5,expand=0,radius=0)+
  scale_fill_manual(values=cbp2)+ 
  theme(plot.title = element_text(hjust = 0.5))+theme(text=element_text(size=13))

ggplot()+geom_sf(data = World)+coord_sf(expand = FALSE)+scale_y_continuous(limits=c(-90,90))+
  theme_light()+ geom_point(data =Temp_Spatial_OverlapFifth_Bin,aes(x=Longitude_Degrees,y=Latitude_Degrees,color=Clade))+
  scale_colour_manual(values=cbp2)+
  geom_mark_hull(data=Temp_Spatial_OverlapFifth_Bin,aes(x= Longitude_Degrees,y=Latitude_Degrees,fill=Clade),concavity = 5,expand=0,radius=0)+
  scale_fill_manual(values=cbp2)+ 
  theme(plot.title = element_text(hjust = 0.5))+theme(text=element_text(size=13))

cbpTB6 <- c("#000000","#009E73" ,"#F0E442")

ggplot()+geom_sf(data = World)+coord_sf(expand = FALSE)+scale_y_continuous(limits=c(-90,90))+
  theme_light()+ geom_point(data =Temp_Spatial_OverlapSixth_Bin,aes(x=Longitude_Degrees,y=Latitude_Degrees,color=Clade))+
  scale_colour_manual(values=cbpTB6)+
  geom_mark_hull(data=Temp_Spatial_OverlapSixth_Bin,aes(x= Longitude_Degrees,y=Latitude_Degrees,fill=Clade),concavity = 5,expand=0,radius=0)+
  scale_fill_manual(values=cbpTB6)+ 
  theme(plot.title = element_text(hjust = 0.5))+theme(text=element_text(size=13))


#PaleoMapVersion

library(palaeoverse)
library(tidyverse)
library(ggforce)
library(ggalt)
library(sf)
library(rgplates)

#Load the dataset

#Time Bin 1 
Temp_Spatial_OverlapFirst_Bin = read_csv("FileS2_Temporal_Spatial_Overlap.csv")%>%
  arrange(desc(Age))%>%
  filter(Time_Bin != "2",Time_Bin !="3", Time_Bin !="4", Time_Bin !="5",Time_Bin !="6")%>%
  mutate(Clade = factor(Clade,levels = c("Ceratosauria","Megalosauroidea","Allosauroidea","Megaraptora","Tyrannosauroidea")))%>%
  mutate(age=198)


cbp3 <- c("#000000", "#E69F00", "#56B4E9","#F0E442")


TheropodsTB1set <- palaeorotate(Temp_Spatial_OverlapFirst_Bin, method = "point",lng="Longitude_Degrees",lat="Latitude_Degrees",age ="age"
                                ,model = "GOLONKA")

TheropodsTB1set= mutate(TheropodsTB1set,p_lng2=p_lng)%>%
  mutate(p_lat2=p_lat)

TheropodsTB1_GOLONKA_sf <- st_as_sf(TheropodsTB1set,
                                    coords = c("p_lng", "p_lat"),
                                    crs = "+proj=longlat +datum=WGS84 +no_defs")


bbox <- st_graticule(crs = st_crs("ESRI:54030"),
                     lat = c(-89.9, 89.9), lon = c(-179.9, 179.9))

platesTb1 <- reconstruct("coastlines", age = 198, model = "GOLONKA")
ggplot() +
  geom_sf(data = platesTb1, fill = "azure4", color = NA)

ggplot()+geom_sf(data = platesTb1, fill = "azure4", color = NA)+geom_sf(data=TheropodsTB1_GOLONKA_sf,aes(color = Clade))+scale_color_manual(values = cbp3,name = "Clade") +
  coord_sf(expand = FALSE)+scale_y_continuous(limits=c(-90,90))+scale_colour_manual(values=cbp3)+
  geom_mark_hull(data=TheropodsTB1_GOLONKA_sf,aes(x=p_lng2 ,y=p_lat2,fill=Clade),concavity = 5,expand=0,radius=0)+
  scale_fill_manual(values=cbp3)+ xlab("Paleolongitude")+ylab("Paleolatitude")+theme_bw()+
  theme(plot.title = element_text(hjust = 0.5))+theme(text=element_text(size=13))

#Time Bin 2
Temp_Spatial_OverlapSecond_Bin = read_csv("FileS2_Temporal_Spatial_Overlap.csv")%>%
  arrange(desc(Age))%>%
  filter(Time_Bin != "1",Time_Bin !="3", Time_Bin !="4", Time_Bin !="5",Time_Bin !="6")%>%
  mutate(Clade = factor(Clade,levels = c("Ceratosauria","Megalosauroidea","Allosauroidea","Megaraptora","Tyrannosauroidea")))%>%
  mutate(age=172)

cbp3 <- c("#000000", "#E69F00", "#56B4E9","#F0E442")

Temp_Spatial_OverlapSecond_Binclade = read_csv("FileS2_Temporal_Spatial_Overlap.csv")%>%
  arrange(desc(Age))%>%
  filter(Time_Bin != "1", Time_Bin !="3",Time_Bin !="4",Time_Bin != "5",Time_Bin != "6")%>%
  mutate(age=172)%>%
  select(Clade)
Temp_Spatial_OverlapSecond_Binlng = read_csv("FileS2_Temporal_Spatial_Overlap.csv")%>%
  arrange(desc(Age))%>%
  filter(Time_Bin != "1", Time_Bin !="3",Time_Bin !="4",Time_Bin != "5",Time_Bin != "6")%>%
  mutate(age=172)%>%
  select(Longitude_Degrees)
Temp_Spatial_OverlapSecond_Binlat = read_csv("FileS2_Temporal_Spatial_Overlap.csv")%>%
  arrange(desc(Age))%>%
  filter(Time_Bin != "1", Time_Bin !="3",Time_Bin !="4",Time_Bin != "5",Time_Bin != "6")%>%
  mutate(age=172)%>%
  select(Latitude_Degrees)
Temp_Spatial_OverlapSecond_Binage = read_csv("FileS2_Temporal_Spatial_Overlap.csv")%>%
  arrange(desc(Age))%>%
  filter(Time_Bin != "1", Time_Bin !="3",Time_Bin !="4",Time_Bin != "5",Time_Bin != "6")%>%
  mutate(age=172)%>%
  select(age)

#copy paste data to notepad for copy paste into r for dataframe
clipr::write_clip(Temp_Spatial_OverlapSecond_Binclade)
clipr::write_clip(Temp_Spatial_OverlapSecond_Binlng)
clipr::write_clip(Temp_Spatial_OverlapSecond_Binlat)
clipr::write_clip(Temp_Spatial_OverlapSecond_Binage)

theropodsoccdf2= data.frame(lng = c(-6.5908,
                                    -71.583336,
                                    -69.19297,
                                    -69.163521,
                                    -69.15361,
                                    -2.521111,
                                    102.076111,
                                    -2.517778,
                                    6.53333,
                                    0.4,
                                    -1.432222,
                                    -0.404763,
                                    89.183334,
                                    -2.195,
                                    5.797784,
                                    -1.287778,
                                    8.814444,
                                    72.191391,
                                    104.052391,
                                    104.852501,
                                    -0.085142,
                                    0.2333),lat=c(31.2647,
                                                  -43.783333,
                                                  -43.419846,
                                                  -43.416218,
                                                  -43.409443,
                                                  50.97139,
                                                  24.9725,
                                                  50.961945,
                                                  16.83333,
                                                  49.416668,
                                                  51.851944,
                                                  49.187283,
                                                  55.650002,
                                                  51.702999,
                                                  17.708801,
                                                  51.782223,
                                                  52.25861,
                                                  41.340557,
                                                  29.093945,
                                                  29.411388,
                                                  49.29847,
                                                  49.416698),age=c(172,
                                                                   172,
                                                                   172,
                                                                   172,
                                                                   172,
                                                                   172,
                                                                   172,
                                                                   172,
                                                                   172,
                                                                   172,
                                                                   172,
                                                                   172,
                                                                   172,
                                                                   172,
                                                                   172,
                                                                   172,
                                                                   172,
                                                                   172,
                                                                   172,
                                                                   172,
                                                                   172,
                                                                   172))

TheropodsTB2set <- palaeorotate(occdf=theropodsoccdf2, method = "point",
                                ,model = "GOLONKA")%>%
  mutate(Clade=c("Ceratosauria","Ceratosauria","Megalosauroidea","Megalosauroidea",
                 "Allosauroidea",
                 "Megalosauroidea","Allosauroidea",
                 "Megalosauroidea","Megalosauroidea","Megalosauroidea","Megalosauroidea","Megalosauroidea","Tyrannosauroidea",
                 "Tyrannosauroidea", "Ceratosauria","Megalosauroidea","Megalosauroidea","Allosauroidea","Megalosauroidea",
                 "Allosauroidea","Megalosauroidea","Megalosauroidea"))
  

TheropodsTB2set= mutate(TheropodsTB2set,p_lng2=p_lng)%>%
  mutate(p_lat2=p_lat)%>%
  mutate(Clade = factor(Clade,levels = c("Ceratosauria","Megalosauroidea","Allosauroidea","Megaraptora","Tyrannosauroidea")))
  


TheropodsTB2_GOLONKA_sf <- st_as_sf(TheropodsTB2set,
                                    coords = c("p_lng", "p_lat"),
                                    crs = "+proj=longlat +datum=WGS84 +no_defs")


bbox <- st_graticule(crs = st_crs("ESRI:54030"),
                     lat = c(-89.9, 89.9), lon = c(-179.9, 179.9))

platesTb2 <- reconstruct("coastlines", age = 172, model = "GOLONKA")
ggplot() +
  geom_sf(data = platesTb2, fill = "azure4", color = NA)

ggplot()+geom_sf(data = platesTb2, fill = "azure4", color = NA)+geom_sf(data=TheropodsTB2_GOLONKA_sf,aes(color = Clade))+scale_color_manual(values = cbp3,name = "Clade") +
  coord_sf(expand = FALSE)+scale_y_continuous(limits=c(-90,90))+scale_colour_manual(values=cbp3)+
  geom_mark_hull(data=TheropodsTB2_GOLONKA_sf,aes(x=p_lng2 ,y=p_lat2,fill=Clade),concavity = 5,expand=0,radius=0)+
  scale_fill_manual(values=cbp3)+ xlab("Paleolongitude")+ylab("Paleolatitude")+
  theme(plot.title = element_text(hjust = 0.5))+theme(text=element_text(size=13))+theme_bw()

#Time Bin 3
Temp_Spatial_OverlapThird_Bin = read_csv("FileS2_Temporal_Spatial_Overlap.csv")%>%
  arrange(desc(Age))%>%
  filter(Time_Bin != "1",Time_Bin !="2",Time_Bin !="4", Time_Bin !="5",Time_Bin !="6")%>%
  mutate(Clade = factor(Clade,levels = c("Ceratosauria","Megalosauroidea","Allosauroidea","Megaraptora","Tyrannosauroidea")))%>%
  mutate(age=151)

cbp3 <- c("#000000", "#E69F00", "#56B4E9","#F0E442")

Temp_Spatial_OverlapThird_Binclade = read_csv("FileS2_Temporal_Spatial_Overlap.csv")%>%
  arrange(desc(Age))%>%
  filter(Time_Bin != "1", Time_Bin !="2",Time_Bin !="4",Time_Bin != "5",Time_Bin != "6")%>%
  select(Clade)
Temp_Spatial_OverlapThird_Binlng = read_csv("FileS2_Temporal_Spatial_Overlap.csv")%>%
  arrange(desc(Age))%>%
  filter(Time_Bin != "1", Time_Bin !="2",Time_Bin !="4",Time_Bin != "5",Time_Bin != "6")%>%
  select(Longitude_Degrees)
Temp_Spatial_OverlapThird_Binlat = read_csv("FileS2_Temporal_Spatial_Overlap.csv")%>%
  arrange(desc(Age))%>%
  filter(Time_Bin != "1", Time_Bin !="2",Time_Bin !="4",Time_Bin != "5",Time_Bin != "6")%>%
  select(Latitude_Degrees)
Temp_Spatial_OverlapThird_Binage = read_csv("FileS2_Temporal_Spatial_Overlap.csv")%>%
  arrange(desc(Age))%>%
  filter(Time_Bin != "1", Time_Bin !="2",Time_Bin !="4",Time_Bin != "5",Time_Bin != "6")%>%
  mutate(age=151)%>%
  select(age)

#copy paste data to notepad for copy paste into r for dataframe
clipr::write_clip(Temp_Spatial_OverlapThird_Binclade)
clipr::write_clip(Temp_Spatial_OverlapThird_Binlng)
clipr::write_clip(Temp_Spatial_OverlapThird_Binlat)
clipr::write_clip(Temp_Spatial_OverlapThird_Binage)

theropodsoccdf3= data.frame(lng = c(90.046516,
                                    105.683334,
                                    88.9217,
                                    -2.4267,
                                    104.771347,
                                    88.900627,
                                    -9.358712,
                                    -9.334167,
                                    -8.8,
                                    39.228348,
                                    -9.347222,
                                    39.213799,
                                    -105.224701,
                                    -110.687622,
                                    -109.292778,
                                    -108.769012,
                                    -108.397202,
                                    -102.826103,
                                    -105.224701,
                                    -110.687622,
                                    -110.687622,
                                    -2.09177),lat= c(44.802925,
                                                     29.333332,
                                                     45.171223,
                                                     50.637501,
                                                     29.390814,
                                                     45.147804,
                                                     39.330112,
                                                     39.283611,
                                                     39.700001,
                                                     -9.681635,
                                                     39.201111,
                                                     -9.679919,
                                                     38.539501,
                                                     39.32399,
                                                     40.438133,
                                                     39.146667,
                                                     38.583099,
                                                     36.898899,
                                                     38.539501,
                                                     39.32399,
                                                     39.32399,
                                                     50.597603),age=c(151,
                                                                      151,
                                                                      151,
                                                                      151,
                                                                      151,
                                                                      151,
                                                                      151,
                                                                      151,
                                                                      151,
                                                                      151,
                                                                      151,
                                                                      151,
                                                                      151,
                                                                      151,
                                                                      151,
                                                                      151,
                                                                      151,
                                                                      151,
                                                                      151,
                                                                      151,
                                                                      151,
                                                                      151))

TheropodsTB3set <- palaeorotate(occdf=theropodsoccdf3, method = "point",
                                ,model = "GOLONKA")%>%
  mutate(Clade=c("Allosauroidea",
                 "Allosauroidea","Tyrannosauroidea","Allosauroidea","Allosauroidea",
                 "Ceratosauria","Megalosauroidea","Allosauroidea","Tyrannosauroidea","Ceratosauria",
                 "Allosauroidea","Allosauroidea",
                 "Ceratosauria","Megalosauroidea","Allosauroidea","Ceratosauria",
                 "Megalosauroidea","Allosauroidea","Allosauroidea","Tyrannosauroidea",
                 "Ceratosauria",
                 "Tyrannosauroidea"))

TheropodsTB3set= mutate(TheropodsTB3set,p_lng2=p_lng)%>%
  mutate(p_lat2=p_lat)%>%
  mutate(Clade = factor(Clade,levels = c("Ceratosauria","Megalosauroidea","Allosauroidea","Megaraptora","Tyrannosauroidea")))
  
  

TheropodsTB3_GOLONKA_sf <- st_as_sf(TheropodsTB3set,
                                    coords = c("p_lng", "p_lat"),
                                    crs = "+proj=longlat +datum=WGS84 +no_defs")


bbox <- st_graticule(crs = st_crs("ESRI:54030"),
                     lat = c(-89.9, 89.9), lon = c(-179.9, 179.9))

platesTb3 <- reconstruct("coastlines", age = 151, model = "GOLONKA")
ggplot() +
  geom_sf(data = platesTb3, fill = "azure4", color = NA)

ggplot()+geom_sf(data = platesTb3, fill = "azure4", color = NA)+geom_sf(data=TheropodsTB3_GOLONKA_sf,aes(color = Clade))+scale_color_manual(values = cbp3,name = "Clade") +
  coord_sf(expand = FALSE)+scale_y_continuous(limits=c(-90,90))+scale_colour_manual(values=cbp3)+
  geom_mark_hull(data=TheropodsTB3_GOLONKA_sf,aes(x=p_lng2 ,y=p_lat2,fill=Clade),concavity = 5,expand=0,radius=0)+
  scale_fill_manual(values=cbp3)+ xlab("Paleolongitude")+ylab("Paleolatitude")+
  theme(plot.title = element_text(hjust = 0.5))+theme(text=element_text(size=13))+theme_bw()

#Time Bin 4

Temp_Spatial_OverlapFourth_Bin = read_csv("FileS2_Temporal_Spatial_Overlap.csv")%>%
  arrange(desc(Age))%>%
  filter(Time_Bin != "1",Time_Bin !="2",Time_Bin !="3", Time_Bin !="5",Time_Bin !="6")%>%
  mutate(Clade = factor(Clade,levels = c("Ceratosauria","Megalosauroidea","Allosauroidea","Megaraptora","Tyrannosauroidea")))%>%
  mutate(age=151)

cbp4 <- c("#000000", "#E69F00", "#56B4E9", "#009E73",
                    "#F0E442")

Temp_Spatial_OverlapFourth_Binclade = read_csv("FileS2_Temporal_Spatial_Overlap.csv")%>%
  arrange(desc(Age))%>%
  filter(Time_Bin != "1", Time_Bin !="2",Time_Bin !="3",Time_Bin != "5",Time_Bin != "6")%>%
  select(Clade)
Temp_Spatial_OverlapFourth_Binlng = read_csv("FileS2_Temporal_Spatial_Overlap.csv")%>%
  arrange(desc(Age))%>%
  filter(Time_Bin != "1", Time_Bin !="2",Time_Bin !="3",Time_Bin != "5",Time_Bin != "6")%>%
  select(Longitude_Degrees)
Temp_Spatial_OverlapFourth_Binlat = read_csv("FileS2_Temporal_Spatial_Overlap.csv")%>%
  arrange(desc(Age))%>%
  filter(Time_Bin != "1", Time_Bin !="2",Time_Bin !="3",Time_Bin != "5",Time_Bin != "6")%>%
  select(Latitude_Degrees)
Temp_Spatial_OverlapFourth_Binage = read_csv("FileS2_Temporal_Spatial_Overlap.csv")%>%
  arrange(desc(Age))%>%
  filter(Time_Bin != "1", Time_Bin !="2",Time_Bin !="3",Time_Bin != "5",Time_Bin != "6")%>%
  mutate(age=122)%>%
  select(age)

#copy paste data to notepad for copy paste into r for dataframe
clipr::write_clip(Temp_Spatial_OverlapFourth_Binclade)
clipr::write_clip(Temp_Spatial_OverlapFourth_Binlng)
clipr::write_clip(Temp_Spatial_OverlapFourth_Binlat)
clipr::write_clip(Temp_Spatial_OverlapFourth_Binage)

theropodsoccdf4= data.frame(lng = c(-70.264168,
                                    -0.754167,
                                    -1.433957,
                                    -9.2073,
                                    -1.433957,
                                    0.43333,
                                    -0.217791,
                                    0.033417,
                                    -1.880849,
                                    -1.41035,
                                    102.25,
                                    102.25,
                                    102.541115,
                                    -1.404167,
                                    120.913269,
                                    87.957779,
                                    -70.066704,
                                    -44.360279,
                                    85.666664,
                                    136.544724,
                                    120.756104,
                                    -2.02641,
                                    108.194725,
                                    101.973801,
                                    119.741699,
                                    143.403885,
                                    105.669998,
                                    -68.833336,
                                    98.111702,
                                    -70.0093,
                                    -39.266666,
                                    9.016667,
                                    9.116667,
                                    9.166667,
                                    9.1,
                                    -95.792221,
                                    9.133333,
                                    5.9,
                                    147.983307),lat= c(-38.5,
                                                      40.612499,
                                                      50.640491,
                                                      38.443901,
                                                      50.640491,
                                                      51.133331,
                                                      40.582836,
                                                      40.583359,
                                                      40.064526,
                                                      50.635109,
                                                      16.700001,
                                                      16.700001,
                                                      16.9,
                                                      50.630554,
                                                      41.603352,
                                                      55.903332,
                                                      -39.508701,
                                                      -16.684441,
                                                      46.099998,
                                                      36.121387,
                                                      41.469719,
                                                      42.048691,
                                                      22.243889,
                                                      14.8873,
                                                      41.123329,
                                                      -38.781387,
                                                      16.32,
                                                      -43.783333,
                                                      40.478401,
                                                      -44.4833,
                                                      -7.216667,
                                                      16.366667,
                                                      16.433332,
                                                      16.466667,
                                                      16.416668,
                                                      34.18,
                                                      16.299999,
                                                      44.183331,
                                                      -29.4333),age=c(122,
                                                                      122,
                                                                      122,
                                                                      122,
                                                                      122,
                                                                      122,
                                                                      122,
                                                                      122,
                                                                      122,
                                                                      122,
                                                                      122,
                                                                      122,
                                                                      122,
                                                                      122,
                                                                      122,
                                                                      122,
                                                                      122,
                                                                      122,
                                                                      122,
                                                                      122,
                                                                      122,
                                                                      122,
                                                                      122,
                                                                      122,
                                                                      122,
                                                                      122,
                                                                      122,
                                                                      122,
                                                                      122,
                                                                      122,
                                                                      122,
                                                                      122,
                                                                      122,
                                                                      122,
                                                                      122,
                                                                      122,
                                                                      122,
                                                                      122,
                                                                      122))

TheropodsTB4set <- palaeorotate(occdf=theropodsoccdf4, method = "point",
                                ,model = "GOLONKA")%>%
  mutate(Clade=c("Allosauroidea",
                 "Megalosauroidea",
                 "Megalosauroidea",
                 "Megalosauroidea",
                 "Megalosauroidea",
                 "Megalosauroidea",
                 "Megalosauroidea",
                 "Megalosauroidea",
                 "Allosauroidea",
                 "Allosauroidea",
                 "Allosauroidea",
                 "Megaraptora",
                 "Megaraptora",
                 "Tyrannosauroidea",
                 "Tyrannosauroidea",
                 "Ceratosauria",
                 "Ceratosauria",
                 "Ceratosauria",
                 "Allosauroidea",
                 "Megaraptora",
                 "Tyrannosauroidea",
                 "Megalosauroidea","Allosauroidea", "Allosauroidea","Tyrannosauroidea","Tyrannosauroidea",
                 "Megalosauroidea",
                 "Allosauroidea",
                 "Tyrannosauroidea",
                 "Ceratosauria",
                 "Megalosauroidea",
                 "Ceratosauria",
                 "Ceratosauria",
                 "Megalosauroidea",
                 "Megalosauroidea",
                 "Allosauroidea",
                 "Allosauroidea",
                 "Ceratosauria",
                 "Megaraptora"))

TheropodsTB4set= mutate(TheropodsTB4set,p_lng2=p_lng)%>%
  mutate(p_lat2=p_lat)%>%
  mutate(Clade = factor(Clade,levels = c("Ceratosauria","Megalosauroidea","Allosauroidea","Megaraptora","Tyrannosauroidea")))


TheropodsTB4_GOLONKA_sf <- st_as_sf(TheropodsTB4set,
                                    coords = c("p_lng", "p_lat"),
                                    crs = "+proj=longlat +datum=WGS84 +no_defs")


bbox <- st_graticule(crs = st_crs("ESRI:54030"),
                     lat = c(-89.9, 89.9), lon = c(-179.9, 179.9))

platesTb4 <- reconstruct("coastlines", age = 122, model = "GOLONKA")
ggplot() +
  geom_sf(data = platesTb4, fill = "azure4", color = NA)

ggplot()+geom_sf(data = platesTb4, fill = "azure4", color = NA)+geom_sf(data=TheropodsTB4_GOLONKA_sf,aes(color = Clade))+scale_color_manual(values = cbp4,name = "Clade") +
  coord_sf(expand = FALSE)+scale_y_continuous(limits=c(-90,90))+scale_colour_manual(values=cbp4)+
  geom_mark_hull(data=TheropodsTB4_GOLONKA_sf,aes(x=p_lng2 ,y=p_lat2,fill=Clade),concavity = 5,expand=0,radius=0)+
  scale_fill_manual(values=cbp4)+ xlab("Paleolongitude")+ylab("Paleolatitude")+
  theme(plot.title = element_text(hjust = 0.5))+theme(text=element_text(size=13))+theme_bw()

#Time Bin 5

Temp_Spatial_OverlapFifth_Bin = read_csv("FileS2_Temporal_Spatial_Overlap.csv")%>%
  arrange(desc(Age))%>%
  filter(Time_Bin != "1",Time_Bin !="2",Time_Bin !="3", Time_Bin !="4",Time_Bin !="6")%>%
  mutate(Clade = factor(Clade,levels = c("Ceratosauria","Megalosauroidea","Allosauroidea","Megaraptora","Tyrannosauroidea")))%>%
  mutate(age=95)

cbp4 <- c("#000000", "#E69F00", "#56B4E9", "#009E73",
          "#F0E442")

Temp_Spatial_OverlapFifth_Binclade = read_csv("FileS2_Temporal_Spatial_Overlap.csv")%>%
  arrange(desc(Age))%>%
  filter(Time_Bin != "1", Time_Bin !="2",Time_Bin !="3",Time_Bin != "4",Time_Bin != "6")%>%
  select(Clade)
Temp_Spatial_OverlapFifth_Binlng = read_csv("FileS2_Temporal_Spatial_Overlap.csv")%>%
  arrange(desc(Age))%>%
  filter(Time_Bin != "1", Time_Bin !="2",Time_Bin !="3",Time_Bin != "4",Time_Bin != "6")%>%
  select(Longitude_Degrees)
Temp_Spatial_OverlapFifth_Binlat = read_csv("FileS2_Temporal_Spatial_Overlap.csv")%>%
  arrange(desc(Age))%>%
  filter(Time_Bin != "1", Time_Bin !="2",Time_Bin !="3",Time_Bin != "4",Time_Bin != "6")%>%
  select(Latitude_Degrees)
Temp_Spatial_OverlapFifth_Binage = read_csv("FileS2_Temporal_Spatial_Overlap.csv")%>%
  arrange(desc(Age))%>%
  filter(Time_Bin != "1", Time_Bin !="2",Time_Bin !="3",Time_Bin != "4",Time_Bin != "6")%>%
  mutate(age=95)%>%
  select(age)

#copy paste data to notepad for copy paste into r for dataframe
clipr::write_clip(Temp_Spatial_OverlapFifth_Binclade)
clipr::write_clip(Temp_Spatial_OverlapFifth_Binlng)
clipr::write_clip(Temp_Spatial_OverlapFifth_Binlat)
clipr::write_clip(Temp_Spatial_OverlapFifth_Binage)

theropodsoccdf5= data.frame(lng = c(-111.690002,
                                    -111.26889,
                                    0.157,
                                    -4.836939,
                                    -69.199997,
                                    -68.75,
                                    29.116669,
                                    5.616667,
                                    -69.616669,
                                    -4.266667,
                                    5.616667,
                                    -4.836939,
                                    -69.025002,
                                    142.52861,
                                    -68.617775,
                                    -69.150002,
                                    -69.150002,
                                    -68.801598,
                                    -68.617775,
                                    -69.286942,
                                    49.528057,
                                    105.943283,
                                    -108.849998,
                                    62.655315),lat=c(38.900002,
                                                     38.644444,
                                                     49.661999,
                                                     30.505667,
                                                     -39.400002,
                                                     -39.516388,
                                                     28.33333,
                                                     17.933332,
                                                     -45.316669,
                                                     31.616667,
                                                     17.933332,
                                                     30.505667,
                                                     -39.358334,
                                                     -22.199722,
                                                     -39.397778,
                                                     -39.199722,
                                                     -39.199722,
                                                     -39.245201,
                                                     -39.397778,
                                                     -39.063889,
                                                     -13.771667,
                                                     40.301338,
                                                     35.066666,
                                                     42.117294),age=c(95,
                                                                      95,
                                                                      95,
                                                                      95,
                                                                      95,
                                                                      95,
                                                                      95,
                                                                      95,
                                                                      95,
                                                                      95,
                                                                      95,
                                                                      95,
                                                                      95,
                                                                      95,
                                                                      95,
                                                                      95,
                                                                      95,
                                                                      95,
                                                                      95,
                                                                      95,
                                                                      95,
                                                                      95,
                                                                      95,
                                                                      95))
  
TheropodsTB5set <- palaeorotate(occdf=theropodsoccdf5, method = "point",
                                  ,model = "GOLONKA")%>%
  mutate(Clade=c("Allosauroidea",
"Tyrannosauroidea",
"Ceratosauria",
"Ceratosauria",
"Ceratosauria",
"Allosauroidea",
"Allosauroidea",
"Ceratosauria",
"Ceratosauria",
"Megalosauroidea",
"Allosauroidea",
"Allosauroidea",
"Allosauroidea",
"Megaraptora",
"Allosauroidea",
"Ceratosauria",
"Ceratosauria",
"Ceratosauria",
"Ceratosauria",
"Allosauroidea",
"Ceratosauria",
"Allosauroidea",
"Tyrannosauroidea",
"Tyrannosauroidea"))

TheropodsTB5set= mutate(TheropodsTB5set,p_lng2=p_lng)%>%
  mutate(p_lat2=p_lat)%>%
  mutate(Clade = factor(Clade,levels = c("Ceratosauria","Megalosauroidea","Allosauroidea","Megaraptora","Tyrannosauroidea")))


TheropodsTB5_GOLONKA_sf <- st_as_sf(TheropodsTB5set,
                                    coords = c("p_lng", "p_lat"),
                                    crs = "+proj=longlat +datum=WGS84 +no_defs")


bbox <- st_graticule(crs = st_crs("ESRI:54030"),
                     lat = c(-89.9, 89.9), lon = c(-179.9, 179.9))

platesTb5 <- reconstruct("coastlines", age = 95, model = "GOLONKA")
ggplot() +
  geom_sf(data = platesTb5, fill = "azure4", color = NA)

ggplot()+geom_sf(data = platesTb5, fill = "azure4", color = NA)+geom_sf(data=TheropodsTB5_GOLONKA_sf,aes(color = Clade))+scale_color_manual(values = cbp4,name = "Clade") +
  coord_sf(expand = FALSE)+scale_y_continuous(limits=c(-90,90))+scale_colour_manual(values=cbp4)+
  geom_mark_hull(data=TheropodsTB5_GOLONKA_sf,aes(x=p_lng2 ,y=p_lat2,fill=Clade),concavity = 5,expand=0,radius=0)+
  scale_fill_manual(values=cbp4)+ xlab("Paleolongitude")+ylab("Paleolatitude")+
  theme(plot.title = element_text(hjust = 0.5))+theme(text=element_text(size=13))+theme_bw()
  
#Time Bin 6 
Temp_Spatial_Overlap = read_csv("FileS2_Temporal_Spatial_Overlap.csv")%>%
  arrange(desc(Age))%>%
  mutate(Clade = factor(Clade,levels = c("Ceratosauria","Megalosauroidea","Allosauroidea","Megaraptora","Tyrannosauroidea")))

Temp_Spatial_OverlapSixth_Bin = read_csv("FileS2_Temporal_Spatial_Overlap.csv")%>%
  arrange(desc(Age))%>%
  filter(Time_Bin != "1", Time_Bin !="2",Time_Bin !="3",Time_Bin != "4",Time_Bin != "5")%>%
  mutate(Clade = factor(Clade,levels = c("Ceratosauria","Megalosauroidea","Allosauroidea","Megaraptora","Tyrannosauroidea")))%>%
  mutate(age=78)

cbpTB6 <- c("#000000","#009E73" ,"#F0E442")


# Load the dataset

Temp_Spatial_OverlapSixth_Binclade = read_csv("FileS2_Temporal_Spatial_Overlap.csv")%>%
  arrange(desc(Age))%>%
  filter(Time_Bin != "1", Time_Bin !="2",Time_Bin !="3",Time_Bin != "4",Time_Bin != "5")%>%
  mutate(age=78)%>%
  select(Clade)
Temp_Spatial_OverlapSixth_Binlng = read_csv("FileS2_Temporal_Spatial_Overlap.csv")%>%
  arrange(desc(Age))%>%
  filter(Time_Bin != "1", Time_Bin !="2",Time_Bin !="3",Time_Bin != "4",Time_Bin != "5")%>%
  mutate(age=78)%>%
  select(Longitude_Degrees)
Temp_Spatial_OverlapSixth_Binlat = read_csv("FileS2_Temporal_Spatial_Overlap.csv")%>%
  arrange(desc(Age))%>%
  filter(Time_Bin != "1", Time_Bin !="2",Time_Bin !="3",Time_Bin != "4",Time_Bin != "5")%>%
  mutate(age=78)%>%
  select(Latitude_Degrees)
Temp_Spatial_OverlapSixth_Binage = read_csv("FileS2_Temporal_Spatial_Overlap.csv")%>%
  arrange(desc(Age))%>%
  filter(Time_Bin != "1", Time_Bin !="2",Time_Bin !="3",Time_Bin != "4",Time_Bin != "5")%>%
  mutate(age=78)%>%
  select(age)


#copy paste data to notepad for copy paste into r for dataframe
clipr::write_clip(Temp_Spatial_OverlapSixth_Binclade)
clipr::write_clip(Temp_Spatial_OverlapSixth_Binlng)
clipr::write_clip(Temp_Spatial_OverlapSixth_Binlat)
clipr::write_clip(Temp_Spatial_OverlapSixth_Binage)


theropodsoccdf6= data.frame(lng = c(-53.06472, 
                                    -53.06472, 
                                    -69.550003,
                                   -68.83889,
                                   -68.058479,
                                   -69.315559,
                                   -69.315559,
                                   -68.615379,
                                   -49.211109,
                                   -69.330498,
                                   -67.982765,
                                   -68.51667,
                                   -111.646667, 
                                   -111.690834,
                                   -108.157997,
                                   -86.016388,
                                   -111.485008,
                                   -106.869446,
                                   -111.601021,
                                   -108.549721,
                                   -113.75,
                                   -111.53196,
                                   5.733333,
                                   -72.091942,
                                   -72.105835,
                                   -67.294998,
                                   5.8,
                                   112.01667,
                                   114.0439,
                                   -101.358788,
                                   120.984718,
                                   100.386108,
                                   -107.149719,
                                   -67.547501,
                                   -67.554726,
                                   79.972282,
                                   -65.366669,
                                   -54.584496,
                                   99,
                                   101.275002, 
                                   -67.389442, 
                                   -112.818901,
                                   -151.51944,
                                   73.341942,
                                   -75.160278,
                                   -6.23,
                                   79.972282,
                                   79.972282,
                                   -48.519444,
                                   46.568302,
                                   46.583332,
                                   73.341942,
                                   69.39917,
                                   -72.557777,
                                   114.9674,
                                   114.806389,
                                   -105.839996),
                      lat = c(-26.776112,
                              -26.776112,
                              -38.900002,
                              -38.845001,
                              -38.941151,
                              -37.593056,
                              -37.593056,
                              -38.434921,
                              -21.034721,
                              -37.134998,
                              -38.76173,
                              -37.883331,
                              37.191113,
                              49.943333,
                              36.085999,
                              32.15472,
                              50.751526,
                              48.406113,
                              50.786999,
                              36.2925,
                              48.630001,
                              37.451607,
                              43.5,
                              -49.954723,
                              -49.845554,
                              -39.433887,
                              43.200001,
                              43.733334,
                              40.189999,
                              25.541889,
                              37.465832,
                              43.469444,
                              33.242222,
                              -43,
                              -42.960835,
                              23.168694,
                              -26.066668,
                              -15.465495,
                              43,
                              43.491669,
                              -39.5075,
                              51.542702,
                              69.832222,
                              23.057222,
                              39.732777,
                              32.832222,
                              23.168694,
                              23.168694,
                              -21.294167,
                              -15.877118,
                              -15.9,
                              23.057222,
                              29.700001,
                              -50.50111,
                              25.8193,
                              25.729168,
                              48.286839),
                      age = c(78,
                              78,
                              78,
                              78,
                              78,
                              78,
                              78,
                              78,
                              78,
                              78,
                              78,
                              78,
                              78,
                              78,
                              78,
                              78,
                              78,
                              78,
                              78,
                              78,
                              78,
                              78,
                              78,
                              78,
                              78,
                              78,
                              78,
                              78,
                              78,
                              78,
                              78,
                              78,
                              78,
                              78,
                              78,
                              78,
                              78,
                              78,
                              78,
                              78,
                              78,
                              78,
                              78,
                              78,
                              78,
                              78,
                              78,
                              78,
                              78,
                              78,
                              78,
                              78,
                              78,
                              78,
                              78,
                              78,
                              78))


TheropodsTB6set <- palaeorotate(occdf = theropodsoccdf6, method = "point"
                                ,model = "GOLONKA")%>%
  mutate(Clade=c("Ceratosauria",
                               "Ceratosauria",
                               "Megaraptora",
                               "Megaraptora",
                               "Ceratosauria",
                               "Ceratosauria",
                               "Ceratosauria",
                               "Megaraptora",
                               "Ceratosauria",
                               "Megaraptora",
                               "Ceratosauria",
                               "Ceratosauria",
                               "Tyrannosauroidea",
                               "Tyrannosauroidea",
                               "Tyrannosauroidea",
                               "Tyrannosauroidea",
                               "Tyrannosauroidea",
                               "Tyrannosauroidea",
                               "Tyrannosauroidea",
                               "Tyrannosauroidea",
                               "Tyrannosauroidea",
                               "Tyrannosauroidea",
                               "Ceratosauria",
                               "Ceratosauria",
                               "Megaraptora",
                               "Ceratosauria",
                               "Ceratosauria",
                               "Tyrannosauroidea",
                               "Tyrannosauroidea",
                               "Tyrannosauroidea",
                               "Tyrannosauroidea",
                               "Tyrannosauroidea",
                               "Tyrannosauroidea",
                               "Ceratosauria",
                               "Ceratosauria",
                               "Ceratosauria",
                               "Ceratosauria",
                               "Ceratosauria",
                               "Tyrannosauroidea",
                               "Tyrannosauroidea",
                               "Ceratosauria",
                               "Tyrannosauroidea",
                               "Tyrannosauroidea",
                               "Ceratosauria",
                               "Tyrannosauroidea",
                               "Ceratosauria",
                               "Ceratosauria",
                               "Ceratosauria",
                               "Ceratosauria",
                               "Ceratosauria",
                               "Ceratosauria",
                               "Ceratosauria",
                               "Ceratosauria",
                               "Megaraptora",
                               "Tyrannosauroidea",
                               "Tyrannosauroidea",
                               "Tyrannosauroidea"))
TheropodsTB6set= mutate(TheropodsTB6set,p_lng2=p_lng)%>%
  mutate(p_lat2=p_lat)%>%
  mutate(Clade = factor(Clade,levels = c("Ceratosauria","Megalosauroidea","Allosauroidea","Megaraptora","Tyrannosauroidea")))

TheropodsTB6_GOLONKA_sf <- st_as_sf(TheropodsTB6set,
                                    coords = c("p_lng", "p_lat"),
                                    crs = "+proj=longlat +datum=WGS84 +no_defs")


bbox <- st_graticule(crs = st_crs("ESRI:54030"),
                     lat = c(-89.9, 89.9), lon = c(-179.9, 179.9))

platesTB6 <- reconstruct("coastlines", age = 78, model = "GOLONKA")
ggplot() +
  geom_sf(data = platesTB6, fill = "azure4", color = NA)

ggplot() +geom_sf(data = platesTB6, fill = "azure4", color = NA)+
  geom_sf(data=TheropodsTB6_GOLONKA_sf,aes(color = as.factor(Clade)))+
  coord_sf(expand = FALSE)+scale_y_continuous(limits=c(-90,90))+scale_color_manual(values = cbpTB6,name = "Clade") +
  geom_mark_hull(data=TheropodsTB6_GOLONKA_sf,aes(x=p_lng2,y=p_lat2,fill=Clade),concavity = 5,expand=0,radius=0)+
  scale_fill_manual(values=cbpTB6)+ xlab("Paleolongitude")+ylab("Paleolatitude")+
  theme(plot.title = element_text(hjust = 0.5))+theme(text=element_text(size=13))+
  theme_bw()


#Figure 1

#Median Plot
SizeClass_MedianData = read_csv("FileS6_SizeClassMedian_TimeBin.csv")
SizeClass_MedianData2 = pivot_longer(SizeClass_MedianData,Ceratosauria:Tyrannosauroidea,names_to= "Clade",values_to= "SizeClass_Median")%>%
  filter(SizeClass_Median>0)
SizeClass_MedianData3 = mutate(SizeClass_MedianData2,Clade = factor(Clade,levels = c("Ceratosauria","Megalosauroidea","Allosauroidea","Megaraptora","Tyrannosauroidea")))%>%
  mutate(Time_Bin = factor(Time_Bin,levels = c("1","2","3","4","5","6")))


cbp2 <- c("#000000", "#E69F00", "#56B4E9", "#009E73",
          "#F0E442", "#0072B2", "#D55E00", "#CC79A7")

ggplot(SizeClass_MedianData3,aes(x=Time_Bin,y=SizeClass_Median,color = Clade,group=Clade))+
  geom_point(size= 2.5)+ylim(0,7)+geom_line()+
  scale_colour_manual(values=cbp2)+
  theme_bw()+xlim("1","2","3","4","5","6")+ylim(0,7)+
  xlab("Time Bins")+ylab("Median Size Class")+ theme(text=element_text(size=13))+
  theme(plot.title = element_text(hjust = 0.5))


# Round 1_Average Plot
SizeClass_Data = read_csv("FileS6_SizeClass_TimeBin.csv")
SizeClass_Data2 = pivot_longer(SizeClass_Data,Ceratosauria:Tyrannosauroidea,names_to= "Clade",values_to= "SizeClass_Average")
SizeClass_Data3 = mutate(SizeClass_Data2,Clade = factor(Clade,levels = c("Ceratosauria","Megalosauroidea","Allosauroidea","Megaraptora","Tyrannosauroidea")))%>%
  mutate(Time_Bin = factor(Time_Bin,levels = c("1","2","3","4","5","6")))

cbp2 <- c("#000000", "#E69F00", "#56B4E9", "#009E73",
          "#F0E442", "#0072B2", "#D55E00", "#CC79A7")

ggplot(SizeClass_Data3,aes(x=Time_Bin,y=SizeClass_Average,color = Clade,group=Clade))+
  geom_point(size= 2.5)+geom_line()+
  scale_colour_manual(values=cbp2)+
  theme_bw()+
  xlab("Time Bins")+ylab("Average Size Class")+ theme(text=element_text(size=13))+
  theme(plot.title = element_text(hjust = 0.5))


#Statistical test Kruskal-Wallis

SizeClass_Stats = read_csv("FileS8_SizeClass_Stats.csv")%>%
  mutate(Clade = factor(Clade,levels = c("Ceratosauria","Megalosauroidea","Allosauroidea","Megaraptora","Tyrannosauroidea")))
SizeClass_Stats$Size_Class=as.numeric(SizeClass_Stats$Size_Class)


group_by(SizeClass_Stats,Clade) %>%
  summarise(
    count = n(),
    mean = mean(Size_Class, na.rm = TRUE),
    sd = sd(Size_Class, na.rm = TRUE),
    median = median(Size_Class, na.rm = TRUE),
    IQR = IQR(Size_Class, na.rm = TRUE)
  )


kruskal.test(Size_Class ~ Clade, data = SizeClass_Stats)

#Test which pairs are Significant
pairwise.wilcox.test(SizeClass_Stats$Size_Class, SizeClass_Stats$Clade,
                     p.adjust.method = "BH")

library(FSA)
dunnTest(SizeClass_Stats$Size_Class, SizeClass_Stats$Clade,method = "bonferroni")

#Figure 2 
#Median with mean as points version
ggplot(SizeClass_Stats,aes(x=Clade,y=Size_Class,color = Clade)) +
  geom_boxplot()+ stat_summary(fun=mean, geom="point", shape=20, size=5)+ 
  scale_colour_manual(values=cbp2)+ theme_bw()+
  xlab("Theropod Clades")+ylab("Median/Average Size Class")+ theme(text=element_text(size=13))+
  theme(plot.title = element_text(hjust = 0.5))

#Median version 
ggplot(SizeClass_Stats,aes(x=Clade,y=Size_Class,color = Clade)) +
  geom_boxplot()+ stat_summary(fun=median, geom="point", shape=20, size=5)+ 
  scale_colour_manual(values=cbp2)+theme_bw()+ 
  xlab("Theropod Clades")+ylab("Median Size Class")+ theme(text=element_text(size=13))+
  theme(plot.title = element_text(hjust = 0.5))

#Figure 3

cbpH <- c("#56B4E9","#000000","#009E73","#F0E442")

Holtz_Data= read_csv("FileS7_Theropod_Guild_Plot.csv")%>%
  mutate(Apex_Predator_Type = factor(Apex_Predator_Type,levels = c("Allosauroid/Megalosauroid","Abelisauroid","Abelisauroid/Megaraptoran","Tyrannosauroid")))

ggplot(Holtz_Data,aes(x=Apex_Predator_Type,y=Missing_Cells,color = Apex_Predator_Type)) +
  geom_boxplot()+ stat_summary(fun=mean, geom="point", shape=20, size=5, color= cbpH, fill=cbpH)+ theme(text=element_text(size=13))+
  scale_colour_manual(values=cbpH)+
  theme_bw()+xlab(" Apex Predator Type") +ylab("Number of Missing Size Classes")+
  theme(plot.title = element_text(hjust = 0.5)) +scale_y_continuous(limits=c(0,6))


#Compute the analysis of variance ANOVA
res.aov <- aov(Missing_Cells ~ Apex_Predator_Type, data = Holtz_Data)
# Summary of the analysis
summary(res.aov)

#Tukey multiple pairwise-comparisons
TukeyHSD(res.aov)

#Pairwise t-test
pairwise.t.test(Holtz_Data$Missing_Cells, Holtz_Data$Apex_Predator_Type,
                p.adjust.method = "BH")

kruskal.test(Missing_Cells ~ Apex_Predator_Type, data = Holtz_Data)

#Test which pairs are Significant
pairwise.wilcox.test(Holtz_Data$Missing_Cells, Holtz_Data$Apex_Predator_Type,
                     p.adjust.method = "BH")
library(FSA)
dunnTest(Holtz_Data$Missing_Cells, Holtz_Data$Apex_Predator_Type,method = "bonferroni")


#Figure 4

SizeClass_Data = read_csv("FileS6_SizeClassMedian_TimeBin.csv")
SizeClass_Data2 = pivot_longer(SizeClass_Data,Ceratosauria:Tyrannosauroidea,names_to= "Clade",values_to= "SizeClass_Median")%>%
  filter(SizeClass_Median>0)
SizeClass_Data3 = mutate(SizeClass_Data2,Clade = factor(Clade,levels = c("Ceratosauria","Megalosauroidea","Allosauroidea","Megaraptora","Tyrannosauroidea")))%>%
  mutate(Time_Bin = factor(Time_Bin,levels = c("1","2","3","4","5","6")))


cbp2 <- c("#000000", "#E69F00", "#56B4E9", "#009E73",
          "#F0E442", "#0072B2", "#D55E00", "#CC79A7")

ggplot(subset(SizeClass_Data3,Clade %in% c("Ceratosauria","Megalosauroidea")),aes(x=Time_Bin,y=SizeClass_Median,color = Clade,group=Clade))+
  geom_point(size= 2.5)+xlim("1","2","3","4","5","6")+ylim(0,7)+geom_line()+
  scale_colour_manual(values=cbp2)+
  theme_bw()+ 
  xlab("Time Bins")+ylab("Median Size Class")+ theme(text=element_text(size=13))+
  theme(plot.title = element_text(hjust = 0.5))

cbp3 <- c("#000000", "#56B4E9")

ggplot(subset(SizeClass_Data3,Clade %in% c("Ceratosauria","Allosauroidea")),aes(x=Time_Bin,y=SizeClass_Median,color = Clade,group=Clade))+
  geom_point(size= 2.5)+xlim("1","2","3","4","5","6")+ylim(0,7)+geom_line()+
  scale_colour_manual(values=cbp3)+
  theme_bw()+ 
  xlab("Time Bins")+ylab("Median Size Class")+ theme(text=element_text(size=13))+
  theme(plot.title = element_text(hjust = 0.5))

cbp4 <- c("#56B4E9","#009E73")

ggplot(subset(SizeClass_Data3,Clade %in% c("Allosauroidea","Megaraptora")),aes(x=Time_Bin,y=SizeClass_Median,color = Clade,group=Clade))+
  geom_point(size= 2.5)+xlim("1","2","3","4","5","6")+ylim(0,7)+geom_line()+
  scale_colour_manual(values=cbp4)+
  theme_bw()+
  xlab("Time Bins")+ylab("Median Size Class")+ theme(text=element_text(size=13))+
  theme(plot.title = element_text(hjust = 0.5))

cbp5 <- c("#56B4E9","#F0E442")

ggplot(subset(SizeClass_Data3,Clade %in% c("Allosauroidea","Tyrannosauroidea")),aes(x=Time_Bin,y=SizeClass_Median,color = Clade,group=Clade))+
  geom_point(size= 2.5)+xlim("1","2","3","4","5","6")+ylim(0,7)+geom_line()+
  scale_colour_manual(values=cbp5)+
  theme_bw()+
  xlab("Time Bins")+ylab("Median Size Class")+ theme(text=element_text(size=13))+
  theme(plot.title = element_text(hjust = 0.5))

#Alternative Code


library(ggpubr)

SizeClass_Stats = read_csv("FileS8_SizeClass_Stats.csv")%>%
  mutate(Clade = factor(Clade,levels = c("Ceratosauria","Megalosauroidea","Allosauroidea","Megaraptora","Tyrannosauroidea")))
SizeClass_Stats$Size_Class=as.numeric(SizeClass_Stats$Size_Class)

cbp6=c("#000000", "#E69F00", "#56B4E9", "#009E73",
       "#F0E442")
#Violin Plot 
p = ggboxplot(data = SizeClass_Stats,x = "Clade", y = "Size_Class",
       color = "Clade", palette =cbp6,
       add = "jitter", shape = "Clade")

my_comparisons <- list( c("Ceratosauria", "Megalosauroidea"), c("Allosauroidea", "Ceratosauria"), c("Allosauroidea", "Tyrannosauroidea"),c("Allosauroidea", "Megaraptora") )
p+ stat_compare_means(comparisons = my_comparisons)+  stat_compare_means(label.y= 1,label.x="Megalosauroidea")

ggviolin(data = SizeClass_Stats,x = "Clade", y = "Size_Class",
         fill ="Clade", palette =cbp6,
         add = "boxplot", add.params = list(fill = "white") )+
  stat_compare_means(comparisons = my_comparisons, label = "p.signif")+ 
  stat_compare_means(label.y= 1,label.x="Megalosauroidea" )

ggviolin(data = SizeClass_Stats,x = "Clade", y = "Size_Class",
          fill ="Clade", palette =cbp6,
          add = "boxplot", add.params = list(fill = "white"), geom = "line", color = "#8C8787" )+
           stat_compare_means(comparisons = my_comparisons, label = "p.signif")+ 
           stat_compare_means(label.y= 1,label.x="Megalosauroidea" ) 

ggviolin(data = SizeClass_Stats,x = "Clade", y = "Size_Class",
         fill ="Clade", palette =cbp6,
         add = "boxplot", add.params = list(fill = "white"), geom = "line", color = "red"   )+
  stat_compare_means(comparisons = my_comparisons, label = "p.signif")+ 
  stat_compare_means(label.y= 1,label.x="Megalosauroidea" )       

 
