# Supplementary material for: Obligate faunivorous megatheropod size class patterns across the Jurassic-Cretaceous Periods
Source: PeerJ. 2026 Apr 9;14:e21007. doi: 10.7717/peerj.21007 (PMC13070321; doi:10.7717/peerj.21007)
Supplement: Supplemental Information 4 — Number of species per time bin for each clade. [file peerj-14-21007-s004.csv]

Time_Bin	Ceratosauria	Megalosauroidea	Allosauroidea	Megaraptora	Tyrannosauroidea
1	1	0	0	0	0
2	3	13	4	0	2
3	5	3	10	0	4
4	7	12	10	4	6
5	10	1	9	1	3
6	27	0	0	6	24
