# Supplementary material for: Obligate faunivorous megatheropod size class patterns across the Jurassic-Cretaceous Periods
Source: PeerJ. 2026 Apr 9;14:e21007. doi: 10.7717/peerj.21007 (PMC13070321; doi:10.7717/peerj.21007)
Supplement: Supplemental Information 5 — Number of species per clade for each landmass. [file peerj-14-21007-s005.csv]

Clade	South_America	North_America	Asia	Australia	Europe	Africa	India	Madagascar
Ceratosauria	26	3	2	0	5	8	6	3
Megalosauroidea	3	2	2	0	18	4	0	0
Allosauroidea	7	5	11	0	5	5	0	0
Megaraptora	6	0	3	2	0	0	0	0
Tyrannosauroidea	0	19	15	1	4	0	0	0
