# Supplementary material for: Obligate faunivorous megatheropod size class patterns across the Jurassic-Cretaceous Periods
Source: PeerJ. 2026 Apr 9;14:e21007. doi: 10.7717/peerj.21007 (PMC13070321; doi:10.7717/peerj.21007)
Supplement: Supplemental Information 6 — The median size class for each clade in each time bin. Single taxon occurrences for a clade during a time bin were marked as NA. [file peerj-14-21007-s006.csv]

Time_Bin	Ceratosauria	Megalosauroidea	Allosauroidea	Megaraptora	Tyrannosauroidea
1	NA	0	0	0	0
2	4	5	5	0	4
3	5	5	6	0	3
4	4	6	6	4	4
5	5	NA	6	NA	2
6	5	0	0	5	6
