# Supplementary material for: Obligate faunivorous megatheropod size class patterns across the Jurassic-Cretaceous Periods
Source: PeerJ. 2026 Apr 9;14:e21007. doi: 10.7717/peerj.21007 (PMC13070321; doi:10.7717/peerj.21007)
Supplement: Supplemental Information 7 — Modified from a dataset in Holtz (2021) to reproduce a box and whisker plot detailing the median number of missing size classes in environments dominated by different types of apex theropod predators. [file peerj-14-21007-s007.csv]

Fauna	Apex_Predator_Type	Sauropods	Missing_Cells	Non-carnivore Species Count	Carnivore Species Count	Total Species Count
Hell Creek Fm, upper	Tyrannosauroid	Absent	3	10	5	15
Hell Creek Fm, middle	Tyrannosauroid	Absent	4	11	4	15
Hell Creek Fm, lower	Tyrannosauroid	Absent	4	11	4	15
Scollard Fm	Tyrannosauroid	Absent	4	7	4	11
Frechman Fm	Tyrannosauroid	Absent	4	4	3	7
Lance Fm	Tyrannosauroid	Absent	4	11	4	15
Naashoibito Mbr, Ojo Alamo Fm	Tyrannosauroid	Present	4	8	4	12
Javelina Fm	Tyrannosauroid	Present	4	4	3	7
Nemegt Fm	Tyrannosauroid	Absent	1	22	7	29
Horseshoe Canyon Fm, middle	Tyrannosauroid	Absent	3	12	4	16
Horseshoe Canyon Fm, lower	Tyrannosauroid	Absent	3	10	4	14
De-na-zin Mbr, Kirtland Fm	Tyrannosauroid	Absent	3	8	3	11
Kaiparowits Fm, middle	Tyrannosauroid	Absent	2	7	4	11
Dinosaur Park Fm, MAZ-2b	Tyrannosauroid	Absent	2	9	5	14
Dinosaur Park Fm, MAZ-2a	Tyrannosauroid	Absent	2	12	6	18
Kaiparowits Fm, lower	Tyrannosauroid	Absent	2	3	4	7
Dinosaur Park Fm, MAZ-1b	Tyrannosauroid	Absent	2	17	8	25
Dinosaur Park Fm, MAZ-1a	Tyrannosauroid	Absent	2	16	7	23
Two Medicine Fm, upper	Tyrannosauroid	Absent	3	10	6	16
Judith River Fm	Tyrannosauroid	Absent	3	6	4	10
Oldman Fm, upper	Tyrannosauroid	Absent	3	13	6	19
Oldman Fm, lower	Tyrannosauroid	Absent	3	2	5	7
Two Medicine Fm, lower	Tyrannosauroid	Absent	3	4	3	7
Hunter Wash Mbr, Kirtland Fm	Tyrannosauroid	Absent	3	5	3	8
Friutland Fm	Tyrannosauroid	Absent	3	4	3	7
Aguja Fm	Tyrannosauroid	Absent	3	8	3	11
Djadochta Fm	Tyrannosauroid	Absent	2	15	7	22
Iren Dabasu Fm	Tyrannosauroid	Absent	3	12	3	15
Bayan Shireh Formation	Tyrannosauroid	Absent	3	12	3	15
Lameta Fm	Abelisauroid	Present	3	5	4	9
Maevarano Fm	Abelisauroid	Present	2	3	3	6
Allen Fm	Abelisauroid/Megaraptoran	Present	0	11	3	14
Anacleto Fm	Abelisauroid/Megaraptoran	Present	3	5	3	8
Bajo de la Carpa Fm	Abelisauroid/Megaraptoran	Present	3	7	3	10
Portezuelo Fm	Abelisauroid/Megaraptoran	Present	2	6	4	10
Bajo Barreal Fm	Allosauroid/Megalosauroid	Present	3	6	5	11
Huincul Fm	Allosauroid/Megalosauroid	Present	1	7	9	16
Candeleros Fm	Allosauroid/Megalosauroid	Present	3	5	4	9
Bahariya Fm	Allosauroid/Megalosauroid	Present	2	3	6	9
Aoufous Fm	Allosauroid/Megalosauroid	Present	3	3	6	9
Echkar Fm	Allosauroid/Megalosauroid	Present	4	2	4	6
Mussentuchit Mbr, Cedar Mt Fm	Allosauroid/Megalosauroid	Present	2	7	5	12
Elrhaz Fm	Allosauroid/Megalosauroid	Present	2	5	4	9
Cloverly Fm	Allosauroid/Megalosauroid	Present	2	8	3	11
Sao Khua Fm	Allosauroid/Megalosauroid	Present	2	2	4	6
Wessex Fm	Allosauroid/Megalosauroid	Present	0	10	11	21
Lourinhã Fm	Allosauroid/Megalosauroid	Present	0	13	8	21
Morrison Fm, Zone 6	Allosauroid/Megalosauroid	Present	3	12	3	15
Morrison Fm, Zone 5	Allosauroid/Megalosauroid	Present	0	9	7	16
Tendaguru Fm, Middle Dinosaur Mbr	Allosauroid/Megalosauroid	Present	2	8	4	12
Morrison Fm, Zone 4	Allosauroid/Megalosauroid	Present	3	13	4	17
Morrison Fm, Zone 3	Allosauroid/Megalosauroid	Present	2	11	4	15
Morrison Fm, Zone 2	Allosauroid/Megalosauroid	Present	1	14	6	20
Shangshaximiao Fm	Allosauroid/Megalosauroid	Present	3	12	3	15
Shishugou Fm, upper	Allosauroid/Megalosauroid	Present	1	12	4	16
Xiashaximiao Fm	Allosauroid/Megalosauroid	Present	0	11	6	17
Cañadón Asfalto Fm	Allosauroid/Megalosauroid	Present	0	3	4	7
