# Supplementary material for: Obligate faunivorous megatheropod size class patterns across the Jurassic-Cretaceous Periods
Source: PeerJ. 2026 Apr 9;14:e21007. doi: 10.7717/peerj.21007 (PMC13070321; doi:10.7717/peerj.21007)
Supplement: Supplemental Information 8 — Statistical analysis on median size class between clades. [file peerj-14-21007-s008.csv]

Clade	Time_Bin	Size_Class
Ceratosauria	6	6
Ceratosauria	4	4
Ceratosauria	6	5
Ceratosauria	6	5
Ceratosauria	6	4
Ceratosauria	2	4
Ceratosauria	6	2
Ceratosauria	5	6
Ceratosauria	6	6
Ceratosauria	3	5
Ceratosauria	3	5
Ceratosauria	3	5
Ceratosauria	6	6
Ceratosauria	5	4
Ceratosauria	5	6
Ceratosauria	5	6
Ceratosauria	3	4
Ceratosauria	2	5
Ceratosauria	4	3
Ceratosauria	4	5
Ceratosauria	5	3
Ceratosauria	5	5
Ceratosauria	6	5
Ceratosauria	6	6
Ceratosauria	4	3
Ceratosauria	6	5
Ceratosauria	4	5
Ceratosauria	6	5
Ceratosauria	6	2
Ceratosauria	4	1
Ceratosauria	3	2
Ceratosauria	6	4
Ceratosauria	6	6
Ceratosauria	6	2
Ceratosauria	6	4
Ceratosauria	6	2
Ceratosauria	6	6
Ceratosauria	6	5
Ceratosauria	6	5
Ceratosauria	6	6
Ceratosauria	5	4
Ceratosauria	1	6
Ceratosauria	5	6
Ceratosauria	4	4
Ceratosauria	2	4
Ceratosauria	6	4
Ceratosauria	6	5
Ceratosauria	5	5
Ceratosauria	6	1
Ceratosauria	6	2
Ceratosauria	6	5
Ceratosauria	6	3
Ceratosauria	5	5
Megalosauroidea	2	6
Megalosauroidea	4	6
Megalosauroidea	4	4
Megalosauroidea	4	6
Megalosauroidea	2	4
Megalosauroidea	4	6
Megalosauroidea	2	5
Megalosauroidea	2	5
Megalosauroidea	2	4
Megalosauroidea	4	6
Megalosauroidea	4	6
Megalosauroidea	4	6
Megalosauroidea	2	5
Megalosauroidea	2	5
Megalosauroidea	3	4
Megalosauroidea	2	6
Megalosauroidea	2	5
Megalosauroidea	2	5
Megalosauroidea	2	5
Megalosauroidea	4	6
Megalosauroidea	4	6
Megalosauroidea	4	6
Megalosauroidea	5	7
Megalosauroidea	2	4
Megalosauroidea	4	6
Megalosauroidea	3	6
Megalosauroidea	3	5
Megalosauroidea	4	6
Megalosauroidea	2	6
Allosauroidea	4	6
Allosauroidea	3	6
Allosauroidea	3	5
Allosauroidea	3	6
Allosauroidea	3	6
Allosauroidea	2	5
Allosauroidea	2	5
Allosauroidea	5	6
Allosauroidea	5	6
Allosauroidea	4	5
Allosauroidea	4	6
Allosauroidea	4	6
Allosauroidea	5	7
Allosauroidea	4	6
Allosauroidea	4	4
Allosauroidea	3	4
Allosauroidea	5	6
Allosauroidea	5	6
Allosauroidea	3	5
Allosauroidea	4	6
Allosauroidea	5	5
Allosauroidea	2	5
Allosauroidea	4	6
Allosauroidea	4	6
Allosauroidea	5	6
Allosauroidea	3	6
Allosauroidea	3	6
Allosauroidea	5	6
Allosauroidea	5	7
Allosauroidea	4	7
Allosauroidea	3	5
Allosauroidea	3	6
Allosauroidea	2	5
Megaraptora	6	5
Megaraptora	5	4
Megaraptora	4	4
Megaraptora	6	6
Megaraptora	6	5
Megaraptora	6	5
Megaraptora	6	4
Megaraptora	4	4
Megaraptora	4	5
Megaraptora	6	5
Megaraptora	4	4
Tyrannosauroidea	6	6
Tyrannosauroidea	6	5
Tyrannosauroidea	6	4
Tyrannosauroidea	6	4
Tyrannosauroidea	6	5
Tyrannosauroidea	6	4
Tyrannosauroidea	3	2
Tyrannosauroidea	6	6
Tyrannosauroidea	6	6
Tyrannosauroidea	6	6
Tyrannosauroidea	6	6
Tyrannosauroidea	4	2
Tyrannosauroidea	6	6
Tyrannosauroidea	6	6
Tyrannosauroidea	4	4
Tyrannosauroidea	6	6
Tyrannosauroidea	3	3
Tyrannosauroidea	6	4
Tyrannosauroidea	3	4
Tyrannosauroidea	2	5
Tyrannosauroidea	6	5
Tyrannosauroidea	6	6
Tyrannosauroidea	5	2
Tyrannosauroidea	6	5
Tyrannosauroidea	2	3
Tyrannosauroidea	6	5
Tyrannosauroidea	4	6
Tyrannosauroidea	3	3
Tyrannosauroidea	5	2
Tyrannosauroidea	6	6
Tyrannosauroidea	6	5
Tyrannosauroidea	6	6
Tyrannosauroidea	4	4
Tyrannosauroidea	5	4
Tyrannosauroidea	6	7
Tyrannosauroidea	6	7
Tyrannosauroidea	4	4
Tyrannosauroidea	4	5
Tyrannosauroidea	6	6
