# Supplementary material for: Obligate faunivorous megatheropod size class patterns across the Jurassic-Cretaceous Periods
Source: PeerJ. 2026 Apr 9;14:e21007. doi: 10.7717/peerj.21007 (PMC13070321; doi:10.7717/peerj.21007)
Supplement: Supplemental Information 9 — Statistical results one of our authors (TRH) found for the dataset from File S7 using the R program PAST 4.15 (2023) (Hammer, Harper & Ryan, 2001). [file peerj-14-21007-s009.xlsx]

## Sheet: Sheet1
One-way ANOVA (Apex Predator Type vs. Missing Cells)
Test for equal means
	Sum of sqrs	df	Mean square	F	p (same)
Between groups:	17.382	3	5.79399	5.364	0.002708
Within groups:	56.1716	52	1.08022	Permutation p (n=99999)
Total:	73.5536	55	0.00317
Components of variance (only for random effects):
Var(group):	0.431796	Var(error):	1.08022	ICC:	0.285576
omega2:	0.1895
Levene´s test for homogeneity of variance, from means	p (same):	0.04312
Levene´s test, from medians	p (same):	0.1214
Welch F test in the case of unequal variances: F=3.749, df=4.072, p=0.1152
Bayes factor: 31.71 (very strong evidence for unequal means))
Kruskal-Wallis test for equal medians
H (chi2):	10.54
Hc (tie corrected):	11.62
p (same):	0.008813
There is a significant difference between sample medians
Mann-Whitney U
	Tyrant	Abel	Abel-Meg	Allo/Megalo
Tyrant		19.5	34.5	144
Abel	19.5		3.5	14
Abel-Meg	34.5	3.5		36.5
Allo/Megalo	144	14	36.5
Bonferroni corrected p values
	Tyrant	Abel	Abel-Meg	Allo/Megalo
Tyrant		1	1	0.005988
Abel	1		1	1
Abel-Meg	1	1		1
Allo/Megalo	0.005988	1	1
